# Supplementary material for: Towards a barnacle tree of life: integrating diverse phylogenetic efforts into a comprehensive hypothesis of thecostracan evolution
Source: PeerJ. 2019 Aug 16;7:e7387. doi: 10.7717/peerj.7387 (PMC6699479; doi:10.7717/peerj.7387)
Supplement: Supplemental Information 1 — All records for thecostracan barnacles were downloaded in May 2016. Each row denotes one record. One species can have many records. [file peerj-07-7387-s001.xls]

## Sheet: Sheet1
Genus	Species	OTT	Latitude	Longitude
Balanus	crenatus	ott259517	48.058	-122.905
Balanus	crenatus	ott259517	41.582	-70.908
Balanus	crenatus	ott259517	41.641	-71.3
Balanus	crenatus	ott259517	41.641	-71.3
Semibalanus	balanoides	ott374192	41.191	-72.266
Balanus	crenatus	ott259517	41.175	-72.706
Balanus	improvisus	ott259518	41.244	-72.767
Balanus	improvisus	ott259518	41.274	-73.967
Balanus	improvisus	ott259518	29.662	-94.714
Balanus	improvisus	ott259518	39.124	-76.288
Balanus	improvisus	ott259518	38.742	-76.31
Balanus	improvisus	ott259518	39.066	-76.44
Balanus	improvisus	ott259518	39.204	-75.318
Balanus	improvisus	ott259518	39.382	-75.348
Balanus	improvisus	ott259518	40.693	-74.118
Balanus	venustus	ott2958660	41.64	-70.258
Balanus	improvisus	ott259518	39.129	-76.281
Balanus	improvisus	ott259518	29.651	-94.821
Balanus	improvisus	ott259518	27.83	-97.448
Balanus	improvisus	ott259518	38.25	-75.842
Balanus	improvisus	ott259518	37.599	-75.945
Balanus	venustus	ott2958660	40.898	-73.515
Balanus	venustus	ott2958660	40.941	-73.291
Balanus	venustus	ott2958660	41.013	-72.048
Balanus	improvisus	ott259518	37.17	-75.988
Balanus	venustus	ott2958660	41.128	-72.096
Balanus	improvisus	ott259518	38.16	-76.026
Balanus	improvisus	ott259518	38.012	-76.11
Balanus	improvisus	ott259518	37.583	-76.153
Balanus	improvisus	ott259518	37.434	-76.235
Balanus	improvisus	ott259518	37.005	-76.275
Balanus	improvisus	ott259518	29.684	-89.483
Balanus	improvisus	ott259518	40.622	-74.203
Balanus	improvisus	ott259518	41.313	-72.886
Balanus	improvisus	ott259518	29.573	-94.874
Balanus	improvisus	ott259518	29.692	-94.84
Balanus	improvisus	ott259518	39.337	-75.438
Balanus	improvisus	ott259518	38.745	-76.242
Balanus	improvisus	ott259518	39.542	-74.408
Balanus	improvisus	ott259518	39.552	-74.415
Balanus	improvisus	ott259518	29.509	-91.684
Balanus	improvisus	ott259518	40.75	-74.083
Balanus	improvisus	ott259518	39.404	-75.491
Balanus	improvisus	ott259518	30.168	-89.221
Balanus	venustus	ott2958660	41.427	-70.517
Balanus	venustus	ott2958660	41.408	-70.482
Balanus	improvisus	ott259518	29.136	-90.638
Balanus	improvisus	ott259518	29.103	-90.944
Balanus	improvisus	ott259518	29.232	-90.947
Balanus	improvisus	ott259518	37.209	-76.792
Balanus	improvisus	ott259518	29.321	-94.775
Balanus	improvisus	ott259518	29.706	-94.716
Balanus	improvisus	ott259518	27.765	-97.242
Balanus	improvisus	ott259518	27.884	-97.046
Balanus	improvisus	ott259518	28	-97.016
Balanus	improvisus	ott259518	28.075	-97.02
Balanus	improvisus	ott259518	36.956	-76.008
Balanus	improvisus	ott259518	36.977	-76.483
Balanus	improvisus	ott259518	29.935	-89.113
Balanus	improvisus	ott259518	38.096	-75.964
Balanus	improvisus	ott259518	29.656	-89.456
Balanus	improvisus	ott259518	30.148	-89.135
Balanus	improvisus	ott259518	39.145	-75.15
Balanus	improvisus	ott259518	39.158	-74.938
Balanus	improvisus	ott259518	29.645	-89.574
Balanus	improvisus	ott259518	40.511	-74.3
Balanus	improvisus	ott259518	29.484	-94.897
Balanus	improvisus	ott259518	28.955	-95.347
Balanus	improvisus	ott259518	41.131	-71.986
Balanus	crenatus	ott259517	68.63	40.1
Balanus	crenatus	ott259517	68.63	40.1
Balanus	crenatus	ott259517	68.63	40.1
Balanus	crenatus	ott259517	68.63	40.1
Balanus	crenatus	ott259517	68.63	40.1
Balanus	crenatus	ott259517	68.63	40.1
Balanus	crenatus	ott259517	68.63	40.1
Balanus	crenatus	ott259517	68.63	40.1
Balanus	crenatus	ott259517	68.63	40.1
Balanus	crenatus	ott259517	68.63	40.1
Balanus	crenatus	ott259517	68.633	40.1
Balanus	crenatus	ott259517	68.633	40.1
Balanus	crenatus	ott259517	68.633	40.1
Balanus	crenatus	ott259517	68.633	40.1
Balanus	crenatus	ott259517	68.633	40.1
Balanus	crenatus	ott259517	69.169	35.15
Balanus	crenatus	ott259517	69.169	35.15
Balanus	crenatus	ott259517	69.169	35.15
Balanus	crenatus	ott259517	69.169	35.15
Balanus	crenatus	ott259517	69.186	35.152
Balanus	crenatus	ott259517	69.186	35.152
Balanus	crenatus	ott259517	69.186	35.152
Balanus	crenatus	ott259517	69.186	35.217
Balanus	crenatus	ott259517	69.202	35.15
Balanus	crenatus	ott259517	69.202	35.15
Balanus	crenatus	ott259517	69.202	35.15
Balanus	crenatus	ott259517	69.218	35.136
Balanus	crenatus	ott259517	69.218	35.136
Balanus	crenatus	ott259517	69.218	35.136
Balanus	crenatus	ott259517	69.168	35.15
Balanus	crenatus	ott259517	69.168	35.15
Balanus	crenatus	ott259517	69.168	35.15
Balanus	crenatus	ott259517	69.168	35.15
Balanus	crenatus	ott259517	69.185	35.151
Balanus	crenatus	ott259517	69.185	35.151
Balanus	crenatus	ott259517	69.185	35.151
Balanus	crenatus	ott259517	69.185	35.217
Balanus	crenatus	ott259517	69.201	35.15
Balanus	crenatus	ott259517	69.201	35.15
Balanus	crenatus	ott259517	69.201	35.15
Balanus	crenatus	ott259517	69.217	35.135
Balanus	crenatus	ott259517	69.217	35.135
Balanus	crenatus	ott259517	69.217	35.135
Balanus	crenatus	ott259517	69.23	35.102
Balanus	crenatus	ott259517	69.23	35.102
Balanus	crenatus	ott259517	69.267	35.167
Balanus	crenatus	ott259517	69.267	35.167
Balanus	crenatus	ott259517	69.23	35.151
Balanus	crenatus	ott259517	69.23	35.151
Balanus	crenatus	ott259517	69.267	35.167
Balanus	crenatus	ott259517	69.267	35.167
Balanus	crenatus	ott259517	69.15	36.1
Balanus	crenatus	ott259517	69.15	36.1
Balanus	crenatus	ott259517	69.186	36.152
Balanus	crenatus	ott259517	69.186	36.152
Balanus	crenatus	ott259517	69.15	36.1
Balanus	crenatus	ott259517	69.15	36.1
Balanus	crenatus	ott259517	69.185	36.151
Balanus	crenatus	ott259517	69.185	36.151
Balanus	crenatus	ott259517	68.47	40
Balanus	crenatus	ott259517	68.47	40
Balanus	crenatus	ott259517	68.47	40
Balanus	crenatus	ott259517	68.47	40
Balanus	crenatus	ott259517	68.47	40
Balanus	crenatus	ott259517	68.47	40
Balanus	crenatus	ott259517	68.47	40
Balanus	crenatus	ott259517	68.47	40
Balanus	crenatus	ott259517	68.47	40
Balanus	crenatus	ott259517	68.47	40
Balanus	crenatus	ott259517	68.37	39.9
Balanus	crenatus	ott259517	68.37	39.9
Balanus	crenatus	ott259517	68.37	39.9
Balanus	crenatus	ott259517	68.37	39.9
Balanus	crenatus	ott259517	68.37	39.9
Balanus	crenatus	ott259517	68.37	39.9
Balanus	crenatus	ott259517	68.37	39.9
Balanus	crenatus	ott259517	68.37	39.9
Balanus	crenatus	ott259517	68.27	39.8
Balanus	crenatus	ott259517	68.27	39.8
Balanus	crenatus	ott259517	68.27	39.8
Balanus	crenatus	ott259517	68.27	39.8
Balanus	crenatus	ott259517	68.27	39.8
Balanus	crenatus	ott259517	68.27	39.8
Balanus	crenatus	ott259517	68.27	39.8
Balanus	crenatus	ott259517	68.27	39.8
Balanus	crenatus	ott259517	68.47	40
Balanus	crenatus	ott259517	68.47	40
Balanus	crenatus	ott259517	68.47	40
Balanus	crenatus	ott259517	68.47	40
Balanus	crenatus	ott259517	68.47	40
Balanus	crenatus	ott259517	68.47	40
Balanus	crenatus	ott259517	68.47	40
Balanus	crenatus	ott259517	68.47	40
Balanus	crenatus	ott259517	68.47	40
Balanus	crenatus	ott259517	68.47	40
Balanus	crenatus	ott259517	68.37	39.9
Balanus	crenatus	ott259517	68.37	39.9
Balanus	crenatus	ott259517	68.37	39.9
Balanus	crenatus	ott259517	68.37	39.9
Balanus	crenatus	ott259517	68.37	39.9
Balanus	crenatus	ott259517	68.37	39.9
Balanus	crenatus	ott259517	68.37	39.9
Balanus	crenatus	ott259517	68.37	39.9
Balanus	crenatus	ott259517	68.27	39.8
Balanus	crenatus	ott259517	68.27	39.8
Balanus	crenatus	ott259517	68.27	39.8
Balanus	crenatus	ott259517	68.27	39.8
Balanus	crenatus	ott259517	68.27	39.8
Balanus	crenatus	ott259517	68.27	39.8
Balanus	crenatus	ott259517	68.27	39.8
Balanus	crenatus	ott259517	68.27	39.8
Balanus	crenatus	ott259517	68.2	39.77
Balanus	crenatus	ott259517	68.2	39.77
Balanus	crenatus	ott259517	68.2	39.77
Balanus	crenatus	ott259517	68.2	39.77
Balanus	crenatus	ott259517	68.2	39.77
Balanus	crenatus	ott259517	68.2	39.77
Balanus	crenatus	ott259517	68.2	39.77
Balanus	crenatus	ott259517	68.2	39.77
Balanus	crenatus	ott259517	68.2	39.77
Balanus	crenatus	ott259517	68.2	39.77
Balanus	crenatus	ott259517	68.2	39.77
Balanus	crenatus	ott259517	68.2	39.77
Balanus	crenatus	ott259517	68.2	39.77
Balanus	crenatus	ott259517	68.2	39.77
Balanus	crenatus	ott259517	68.2	39.77
Balanus	crenatus	ott259517	68.2	39.77
Balanus	crenatus	ott259517	68.7	38.87
Balanus	crenatus	ott259517	68.7	38.87
Balanus	crenatus	ott259517	68.7	38.87
Balanus	crenatus	ott259517	68.7	38.87
Balanus	crenatus	ott259517	68.7	38.87
Balanus	crenatus	ott259517	68.7	38.87
Balanus	crenatus	ott259517	68.7	38.87
Balanus	crenatus	ott259517	68.7	38.87
Balanus	crenatus	ott259517	68.7	38.87
Balanus	crenatus	ott259517	68.7	38.87
Balanus	crenatus	ott259517	68.62	38.8
Balanus	crenatus	ott259517	68.62	38.8
Balanus	crenatus	ott259517	68.62	38.8
Balanus	crenatus	ott259517	68.62	38.8
Balanus	crenatus	ott259517	68.62	38.8
Balanus	crenatus	ott259517	68.62	38.8
Balanus	crenatus	ott259517	68.62	38.8
Balanus	crenatus	ott259517	68.62	38.8
Balanus	crenatus	ott259517	68.62	38.8
Balanus	crenatus	ott259517	68.62	38.8
Balanus	crenatus	ott259517	68.62	38.8
Balanus	crenatus	ott259517	68.62	38.8
Balanus	crenatus	ott259517	68.53	38.73
Balanus	crenatus	ott259517	68.53	38.73
Balanus	crenatus	ott259517	68.53	38.73
Balanus	crenatus	ott259517	68.53	38.73
Balanus	crenatus	ott259517	68.53	38.73
Balanus	crenatus	ott259517	68.53	38.73
Balanus	crenatus	ott259517	68.53	38.73
Balanus	crenatus	ott259517	68.53	38.73
Balanus	crenatus	ott259517	68.53	38.73
Balanus	crenatus	ott259517	68.53	38.73
Balanus	crenatus	ott259517	68.53	38.73
Balanus	crenatus	ott259517	68.53	38.73
Balanus	crenatus	ott259517	68.53	38.73
Balanus	crenatus	ott259517	68.53	38.73
Balanus	crenatus	ott259517	68.47	38.67
Balanus	crenatus	ott259517	68.47	38.67
Balanus	crenatus	ott259517	68.47	38.67
Balanus	crenatus	ott259517	68.47	38.67
Balanus	crenatus	ott259517	68.47	38.67
Balanus	crenatus	ott259517	68.47	38.67
Balanus	crenatus	ott259517	68.417	38.63
Balanus	crenatus	ott259517	68.417	38.63
Balanus	crenatus	ott259517	68.417	38.63
Balanus	crenatus	ott259517	68.417	38.63
Balanus	crenatus	ott259517	68.417	38.63
Balanus	crenatus	ott259517	68.417	38.63
Balanus	crenatus	ott259517	68.417	38.63
Balanus	crenatus	ott259517	68.417	38.63
Balanus	crenatus	ott259517	68.47	38.67
Balanus	crenatus	ott259517	68.47	38.67
Balanus	crenatus	ott259517	68.47	38.67
Balanus	crenatus	ott259517	68.47	38.67
Balanus	crenatus	ott259517	68.47	38.67
Balanus	crenatus	ott259517	68.47	38.67
Balanus	crenatus	ott259517	68.392	38.63
Balanus	crenatus	ott259517	68.392	38.63
Balanus	crenatus	ott259517	68.392	38.63
Balanus	crenatus	ott259517	68.392	38.63
Balanus	crenatus	ott259517	68.392	38.63
Balanus	crenatus	ott259517	68.392	38.63
Balanus	crenatus	ott259517	68.392	38.63
Balanus	crenatus	ott259517	68.392	38.63
Balanus	crenatus	ott259517	68.88	37.37
Balanus	crenatus	ott259517	68.88	37.37
Balanus	crenatus	ott259517	68.88	37.37
Balanus	crenatus	ott259517	68.88	37.37
Balanus	crenatus	ott259517	68.88	37.37
Balanus	crenatus	ott259517	68.88	37.37
Balanus	crenatus	ott259517	68.88	37.37
Balanus	crenatus	ott259517	68.95	37.4
Balanus	crenatus	ott259517	68.95	37.4
Balanus	crenatus	ott259517	68.95	37.4
Balanus	crenatus	ott259517	68.95	37.4
Balanus	crenatus	ott259517	68.95	37.4
Balanus	crenatus	ott259517	68.95	37.4
Balanus	crenatus	ott259517	68.95	37.4
Balanus	crenatus	ott259517	68.95	37.4
Balanus	crenatus	ott259517	68.88	37.37
Balanus	crenatus	ott259517	68.88	37.37
Balanus	crenatus	ott259517	68.88	37.37
Balanus	crenatus	ott259517	68.88	37.37
Balanus	crenatus	ott259517	68.88	37.37
Balanus	crenatus	ott259517	68.88	37.37
Balanus	crenatus	ott259517	68.88	37.37
Balanus	crenatus	ott259517	69.12	37.57
Balanus	crenatus	ott259517	69.12	37.57
Balanus	crenatus	ott259517	69.12	37.57
Balanus	crenatus	ott259517	68.95	37.4
Balanus	crenatus	ott259517	68.95	37.4
Balanus	crenatus	ott259517	68.95	37.4
Balanus	crenatus	ott259517	68.95	37.4
Balanus	crenatus	ott259517	68.95	37.4
Balanus	crenatus	ott259517	68.95	37.4
Balanus	crenatus	ott259517	68.95	37.4
Balanus	crenatus	ott259517	68.95	37.4
Balanus	crenatus	ott259517	69.12	37.57
Balanus	crenatus	ott259517	69.12	37.57
Balanus	crenatus	ott259517	69.12	37.57
Balanus	crenatus	ott259517	69.169	35.15
Balanus	crenatus	ott259517	69.169	35.15
Balanus	crenatus	ott259517	69.169	35.15
Balanus	crenatus	ott259517	69.169	35.15
Balanus	crenatus	ott259517	69.169	35.15
Balanus	crenatus	ott259517	69.169	35.15
Balanus	crenatus	ott259517	69.182	35.152
Balanus	crenatus	ott259517	69.182	35.152
Balanus	crenatus	ott259517	69.182	35.152
Balanus	crenatus	ott259517	69.182	35.152
Balanus	crenatus	ott259517	69.182	35.152
Balanus	crenatus	ott259517	69.182	35.152
Balanus	crenatus	ott259517	69.186	35.152
Balanus	crenatus	ott259517	69.186	35.152
Balanus	crenatus	ott259517	69.186	35.152
Balanus	crenatus	ott259517	69.186	35.152
Balanus	crenatus	ott259517	69.186	35.152
Balanus	crenatus	ott259517	69.186	35.152
Balanus	crenatus	ott259517	69.202	35.15
Balanus	crenatus	ott259517	69.202	35.15
Balanus	crenatus	ott259517	69.202	35.15
Balanus	crenatus	ott259517	69.202	35.15
Balanus	crenatus	ott259517	69.202	35.15
Balanus	crenatus	ott259517	69.202	35.15
Balanus	crenatus	ott259517	69.218	35.136
Balanus	crenatus	ott259517	69.218	35.136
Balanus	crenatus	ott259517	69.218	35.136
Balanus	crenatus	ott259517	69.218	35.136
Balanus	crenatus	ott259517	69.218	35.136
Balanus	crenatus	ott259517	69.218	35.136
Balanus	crenatus	ott259517	69.218	35.136
Balanus	crenatus	ott259517	69.218	35.136
Balanus	crenatus	ott259517	69.234	35.15
Balanus	crenatus	ott259517	69.234	35.15
Balanus	crenatus	ott259517	69.234	35.15
Balanus	crenatus	ott259517	69.234	35.15
Balanus	crenatus	ott259517	69.234	35.15
Balanus	crenatus	ott259517	69.234	35.15
Balanus	crenatus	ott259517	69.234	35.15
Balanus	crenatus	ott259517	69.234	35.15
Balanus	crenatus	ott259517	69.186	35.251
Balanus	crenatus	ott259517	69.186	35.251
Balanus	crenatus	ott259517	69.186	35.251
Balanus	crenatus	ott259517	69.186	35.251
Balanus	crenatus	ott259517	69.186	35.251
Balanus	crenatus	ott259517	69.186	35.251
Balanus	crenatus	ott259517	69.197	35.16
Balanus	crenatus	ott259517	69.197	35.16
Balanus	crenatus	ott259517	69.197	35.16
Balanus	crenatus	ott259517	69.197	35.16
Balanus	crenatus	ott259517	69.197	35.16
Balanus	crenatus	ott259517	69.197	35.16
Balanus	crenatus	ott259517	69.21	35.15
Balanus	crenatus	ott259517	69.21	35.15
Balanus	crenatus	ott259517	69.21	35.15
Balanus	crenatus	ott259517	69.21	35.15
Balanus	crenatus	ott259517	69.21	35.15
Balanus	crenatus	ott259517	69.21	35.15
Balanus	crenatus	ott259517	69.223	35.148
Balanus	crenatus	ott259517	69.223	35.148
Balanus	crenatus	ott259517	69.223	35.148
Balanus	crenatus	ott259517	69.223	35.148
Balanus	crenatus	ott259517	69.223	35.148
Balanus	crenatus	ott259517	69.223	35.148
Balanus	crenatus	ott259517	69.223	35.148
Balanus	crenatus	ott259517	69.223	35.148
Balanus	crenatus	ott259517	69.237	35.152
Balanus	crenatus	ott259517	69.237	35.152
Balanus	crenatus	ott259517	69.237	35.152
Balanus	crenatus	ott259517	69.237	35.152
Balanus	crenatus	ott259517	69.237	35.152
Balanus	crenatus	ott259517	69.237	35.152
Balanus	crenatus	ott259517	69.237	35.152
Balanus	crenatus	ott259517	69.237	35.152
Balanus	crenatus	ott259517	69.197	35.253
Balanus	crenatus	ott259517	69.197	35.253
Balanus	crenatus	ott259517	69.197	35.253
Balanus	crenatus	ott259517	69.197	35.253
Balanus	crenatus	ott259517	69.197	35.253
Balanus	crenatus	ott259517	69.197	35.253
Balanus	crenatus	ott259517	69.267	35.167
Balanus	crenatus	ott259517	69.267	35.167
Balanus	crenatus	ott259517	69.267	35.167
Balanus	crenatus	ott259517	69.267	35.167
Balanus	crenatus	ott259517	69.267	35.167
Balanus	crenatus	ott259517	69.267	35.167
Balanus	crenatus	ott259517	69.267	35.167
Balanus	crenatus	ott259517	69.267	35.167
Balanus	crenatus	ott259517	69.267	35.167
Balanus	crenatus	ott259517	69.267	35.167
Balanus	crenatus	ott259517	69.33	35.23
Balanus	crenatus	ott259517	69.33	35.23
Balanus	crenatus	ott259517	69.33	35.23
Balanus	crenatus	ott259517	69.33	35.23
Balanus	crenatus	ott259517	69.4	35.27
Balanus	crenatus	ott259517	69.4	35.27
Balanus	crenatus	ott259517	69.4	35.27
Balanus	crenatus	ott259517	69.4	35.27
Balanus	crenatus	ott259517	69.4	35.27
Balanus	crenatus	ott259517	69.4	35.27
Balanus	crenatus	ott259517	69.4	35.27
Balanus	crenatus	ott259517	69.4	35.27
Balanus	crenatus	ott259517	69.4	35.27
Balanus	crenatus	ott259517	69.268	35.17
Balanus	crenatus	ott259517	69.268	35.17
Balanus	crenatus	ott259517	69.268	35.17
Balanus	crenatus	ott259517	69.268	35.17
Balanus	crenatus	ott259517	69.268	35.17
Balanus	crenatus	ott259517	69.268	35.17
Balanus	crenatus	ott259517	69.268	35.17
Balanus	crenatus	ott259517	69.268	35.17
Balanus	crenatus	ott259517	69.268	35.17
Balanus	crenatus	ott259517	69.268	35.17
Balanus	crenatus	ott259517	69.33	35.23
Balanus	crenatus	ott259517	69.33	35.23
Balanus	crenatus	ott259517	69.33	35.23
Balanus	crenatus	ott259517	69.33	35.23
Balanus	crenatus	ott259517	69.4	35.27
Balanus	crenatus	ott259517	69.4	35.27
Balanus	crenatus	ott259517	69.4	35.27
Balanus	crenatus	ott259517	69.4	35.27
Balanus	crenatus	ott259517	69.4	35.27
Balanus	crenatus	ott259517	69.4	35.27
Balanus	crenatus	ott259517	69.4	35.27
Balanus	crenatus	ott259517	69.4	35.27
Balanus	crenatus	ott259517	69.4	35.27
Balanus	crenatus	ott259517	69.384	34.485
Balanus	crenatus	ott259517	69.384	34.485
Balanus	crenatus	ott259517	69.384	34.485
Balanus	crenatus	ott259517	69.384	34.485
Balanus	crenatus	ott259517	69.384	34.485
Balanus	crenatus	ott259517	69.469	34.601
Balanus	crenatus	ott259517	69.469	34.601
Balanus	crenatus	ott259517	69.469	34.601
Balanus	crenatus	ott259517	69.469	34.601
Balanus	crenatus	ott259517	69.469	34.601
Balanus	crenatus	ott259517	69.469	34.601
Balanus	crenatus	ott259517	69.442	34.525
Balanus	crenatus	ott259517	69.442	34.525
Balanus	crenatus	ott259517	69.442	34.525
Balanus	crenatus	ott259517	69.442	34.525
Balanus	crenatus	ott259517	69.442	34.525
Balanus	crenatus	ott259517	69.48	34.608
Balanus	crenatus	ott259517	69.48	34.608
Balanus	crenatus	ott259517	69.48	34.608
Balanus	crenatus	ott259517	69.48	34.608
Balanus	crenatus	ott259517	69.48	34.608
Balanus	crenatus	ott259517	69.48	34.608
Balanus	crenatus	ott259517	69.15	36.1
Balanus	crenatus	ott259517	69.15	36.1
Balanus	crenatus	ott259517	69.15	36.1
Balanus	crenatus	ott259517	69.15	36.1
Balanus	crenatus	ott259517	69.15	36.1
Balanus	crenatus	ott259517	69.15	36.1
Balanus	crenatus	ott259517	69.15	36.1
Balanus	crenatus	ott259517	69.15	36.1
Balanus	crenatus	ott259517	69.15	36.1
Balanus	crenatus	ott259517	69.15	36.1
Balanus	crenatus	ott259517	69.15	36.1
Balanus	crenatus	ott259517	69.15	36.1
Balanus	crenatus	ott259517	69.15	36.1
Balanus	crenatus	ott259517	69.15	36.1
Balanus	crenatus	ott259517	69.15	36.1
Balanus	crenatus	ott259517	69.15	36.1
Balanus	crenatus	ott259517	69.15	36.1
Balanus	crenatus	ott259517	69.15	36.1
Balanus	crenatus	ott259517	69.15	36.1
Balanus	crenatus	ott259517	69.15	36.1
Balanus	crenatus	ott259517	69.15	36.1
Balanus	crenatus	ott259517	69.15	36.1
Balanus	crenatus	ott259517	69.15	36.1
Balanus	crenatus	ott259517	69.15	36.1
Balanus	crenatus	ott259517	69.15	36.1
Balanus	crenatus	ott259517	69.15	36.1
Balanus	crenatus	ott259517	69.15	36.1
Balanus	crenatus	ott259517	69.15	36.1
Balanus	crenatus	ott259517	69.28	36.27
Balanus	crenatus	ott259517	69.28	36.27
Balanus	crenatus	ott259517	69.28	36.27
Balanus	crenatus	ott259517	69.28	36.27
Balanus	crenatus	ott259517	69.28	36.27
Balanus	crenatus	ott259517	69.28	36.27
Balanus	crenatus	ott259517	69.28	36.27
Balanus	crenatus	ott259517	69.28	36.27
Balanus	crenatus	ott259517	69.28	36.27
Balanus	crenatus	ott259517	69.28	36.27
Balanus	crenatus	ott259517	69.2	36.17
Balanus	crenatus	ott259517	69.2	36.17
Balanus	crenatus	ott259517	69.2	36.17
Balanus	crenatus	ott259517	69.2	36.17
Balanus	crenatus	ott259517	69.2	36.17
Balanus	crenatus	ott259517	69.2	36.17
Balanus	crenatus	ott259517	69.2	36.17
Balanus	crenatus	ott259517	69.2	36.17
Balanus	crenatus	ott259517	69.28	36.27
Balanus	crenatus	ott259517	69.28	36.27
Balanus	crenatus	ott259517	69.28	36.27
Balanus	crenatus	ott259517	69.28	36.27
Balanus	crenatus	ott259517	69.28	36.27
Balanus	crenatus	ott259517	69.28	36.27
Balanus	crenatus	ott259517	69.28	36.27
Balanus	crenatus	ott259517	69.28	36.27
Balanus	crenatus	ott259517	69.28	36.27
Balanus	crenatus	ott259517	69.28	36.27
Balanus	crenatus	ott259517	69.2	36.17
Balanus	crenatus	ott259517	69.2	36.17
Balanus	crenatus	ott259517	69.2	36.17
Balanus	crenatus	ott259517	69.2	36.17
Balanus	crenatus	ott259517	69.2	36.17
Balanus	crenatus	ott259517	69.2	36.17
Balanus	crenatus	ott259517	69.2	36.17
Balanus	crenatus	ott259517	69.2	36.17
Balanus	crenatus	ott259517	69.15	36.1
Balanus	crenatus	ott259517	69.15	36.1
Balanus	crenatus	ott259517	69.15	36.1
Balanus	crenatus	ott259517	69.15	36.1
Balanus	crenatus	ott259517	69.15	36.1
Balanus	crenatus	ott259517	69.15	36.1
Balanus	crenatus	ott259517	69.15	36.1
Balanus	crenatus	ott259517	69.15	36.1
Balanus	crenatus	ott259517	69.15	36.1
Balanus	crenatus	ott259517	69.15	36.1
Balanus	crenatus	ott259517	69.15	36.1
Balanus	crenatus	ott259517	69.15	36.1
Balanus	crenatus	ott259517	69.15	36.1
Balanus	crenatus	ott259517	69.15	36.1
Balanus	crenatus	ott259517	69.15	36.1
Balanus	crenatus	ott259517	69.15	36.1
Balanus	crenatus	ott259517	69.15	36.1
Balanus	crenatus	ott259517	69.15	36.1
Balanus	crenatus	ott259517	69.301	34.42
Balanus	crenatus	ott259517	69.301	34.42
Balanus	crenatus	ott259517	69.301	34.42
Balanus	crenatus	ott259517	69.384	34.485
Balanus	crenatus	ott259517	69.384	34.485
Balanus	crenatus	ott259517	69.384	34.485
Balanus	crenatus	ott259517	69.47	34.55
Balanus	crenatus	ott259517	69.47	34.55
Balanus	crenatus	ott259517	69.47	34.55
Balanus	crenatus	ott259517	69.267	35.167
Balanus	crenatus	ott259517	69.267	35.167
Balanus	crenatus	ott259517	69.267	35.167
Balanus	crenatus	ott259517	69.4	35.27
Balanus	crenatus	ott259517	69.4	35.27
Balanus	crenatus	ott259517	69.47	35.3
Balanus	crenatus	ott259517	69.47	35.3
Balanus	crenatus	ott259517	68.47	38.68
Balanus	crenatus	ott259517	68.7	38.87
Balanus	crenatus	ott259517	68.7	38.87
Balanus	crenatus	ott259517	68.2	39.77
Balanus	crenatus	ott259517	68.27	39.8
Balanus	crenatus	ott259517	68.27	39.8
Balanus	crenatus	ott259517	68.37	39.9
Balanus	crenatus	ott259517	68.37	39.9
Balanus	crenatus	ott259517	68.37	39.9
Balanus	crenatus	ott259517	68.47	40
Balanus	crenatus	ott259517	69.38	34.485
Balanus	crenatus	ott259517	69.301	34.42
Balanus	crenatus	ott259517	69.47	35.3
Balanus	crenatus	ott259517	69.15	36.1
Balanus	crenatus	ott259517	69.155	36.11
Balanus	crenatus	ott259517	69.201	36.169
Balanus	crenatus	ott259517	69.15	36.1
Balanus	crenatus	ott259517	69.15	36.1
Balanus	crenatus	ott259517	69.15	36.1
Balanus	crenatus	ott259517	69.15	36.1
Balanus	crenatus	ott259517	69.205	36.18
Balanus	crenatus	ott259517	69.15	36.1
Balanus	crenatus	ott259517	69.15	36.1
Balanus	crenatus	ott259517	69.15	36.1
Balanus	crenatus	ott259517	69.15	36.1
Balanus	crenatus	ott259517	69.22	34.685
Balanus	crenatus	ott259517	69.235	35.152
Balanus	crenatus	ott259517	69.235	35.152
Balanus	crenatus	ott259517	69.235	35.152
Balanus	crenatus	ott259517	69.235	35.152
Balanus	crenatus	ott259517	69.235	35.152
Balanus	crenatus	ott259517	69.168	35.152
Balanus	crenatus	ott259517	69.186	35.136
Balanus	crenatus	ott259517	69.186	35.136
Balanus	crenatus	ott259517	69.186	35.136
Balanus	crenatus	ott259517	69.186	35.251
Balanus	crenatus	ott259517	69.186	35.251
Balanus	crenatus	ott259517	69.201	35.135
Balanus	crenatus	ott259517	69.201	35.135
Balanus	crenatus	ott259517	69.202	35.151
Balanus	crenatus	ott259517	69.202	35.151
Balanus	crenatus	ott259517	69.202	35.151
Balanus	crenatus	ott259517	69.234	35.151
Balanus	crenatus	ott259517	69.234	35.151
Balanus	crenatus	ott259517	69.234	35.151
Balanus	crenatus	ott259517	69.234	35.151
Balanus	crenatus	ott259517	69.234	35.151
Balanus	crenatus	ott259517	69.197	35.147
Balanus	crenatus	ott259517	69.213	35.158
Balanus	crenatus	ott259517	69.213	35.158
Balanus	crenatus	ott259517	69.213	35.158
Balanus	crenatus	ott259517	69.197	35.147
Balanus	crenatus	ott259517	69.197	35.147
Balanus	crenatus	ott259517	69.197	35.147
Balanus	crenatus	ott259517	69.205	35.142
Balanus	crenatus	ott259517	69.205	35.142
Balanus	crenatus	ott259517	69.197	35.253
Balanus	crenatus	ott259517	69.197	35.253
Balanus	crenatus	ott259517	69.385	34.5
Balanus	crenatus	ott259517	69.385	34.5
Balanus	crenatus	ott259517	69.301	34.385
Balanus	crenatus	ott259517	69.301	34.385
Balanus	crenatus	ott259517	69.301	34.385
Balanus	crenatus	ott259517	69.301	34.385
Balanus	crenatus	ott259517	69.392	34.5
Balanus	crenatus	ott259517	69.392	34.5
Balanus	crenatus	ott259517	69.22	34.692
Balanus	crenatus	ott259517	69.307	34.392
Balanus	crenatus	ott259517	69.307	34.392
Balanus	crenatus	ott259517	69.307	34.392
Balanus	crenatus	ott259517	69.307	34.392
Balanus	crenatus	ott259517	69.268	35.17
Balanus	crenatus	ott259517	69.268	35.17
Balanus	crenatus	ott259517	69.268	35.17
Balanus	crenatus	ott259517	69.334	35.202
Balanus	crenatus	ott259517	69.334	35.202
Balanus	crenatus	ott259517	69.602	35.38
Balanus	crenatus	ott259517	69.602	35.38
Balanus	crenatus	ott259517	69.273	35.17
Balanus	crenatus	ott259517	69.273	35.17
Balanus	crenatus	ott259517	69.273	35.17
Balanus	crenatus	ott259517	69.34	35.213
Balanus	crenatus	ott259517	69.34	35.213
Balanus	crenatus	ott259517	69.613	35.38
Balanus	crenatus	ott259517	69.613	35.38
Balanus	crenatus	ott259517	68.83	37.33
Balanus	crenatus	ott259517	68.83	37.33
Balanus	crenatus	ott259517	68.83	37.33
Balanus	crenatus	ott259517	68.88	37.367
Balanus	crenatus	ott259517	68.88	37.367
Balanus	crenatus	ott259517	68.88	37.367
Balanus	crenatus	ott259517	68.88	37.367
Balanus	crenatus	ott259517	68.88	37.367
Balanus	crenatus	ott259517	68.95	37.42
Balanus	crenatus	ott259517	68.7	38.87
Balanus	crenatus	ott259517	68.7	38.87
Balanus	crenatus	ott259517	68.7	38.87
Balanus	crenatus	ott259517	68.7	38.87
Balanus	crenatus	ott259517	68.7	38.87
Balanus	crenatus	ott259517	68.7	38.87
Balanus	crenatus	ott259517	68.7	38.87
Balanus	crenatus	ott259517	68.7	38.87
Balanus	crenatus	ott259517	68.62	38.785
Balanus	crenatus	ott259517	68.62	38.785
Balanus	crenatus	ott259517	68.62	38.785
Balanus	crenatus	ott259517	68.62	38.785
Balanus	crenatus	ott259517	68.53	38.73
Balanus	crenatus	ott259517	68.53	38.73
Balanus	crenatus	ott259517	68.53	38.73
Balanus	crenatus	ott259517	68.53	38.73
Balanus	crenatus	ott259517	68.451	38.67
Balanus	crenatus	ott259517	68.451	38.67
Balanus	crenatus	ott259517	68.451	38.67
Balanus	crenatus	ott259517	68.451	38.67
Balanus	crenatus	ott259517	68.451	38.67
Balanus	crenatus	ott259517	68.385	38.635
Balanus	crenatus	ott259517	68.385	38.635
Balanus	crenatus	ott259517	68.385	38.635
Balanus	crenatus	ott259517	68.385	38.635
Balanus	crenatus	ott259517	68.385	38.635
Balanus	crenatus	ott259517	68.458	38.67
Balanus	crenatus	ott259517	68.458	38.67
Balanus	crenatus	ott259517	68.458	38.67
Balanus	crenatus	ott259517	68.458	38.67
Balanus	crenatus	ott259517	68.458	38.67
Balanus	crenatus	ott259517	68.62	38.78
Balanus	crenatus	ott259517	68.62	38.78
Balanus	crenatus	ott259517	68.62	38.78
Balanus	crenatus	ott259517	68.62	38.78
Balanus	crenatus	ott259517	68.95	37.42
Balanus	crenatus	ott259517	68.88	37.37
Balanus	crenatus	ott259517	68.88	37.37
Balanus	crenatus	ott259517	68.88	37.37
Balanus	crenatus	ott259517	68.88	37.37
Balanus	crenatus	ott259517	68.88	37.37
Balanus	crenatus	ott259517	68.53	38.73
Balanus	crenatus	ott259517	68.53	38.73
Balanus	crenatus	ott259517	68.53	38.73
Balanus	crenatus	ott259517	68.53	38.73
Balanus	crenatus	ott259517	68.83	37.33
Balanus	crenatus	ott259517	68.83	37.33
Balanus	crenatus	ott259517	68.83	37.33
Balanus	crenatus	ott259517	68.2	39.77
Balanus	crenatus	ott259517	68.2	39.77
Balanus	crenatus	ott259517	68.2	39.77
Balanus	crenatus	ott259517	68.2	39.77
Balanus	crenatus	ott259517	68.2	39.77
Balanus	crenatus	ott259517	68.27	39.8
Balanus	crenatus	ott259517	68.27	39.8
Balanus	crenatus	ott259517	68.27	39.8
Balanus	crenatus	ott259517	68.27	39.8
Balanus	crenatus	ott259517	68.37	39.9
Balanus	crenatus	ott259517	68.37	39.9
Balanus	crenatus	ott259517	68.37	39.9
Balanus	crenatus	ott259517	68.37	39.9
Balanus	crenatus	ott259517	68.392	38.645
Balanus	crenatus	ott259517	68.392	38.645
Balanus	crenatus	ott259517	68.392	38.645
Balanus	crenatus	ott259517	68.392	38.645
Balanus	crenatus	ott259517	68.392	38.645
Balanus	crenatus	ott259517	68.2	39.77
Balanus	crenatus	ott259517	68.2	39.77
Balanus	crenatus	ott259517	68.2	39.77
Balanus	crenatus	ott259517	68.2	39.77
Balanus	crenatus	ott259517	68.2	39.77
Balanus	crenatus	ott259517	68.27	39.8
Balanus	crenatus	ott259517	68.27	39.8
Balanus	crenatus	ott259517	68.27	39.8
Balanus	crenatus	ott259517	68.27	39.8
Balanus	crenatus	ott259517	68.37	39.9
Balanus	crenatus	ott259517	68.37	39.9
Balanus	crenatus	ott259517	68.37	39.9
Balanus	crenatus	ott259517	68.37	39.9
Balanus	crenatus	ott259517	69.15	36.1
Balanus	crenatus	ott259517	69.15	36.1
Balanus	crenatus	ott259517	69.15	36.1
Balanus	crenatus	ott259517	69.15	36.1
Balanus	crenatus	ott259517	69.201	36.169
Balanus	crenatus	ott259517	69.201	36.169
Balanus	crenatus	ott259517	69.201	36.169
Balanus	crenatus	ott259517	69.201	36.169
Balanus	crenatus	ott259517	69.201	36.169
Balanus	crenatus	ott259517	69.28	36.27
Balanus	crenatus	ott259517	69.28	36.27
Balanus	crenatus	ott259517	69.28	36.27
Balanus	crenatus	ott259517	69.28	36.27
Balanus	crenatus	ott259517	69.28	36.27
Balanus	crenatus	ott259517	69.43	36.43
Balanus	crenatus	ott259517	69.43	36.43
Balanus	crenatus	ott259517	69.43	36.43
Balanus	crenatus	ott259517	69.43	36.43
Balanus	crenatus	ott259517	69.43	36.43
Balanus	crenatus	ott259517	69.43	36.43
Balanus	crenatus	ott259517	69.28	36.27
Balanus	crenatus	ott259517	69.28	36.27
Balanus	crenatus	ott259517	69.28	36.27
Balanus	crenatus	ott259517	69.28	36.27
Balanus	crenatus	ott259517	69.28	36.27
Balanus	crenatus	ott259517	69.15	36.1
Balanus	crenatus	ott259517	69.15	36.1
Balanus	crenatus	ott259517	69.15	36.1
Balanus	crenatus	ott259517	69.15	36.1
Balanus	crenatus	ott259517	69.205	36.18
Balanus	crenatus	ott259517	69.205	36.18
Balanus	crenatus	ott259517	69.205	36.18
Balanus	crenatus	ott259517	69.205	36.18
Balanus	crenatus	ott259517	69.205	36.18
Balanus	crenatus	ott259517	68.95	37.4
Balanus	crenatus	ott259517	68.95	37.4
Balanus	crenatus	ott259517	68.95	37.4
Balanus	crenatus	ott259517	68.95	37.4
Balanus	crenatus	ott259517	68.88	37.37
Balanus	crenatus	ott259517	68.88	37.37
Balanus	crenatus	ott259517	68.88	37.37
Balanus	crenatus	ott259517	68.83	37.33
Balanus	crenatus	ott259517	68.83	37.33
Balanus	crenatus	ott259517	68.83	37.33
Balanus	crenatus	ott259517	68.83	37.33
Balanus	crenatus	ott259517	69.301	34.434
Balanus	crenatus	ott259517	69.301	34.434
Balanus	crenatus	ott259517	68.95	37.4
Balanus	crenatus	ott259517	68.95	37.4
Balanus	crenatus	ott259517	68.95	37.4
Balanus	crenatus	ott259517	68.95	37.4
Balanus	crenatus	ott259517	68.88	37.37
Balanus	crenatus	ott259517	68.88	37.37
Balanus	crenatus	ott259517	68.88	37.37
Balanus	crenatus	ott259517	69.307	34.392
Balanus	crenatus	ott259517	69.307	34.392
Balanus	crenatus	ott259517	68.83	37.33
Balanus	crenatus	ott259517	68.83	37.33
Balanus	crenatus	ott259517	68.83	37.33
Balanus	crenatus	ott259517	68.83	37.33
Balanus	crenatus	ott259517	68.7	38.87
Balanus	crenatus	ott259517	68.7	38.87
Balanus	crenatus	ott259517	68.62	38.8
Balanus	crenatus	ott259517	68.62	38.8
Balanus	crenatus	ott259517	68.62	38.8
Balanus	crenatus	ott259517	68.62	38.8
Balanus	crenatus	ott259517	68.62	38.8
Balanus	crenatus	ott259517	68.62	38.8
Balanus	crenatus	ott259517	69.452	35.33
Balanus	crenatus	ott259517	68.53	38.73
Balanus	crenatus	ott259517	68.53	38.73
Balanus	crenatus	ott259517	68.53	38.73
Balanus	crenatus	ott259517	68.53	38.73
Balanus	crenatus	ott259517	68.53	38.73
Balanus	crenatus	ott259517	68.7	38.87
Balanus	crenatus	ott259517	68.7	38.87
Balanus	crenatus	ott259517	68.47	38.67
Balanus	crenatus	ott259517	68.47	38.67
Balanus	crenatus	ott259517	68.47	38.67
Balanus	crenatus	ott259517	68.47	38.67
Balanus	crenatus	ott259517	68.47	38.67
Balanus	crenatus	ott259517	68.47	38.67
Balanus	crenatus	ott259517	68.47	38.67
Balanus	crenatus	ott259517	68.62	38.8
Balanus	crenatus	ott259517	68.62	38.8
Balanus	crenatus	ott259517	68.62	38.8
Balanus	crenatus	ott259517	68.62	38.8
Balanus	crenatus	ott259517	68.62	38.8
Balanus	crenatus	ott259517	68.62	38.8
Balanus	crenatus	ott259517	68.385	38.635
Balanus	crenatus	ott259517	68.385	38.635
Balanus	crenatus	ott259517	68.385	38.635
Balanus	crenatus	ott259517	68.385	38.635
Balanus	crenatus	ott259517	69.463	35.33
Balanus	crenatus	ott259517	68.53	38.73
Balanus	crenatus	ott259517	68.53	38.73
Balanus	crenatus	ott259517	68.53	38.73
Balanus	crenatus	ott259517	68.53	38.73
Balanus	crenatus	ott259517	68.53	38.73
Balanus	crenatus	ott259517	68.47	38.67
Balanus	crenatus	ott259517	68.47	38.67
Balanus	crenatus	ott259517	68.47	38.67
Balanus	crenatus	ott259517	68.47	38.67
Balanus	crenatus	ott259517	68.47	38.67
Balanus	crenatus	ott259517	68.47	38.67
Balanus	crenatus	ott259517	68.47	38.67
Balanus	crenatus	ott259517	68.392	38.645
Balanus	crenatus	ott259517	68.392	38.645
Balanus	crenatus	ott259517	68.392	38.645
Balanus	crenatus	ott259517	68.392	38.645
Balanus	crenatus	ott259517	69.318	35.202
Balanus	crenatus	ott259517	69.327	35.212
Balanus	crenatus	ott259517	69.219	35.151
Balanus	crenatus	ott259517	69.219	35.151
Balanus	crenatus	ott259517	69.219	35.151
Balanus	crenatus	ott259517	69.219	35.151
Balanus	crenatus	ott259517	69.219	35.151
Balanus	crenatus	ott259517	69.219	35.151
Balanus	crenatus	ott259517	68.37	39.9
Balanus	crenatus	ott259517	68.37	39.9
Balanus	crenatus	ott259517	68.37	39.9
Balanus	crenatus	ott259517	68.37	39.9
Balanus	crenatus	ott259517	68.37	39.9
Balanus	crenatus	ott259517	68.37	39.9
Balanus	crenatus	ott259517	68.37	39.9
Balanus	crenatus	ott259517	68.37	39.9
Balanus	crenatus	ott259517	68.37	39.9
Balanus	crenatus	ott259517	68.37	39.9
Balanus	crenatus	ott259517	68.27	39.8
Balanus	crenatus	ott259517	68.27	39.8
Balanus	crenatus	ott259517	68.27	39.8
Balanus	crenatus	ott259517	68.27	39.8
Balanus	crenatus	ott259517	68.27	39.8
Balanus	crenatus	ott259517	68.27	39.8
Balanus	crenatus	ott259517	68.27	39.8
Balanus	crenatus	ott259517	68.27	39.8
Balanus	crenatus	ott259517	68.27	39.8
Balanus	crenatus	ott259517	68.27	39.8
Balanus	crenatus	ott259517	68.27	39.8
Balanus	crenatus	ott259517	68.27	39.8
Balanus	crenatus	ott259517	68.27	39.8
Balanus	crenatus	ott259517	68.27	39.8
Balanus	crenatus	ott259517	68.27	39.8
Balanus	crenatus	ott259517	68.27	39.8
Balanus	crenatus	ott259517	69.228	35.153
Balanus	crenatus	ott259517	69.228	35.153
Balanus	crenatus	ott259517	69.228	35.153
Balanus	crenatus	ott259517	69.228	35.153
Balanus	crenatus	ott259517	69.228	35.153
Balanus	crenatus	ott259517	69.228	35.153
Balanus	crenatus	ott259517	68.47	40
Balanus	crenatus	ott259517	68.47	40
Balanus	crenatus	ott259517	68.47	40
Balanus	crenatus	ott259517	68.47	40
Balanus	crenatus	ott259517	68.47	40
Balanus	crenatus	ott259517	68.47	40
Balanus	crenatus	ott259517	68.2	39.77
Balanus	crenatus	ott259517	68.2	39.77
Balanus	crenatus	ott259517	68.2	39.77
Balanus	crenatus	ott259517	68.2	39.77
Balanus	crenatus	ott259517	68.2	39.77
Balanus	crenatus	ott259517	68.2	39.77
Balanus	crenatus	ott259517	68.2	39.77
Balanus	crenatus	ott259517	68.2	39.77
Balanus	crenatus	ott259517	68.2	39.77
Balanus	crenatus	ott259517	68.2	39.77
Balanus	crenatus	ott259517	68.2	39.77
Balanus	crenatus	ott259517	68.2	39.77
Balanus	crenatus	ott259517	68.2	39.77
Balanus	crenatus	ott259517	68.2	39.77
Balanus	crenatus	ott259517	68.37	39.9
Balanus	crenatus	ott259517	68.37	39.9
Balanus	crenatus	ott259517	68.37	39.9
Balanus	crenatus	ott259517	68.37	39.9
Balanus	crenatus	ott259517	68.37	39.9
Balanus	crenatus	ott259517	68.37	39.9
Balanus	crenatus	ott259517	68.37	39.9
Balanus	crenatus	ott259517	68.37	39.9
Balanus	crenatus	ott259517	68.37	39.9
Balanus	crenatus	ott259517	68.37	39.9
Balanus	crenatus	ott259517	68.27	39.8
Balanus	crenatus	ott259517	68.27	39.8
Balanus	crenatus	ott259517	68.27	39.8
Balanus	crenatus	ott259517	68.27	39.8
Balanus	crenatus	ott259517	68.27	39.8
Balanus	crenatus	ott259517	68.27	39.8
Balanus	crenatus	ott259517	68.27	39.8
Balanus	crenatus	ott259517	68.27	39.8
Balanus	crenatus	ott259517	68.27	39.8
Balanus	crenatus	ott259517	68.27	39.8
Balanus	crenatus	ott259517	68.2	39.77
Balanus	crenatus	ott259517	68.2	39.77
Balanus	crenatus	ott259517	68.2	39.77
Balanus	crenatus	ott259517	68.2	39.77
Balanus	crenatus	ott259517	68.2	39.77
Balanus	crenatus	ott259517	68.2	39.77
Balanus	crenatus	ott259517	68.2	39.77
Balanus	crenatus	ott259517	68.2	39.77
Balanus	crenatus	ott259517	68.2	39.77
Balanus	crenatus	ott259517	68.2	39.77
Balanus	crenatus	ott259517	68.2	39.77
Balanus	crenatus	ott259517	68.2	39.77
Balanus	crenatus	ott259517	68.2	39.77
Balanus	crenatus	ott259517	68.2	39.77
Balanus	crenatus	ott259517	69.186	35.251
Balanus	crenatus	ott259517	69.186	35.251
Balanus	crenatus	ott259517	69.168	35.152
Balanus	crenatus	ott259517	69.168	35.152
Balanus	crenatus	ott259517	69.168	35.152
Balanus	crenatus	ott259517	69.186	35.136
Balanus	crenatus	ott259517	69.186	35.136
Balanus	crenatus	ott259517	69.186	35.136
Balanus	crenatus	ott259517	69.186	35.136
Balanus	crenatus	ott259517	69.186	35.136
Balanus	crenatus	ott259517	69.186	35.136
Balanus	crenatus	ott259517	69.186	35.136
Balanus	crenatus	ott259517	69.201	35.135
Balanus	crenatus	ott259517	69.201	35.135
Balanus	crenatus	ott259517	69.201	35.135
Balanus	crenatus	ott259517	69.197	35.253
Balanus	crenatus	ott259517	69.197	35.253
Balanus	crenatus	ott259517	69.175	35.163
Balanus	crenatus	ott259517	69.175	35.163
Balanus	crenatus	ott259517	69.175	35.163
Balanus	crenatus	ott259517	69.197	35.147
Balanus	crenatus	ott259517	69.197	35.147
Balanus	crenatus	ott259517	69.197	35.147
Balanus	crenatus	ott259517	69.197	35.147
Balanus	crenatus	ott259517	69.197	35.147
Balanus	crenatus	ott259517	69.197	35.147
Balanus	crenatus	ott259517	69.197	35.147
Balanus	crenatus	ott259517	69.205	35.142
Balanus	crenatus	ott259517	69.205	35.142
Balanus	crenatus	ott259517	69.205	35.142
Balanus	crenatus	ott259517	69.28	36.252
Balanus	crenatus	ott259517	69.28	36.26
Balanus	crenatus	ott259517	69.301	34.42
Balanus	crenatus	ott259517	69.301	34.42
Balanus	crenatus	ott259517	69.301	34.42
Balanus	crenatus	ott259517	69.308	34.42
Balanus	crenatus	ott259517	69.308	34.42
Balanus	crenatus	ott259517	69.308	34.42
Balanus	crenatus	ott259517	69.202	35.15
Balanus	crenatus	ott259517	69.202	35.15
Balanus	crenatus	ott259517	69.202	35.15
Balanus	crenatus	ott259517	69.186	35.152
Balanus	crenatus	ott259517	69.186	35.152
Balanus	crenatus	ott259517	69.186	35.152
Balanus	crenatus	ott259517	69.169	35.15
Balanus	crenatus	ott259517	69.21	35.15
Balanus	crenatus	ott259517	69.21	35.15
Balanus	crenatus	ott259517	69.21	35.15
Balanus	crenatus	ott259517	69.197	35.16
Balanus	crenatus	ott259517	69.197	35.16
Balanus	crenatus	ott259517	69.197	35.16
Balanus	crenatus	ott259517	69.182	35.152
Balanus	crenatus	ott259517	69.267	35.15
Balanus	crenatus	ott259517	69.268	35.162
Balanus	crenatus	ott259517	68.47	40
Balanus	crenatus	ott259517	68.47	40
Balanus	crenatus	ott259517	68.47	40
Balanus	crenatus	ott259517	68.47	40
Balanus	crenatus	ott259517	68.37	39.93
Balanus	crenatus	ott259517	68.37	39.93
Balanus	crenatus	ott259517	68.37	39.93
Balanus	crenatus	ott259517	68.37	39.93
Balanus	crenatus	ott259517	68.23	39.83
Balanus	crenatus	ott259517	68.23	39.83
Balanus	crenatus	ott259517	68.47	40
Balanus	crenatus	ott259517	68.47	40
Balanus	crenatus	ott259517	68.47	40
Balanus	crenatus	ott259517	68.47	40
Balanus	crenatus	ott259517	68.168	39.8
Balanus	crenatus	ott259517	68.168	39.8
Balanus	crenatus	ott259517	68.168	39.8
Balanus	crenatus	ott259517	68.37	39.93
Balanus	crenatus	ott259517	68.37	39.93
Balanus	crenatus	ott259517	68.37	39.93
Balanus	crenatus	ott259517	68.37	39.93
Balanus	crenatus	ott259517	68.23	39.83
Balanus	crenatus	ott259517	68.23	39.83
Balanus	crenatus	ott259517	68.172	39.8
Balanus	crenatus	ott259517	68.172	39.8
Balanus	crenatus	ott259517	68.172	39.8
Balanus	crenatus	ott259517	69.155	36.11
Balanus	crenatus	ott259517	69.155	36.11
Balanus	crenatus	ott259517	69.28	36.252
Balanus	crenatus	ott259517	69.28	36.252
Balanus	crenatus	ott259517	69.28	36.26
Balanus	crenatus	ott259517	69.28	36.26
Balanus	crenatus	ott259517	69.151	36.102
Balanus	crenatus	ott259517	69.151	36.102
Balanus	crenatus	ott259517	69.117	36.069
Balanus	crenatus	ott259517	69.117	36.069
Balanus	crenatus	ott259517	69.12	36.08
Balanus	crenatus	ott259517	69.12	36.08
Balanus	crenatus	ott259517	68.23	39.83
Balanus	crenatus	ott259517	68.23	39.83
Balanus	crenatus	ott259517	68.23	39.83
Balanus	crenatus	ott259517	68.23	39.83
Balanus	crenatus	ott259517	68.23	39.83
Balanus	crenatus	ott259517	68.23	39.83
Balanus	crenatus	ott259517	68.23	39.83
Balanus	crenatus	ott259517	68.37	39.93
Balanus	crenatus	ott259517	68.37	39.93
Balanus	crenatus	ott259517	68.37	39.93
Balanus	crenatus	ott259517	68.37	39.93
Balanus	crenatus	ott259517	68.37	39.93
Balanus	crenatus	ott259517	68.37	39.93
Balanus	crenatus	ott259517	68.47	40
Balanus	crenatus	ott259517	68.47	40
Balanus	crenatus	ott259517	68.168	39.8
Balanus	crenatus	ott259517	68.168	39.8
Balanus	crenatus	ott259517	68.168	39.8
Balanus	crenatus	ott259517	68.168	39.8
Balanus	crenatus	ott259517	68.168	39.8
Balanus	crenatus	ott259517	68.23	39.83
Balanus	crenatus	ott259517	68.23	39.83
Balanus	crenatus	ott259517	68.23	39.83
Balanus	crenatus	ott259517	68.23	39.83
Balanus	crenatus	ott259517	68.23	39.83
Balanus	crenatus	ott259517	68.23	39.83
Balanus	crenatus	ott259517	68.23	39.83
Balanus	crenatus	ott259517	68.37	39.93
Balanus	crenatus	ott259517	68.37	39.93
Balanus	crenatus	ott259517	68.37	39.93
Balanus	crenatus	ott259517	68.37	39.93
Balanus	crenatus	ott259517	68.37	39.93
Balanus	crenatus	ott259517	68.37	39.93
Balanus	crenatus	ott259517	68.47	40
Balanus	crenatus	ott259517	68.47	40
Balanus	crenatus	ott259517	68.172	39.8
Balanus	crenatus	ott259517	68.172	39.8
Balanus	crenatus	ott259517	68.172	39.8
Balanus	crenatus	ott259517	68.172	39.8
Balanus	crenatus	ott259517	68.172	39.8
Balanus	crenatus	ott259517	68.168	39.8
Balanus	crenatus	ott259517	68.168	39.8
Balanus	crenatus	ott259517	68.168	39.8
Balanus	crenatus	ott259517	68.23	39.83
Balanus	crenatus	ott259517	68.23	39.83
Balanus	crenatus	ott259517	68.37	39.93
Balanus	crenatus	ott259517	68.37	39.93
Balanus	crenatus	ott259517	68.37	39.93
Balanus	crenatus	ott259517	68.47	40
Balanus	crenatus	ott259517	68.47	40
Balanus	crenatus	ott259517	68.47	40
Balanus	crenatus	ott259517	68.172	39.8
Balanus	crenatus	ott259517	68.172	39.8
Balanus	crenatus	ott259517	68.172	39.8
Balanus	crenatus	ott259517	68.23	39.83
Balanus	crenatus	ott259517	68.23	39.83
Balanus	crenatus	ott259517	68.37	39.93
Balanus	crenatus	ott259517	68.37	39.93
Balanus	crenatus	ott259517	68.37	39.93
Balanus	crenatus	ott259517	68.47	40
Balanus	crenatus	ott259517	68.47	40
Balanus	crenatus	ott259517	68.47	40
Balanus	crenatus	ott259517	69.43	36.43
Balanus	crenatus	ott259517	69.43	36.43
Balanus	crenatus	ott259517	69.151	36.085
Balanus	crenatus	ott259517	69.151	36.085
Balanus	crenatus	ott259517	69.151	36.085
Balanus	crenatus	ott259517	69.117	36.069
Balanus	crenatus	ott259517	69.117	36.069
Balanus	crenatus	ott259517	69.155	36.11
Balanus	crenatus	ott259517	69.155	36.11
Balanus	crenatus	ott259517	69.155	36.11
Balanus	crenatus	ott259517	69.12	36.08
Balanus	crenatus	ott259517	69.12	36.08
Balanus	crenatus	ott259517	69.201	36.167
Balanus	crenatus	ott259517	69.151	36.085
Balanus	crenatus	ott259517	69.151	36.085
Balanus	crenatus	ott259517	69.151	36.085
Balanus	crenatus	ott259517	69.151	36.085
Balanus	crenatus	ott259517	69.117	36.069
Balanus	crenatus	ott259517	69.117	36.069
Balanus	crenatus	ott259517	69.207	36.173
Balanus	crenatus	ott259517	69.155	36.11
Balanus	crenatus	ott259517	69.12	36.08
Balanus	crenatus	ott259517	69.155	36.11
Balanus	crenatus	ott259517	69.155	36.11
Balanus	crenatus	ott259517	69.155	36.11
Balanus	crenatus	ott259517	69.12	36.08
Balanus	crenatus	ott259517	69.117	36.069
Balanus	crenatus	ott259517	69.117	36.069
Balanus	crenatus	ott259517	69.151	36.102
Balanus	crenatus	ott259517	69.151	36.102
Balanus	crenatus	ott259517	69.151	36.102
Balanus	crenatus	ott259517	69.12	36.08
Balanus	crenatus	ott259517	69.12	36.08
Balanus	crenatus	ott259517	69.155	36.11
Balanus	crenatus	ott259517	69.155	36.11
Balanus	crenatus	ott259517	69.155	36.11
Balanus	crenatus	ott259517	68.651	38.669
Balanus	crenatus	ott259517	68.653	38.68
Balanus	crenatus	ott259517	68.803	37.3
Balanus	crenatus	ott259517	68.852	37.342
Balanus	crenatus	ott259517	68.852	37.342
Balanus	crenatus	ott259517	68.852	37.342
Balanus	crenatus	ott259517	68.803	37.3
Balanus	crenatus	ott259517	68.852	37.342
Balanus	crenatus	ott259517	68.852	37.342
Balanus	crenatus	ott259517	68.852	37.342
Balanus	crenatus	ott259517	69.155	36.11
Balanus	crenatus	ott259517	69.155	36.11
Balanus	crenatus	ott259517	69.207	36.172
Balanus	crenatus	ott259517	69.207	36.172
Balanus	crenatus	ott259517	69.155	36.11
Balanus	crenatus	ott259517	69.155	36.11
Balanus	crenatus	ott259517	69.207	36.173
Balanus	crenatus	ott259517	69.207	36.173
Balanus	crenatus	ott259517	69.268	35.162
Balanus	crenatus	ott259517	69.308	34.417
Balanus	crenatus	ott259517	69.308	34.42
Balanus	crenatus	ott259517	69.268	35.162
Balanus	crenatus	ott259517	69.388	34.487
Balanus	crenatus	ott259517	69.388	34.487
Balanus	crenatus	ott259517	68.063	39.525
Balanus	crenatus	ott259517	68.05	39.583
Balanus	crenatus	ott259517	68.05	39.583
Balanus	crenatus	ott259517	68.05	39.583
Balanus	crenatus	ott259517	68.05	39.583
Balanus	crenatus	ott259517	68.117	39.667
Balanus	crenatus	ott259517	68.117	39.667
Balanus	crenatus	ott259517	68.15	39.717
Balanus	crenatus	ott259517	68.15	39.717
Balanus	crenatus	ott259517	68.168	39.8
Balanus	crenatus	ott259517	68.168	39.8
Balanus	crenatus	ott259517	68.168	39.8
Balanus	crenatus	ott259517	68.168	39.8
Balanus	crenatus	ott259517	68.233	39.833
Balanus	crenatus	ott259517	68.233	39.833
Balanus	crenatus	ott259517	68.233	39.833
Balanus	crenatus	ott259517	68.233	39.833
Balanus	crenatus	ott259517	68.233	39.833
Balanus	crenatus	ott259517	68.367	39.933
Balanus	crenatus	ott259517	68.367	39.933
Balanus	crenatus	ott259517	68.367	39.933
Balanus	crenatus	ott259517	68.367	39.933
Balanus	crenatus	ott259517	68.367	39.933
Balanus	crenatus	ott259517	68.467	40
Balanus	crenatus	ott259517	68.467	40
Balanus	crenatus	ott259517	68.467	40
Balanus	crenatus	ott259517	68.4	38.463
Balanus	crenatus	ott259517	68.567	38.632
Balanus	crenatus	ott259517	68.567	38.632
Balanus	crenatus	ott259517	68.567	38.632
Balanus	crenatus	ott259517	68.651	38.669
Balanus	crenatus	ott259517	68.651	38.669
Balanus	crenatus	ott259517	68.732	38.735
Balanus	crenatus	ott259517	68.732	38.735
Balanus	crenatus	ott259517	68.732	38.735
Balanus	crenatus	ott259517	68.732	38.735
Balanus	crenatus	ott259517	68.803	37.3
Balanus	crenatus	ott259517	68.852	37.342
Balanus	crenatus	ott259517	69.21	35.15
Balanus	crenatus	ott259517	69.21	35.15
Balanus	crenatus	ott259517	69.21	35.15
Balanus	crenatus	ott259517	69.21	35.15
Balanus	crenatus	ott259517	69.223	35.158
Balanus	crenatus	ott259517	69.223	35.158
Balanus	crenatus	ott259517	69.197	35.16
Balanus	crenatus	ott259517	69.197	35.16
Balanus	crenatus	ott259517	69.197	35.16
Balanus	crenatus	ott259517	69.197	35.253
Balanus	crenatus	ott259517	69.197	35.253
Balanus	crenatus	ott259517	69.197	35.253
Balanus	crenatus	ott259517	69.55	35.217
Balanus	crenatus	ott259517	69.388	34.487
Balanus	crenatus	ott259517	69.308	34.417
Balanus	crenatus	ott259517	69.308	34.417
Lepas	anatifera	ott579400	25.4	126.583
Lepas	anatifera	ott579400	35.033	130.992
Lepas	anatifera	ott579400	32.883	134.9
Lepas	anatifera	ott579400	33.633	144.267
Lepas	anatifera	ott579400	34.383	141.5
Scalpellum	scalpellum	ott313212	51.456	-9.457
Balanus	crenatus	ott259517	51.7166	4.0127
Balanus	crenatus	ott259517	51.5818	4.01679
Balanus	crenatus	ott259517	51.6267	4.01543
Balanus	crenatus	ott259517	51.674	4.2309
Balanus	crenatus	ott259517	51.5809	3.94466
Balanus	crenatus	ott259517	51.8056	3.93748
Balanus	crenatus	ott259517	51.5818	4.01679
Balanus	crenatus	ott259517	51.6267	4.01543
Balanus	crenatus	ott259517	51.6717	4.01407
Balanus	crenatus	ott259517	51.7615	4.01134
Balanus	crenatus	ott259517	51.8065	4.00996
Balanus	crenatus	ott259517	51.6725	4.08634
Balanus	crenatus	ott259517	51.6725	4.08634
Balanus	crenatus	ott259517	51.6733	4.15862
Balanus	crenatus	ott259517	51.6291	4.23205
Balanus	crenatus	ott259517	51.674	4.2309
Balanus	crenatus	ott259517	51.6754	4.37547
Balanus	crenatus	ott259517	51.5818	4.01679
Balanus	crenatus	ott259517	51.7597	3.86651
Balanus	crenatus	ott259517	51.7607	3.93892
Balanus	crenatus	ott259517	51.7166	4.0127
Balanus	crenatus	ott259517	51.7615	4.01134
Balanus	crenatus	ott259517	51.7597	3.86651
Balanus	crenatus	ott259517	51.7607	3.93892
Balanus	crenatus	ott259517	51.8056	3.93748
Balanus	crenatus	ott259517	51.6717	4.01407
Balanus	crenatus	ott259517	51.7166	4.0127
Balanus	crenatus	ott259517	51.7615	4.01134
Balanus	crenatus	ott259517	51.6725	4.08634
Balanus	crenatus	ott259517	51.7597	3.86651
Balanus	crenatus	ott259517	51.7607	3.93892
Balanus	crenatus	ott259517	51.8056	3.93748
Balanus	crenatus	ott259517	51.7166	4.0127
Balanus	crenatus	ott259517	51.7615	4.01134
Balanus	crenatus	ott259517	51.6725	4.08634
Balanus	crenatus	ott259517	51.7597	3.86651
Balanus	crenatus	ott259517	51.8047	3.86499
Balanus	crenatus	ott259517	51.7607	3.93892
Balanus	crenatus	ott259517	51.8056	3.93748
Balanus	crenatus	ott259517	51.7166	4.0127
Balanus	crenatus	ott259517	51.7615	4.01134
Balanus	crenatus	ott259517	51.6725	4.08634
Balanus	crenatus	ott259517	51.7174	4.08505
Balanus	crenatus	ott259517	51.7597	3.86651
Balanus	crenatus	ott259517	51.8047	3.86499
Balanus	crenatus	ott259517	51.7607	3.93892
Balanus	crenatus	ott259517	51.8056	3.93748
Balanus	crenatus	ott259517	51.6717	4.01407
Balanus	crenatus	ott259517	51.7166	4.0127
Balanus	crenatus	ott259517	51.7615	4.01134
Balanus	crenatus	ott259517	51.6725	4.08634
Balanus	crenatus	ott259517	51.7174	4.08505
Balanus	crenatus	ott259517	51.7182	4.1574
Balanus	crenatus	ott259517	51.7597	3.86651
Balanus	crenatus	ott259517	51.8047	3.86499
Balanus	crenatus	ott259517	51.7607	3.93892
Balanus	crenatus	ott259517	51.8056	3.93748
Balanus	crenatus	ott259517	51.6717	4.01407
Balanus	crenatus	ott259517	51.7166	4.0127
Balanus	crenatus	ott259517	51.7615	4.01134
Balanus	crenatus	ott259517	51.6725	4.08634
Balanus	crenatus	ott259517	51.7607	3.93892
Balanus	crenatus	ott259517	51.7607	3.93892
Balanus	crenatus	ott259517	51.6725	4.08634
Balanus	crenatus	ott259517	51.6733	4.15862
Balanus	crenatus	ott259517	51.6733	4.15862
Balanus	crenatus	ott259517	51.7607	3.93892
Balanus	improvisus	ott259518	51.7607	3.93892
Balanus	improvisus	ott259518	51.7615	4.01134
Balanus	improvisus	ott259518	51.674	4.2309
Balanus	improvisus	ott259518	51.6754	4.37547
Balanus	improvisus	ott259518	51.7597	3.86651
Balanus	improvisus	ott259518	51.7607	3.93892
Balanus	improvisus	ott259518	51.6717	4.01407
Balanus	improvisus	ott259518	51.7166	4.0127
Balanus	improvisus	ott259518	51.7615	4.01134
Balanus	improvisus	ott259518	51.6725	4.08634
Balanus	improvisus	ott259518	51.7597	3.86651
Balanus	improvisus	ott259518	51.8047	3.86499
Balanus	improvisus	ott259518	51.7607	3.93892
Balanus	improvisus	ott259518	51.7166	4.0127
Balanus	improvisus	ott259518	51.7615	4.01134
Balanus	improvisus	ott259518	51.6725	4.08634
Balanus	improvisus	ott259518	51.6725	4.08634
Balanus	improvisus	ott259518	51.7174	4.08505
Balanus	improvisus	ott259518	51.5321	3.6579
Balanus	improvisus	ott259518	51.577	3.65618
Balanus	improvisus	ott259518	51.5331	3.72994
Balanus	improvisus	ott259518	51.5341	3.80199
Balanus	improvisus	ott259518	51.5351	3.87404
Balanus	improvisus	ott259518	51.6717	4.01407
Balanus	improvisus	ott259518	51.7166	4.0127
Balanus	improvisus	ott259518	51.5331	3.72994
Balanus	improvisus	ott259518	51.577	3.65618
Balanus	improvisus	ott259518	51.5331	3.72994
Balanus	improvisus	ott259518	51.5331	3.72994
Elminius	modestus	ott664816	51.7597	3.86651
Elminius	modestus	ott664816	51.7166	4.0127
Elminius	modestus	ott664816	51.7597	3.86651
Elminius	modestus	ott664816	51.7166	4.0127
Elminius	modestus	ott664816	51.6725	4.08634
Elminius	modestus	ott664816	51.7166	4.0127
Elminius	modestus	ott664816	51.6725	4.08634
Elminius	modestus	ott664816	51.8047	3.86499
Elminius	modestus	ott664816	51.7166	4.0127
Elminius	modestus	ott664816	51.6725	4.08634
Elminius	modestus	ott664816	51.7597	3.86651
Elminius	modestus	ott664816	51.7607	3.93892
Elminius	modestus	ott664816	51.7166	4.0127
Elminius	modestus	ott664816	51.7174	4.08505
Elminius	modestus	ott664816	51.7597	3.86651
Elminius	modestus	ott664816	51.7157	3.94036
Elminius	modestus	ott664816	51.7607	3.93892
Elminius	modestus	ott664816	51.8056	3.93748
Elminius	modestus	ott664816	51.6717	4.01407
Elminius	modestus	ott664816	51.7166	4.0127
Elminius	modestus	ott664816	51.6725	4.08634
Elminius	modestus	ott664816	51.7174	4.08505
Semibalanus	balanoides	ott374192	51.4403	2.839
Semibalanus	balanoides	ott374192	51.4403	2.839
Balanus	crenatus	ott259517	51.5032	0.97183
Balanus	crenatus	ott259517	55.0062	-1.13417
Balanus	crenatus	ott259517	54.924	-1.17567
Balanus	crenatus	ott259517	50.9317	1.27617
Balanus	crenatus	ott259517	58.0035	-3.0065
Balanus	crenatus	ott259517	50.6631	-0.1742
Balanus	crenatus	ott259517	50.5083	-3.15167
Balanus	crenatus	ott259517	54.6606	4.108
Balanus	crenatus	ott259517	50.0835	-2.99733
Balanus	crenatus	ott259517	50.2673	-4.258
Balanus	crenatus	ott259517	50.5463	-5.38573
Balanus	crenatus	ott259517	51.3396	-4.93083
Balanus	crenatus	ott259517	55.1705	3.1595
Balanus	crenatus	ott259517	52.1652	-5.50083
Balanus	crenatus	ott259517	52.5026	-5.0001
Balanus	crenatus	ott259517	55.5003	5.99983
Balanus	crenatus	ott259517	53.5002	-3.68728
Balanus	crenatus	ott259517	53.5352	-3.55385
Balanus	crenatus	ott259517	53.4752	-3.33267
Balanus	crenatus	ott259517	53.9143	-3.2201
Balanus	crenatus	ott259517	53.9661	-3.32827
Balanus	crenatus	ott259517	54.7947	6.497
Balanus	crenatus	ott259517	54.7497	-4.0075
Balanus	crenatus	ott259517	54.7367	-5.62867
Balanus	crenatus	ott259517	55.3345	-6.5755
Balanus	crenatus	ott259517	57.9995	-5.661
Balanus	crenatus	ott259517	54.2137	8.3875
Balanus	crenatus	ott259517	53.9708	7.84283
Balanus	crenatus	ott259517	56.4977	-2.49583
Balanus	crenatus	ott259517	54.1498	4.345
Balanus	crenatus	ott259517	54.2483	2.50413
Balanus	crenatus	ott259517	54.2865	0.15678
Balanus	crenatus	ott259517	53.544	0.38517
Balanus	crenatus	ott259517	56.498	-1.4955
Balanus	crenatus	ott259517	53.0356	1.52902
Balanus	crenatus	ott259517	52.834	2.83333
Balanus	crenatus	ott259517	52.0043	2.335
Balanus	crenatus	ott259517	51.7473	1.40933
Balanus	crenatus	ott259517	51.7593	1.50917
Balanus	crenatus	ott259517	51.7315	1.62733
Verruca	stroemia	ott259513	58.0035	-3.0065
Scalpellum	scalpellum	ott313212	50.2372	-2.16083
Verruca	stroemia	ott259513	54.6606	4.108
Scalpellum	scalpellum	ott313212	50.0835	-2.99733
Verruca	stroemia	ott259513	50.0835	-2.99733
Scalpellum	scalpellum	ott313212	50.2673	-4.258
Verruca	stroemia	ott259513	50.2673	-4.258
Scalpellum	scalpellum	ott313212	50.0343	-4.36733
Scalpellum	scalpellum	ott313212	48.4975	-7.98583
Verruca	stroemia	ott259513	48.4975	-7.98583
Scalpellum	scalpellum	ott313212	50.5463	-5.38573
Scalpellum	scalpellum	ott313212	51.3396	-4.93083
Verruca	stroemia	ott259513	54.2865	0.15678
Verruca	stroemia	ott259513	56.498	-1.4955
Balanus	crenatus	ott259517	79.1833	31.7
Balanus	improvisus	ott259518	54.6564	18.5008
Balanus	improvisus	ott259518	54.7538	18.4369
Arcoscalpellum	michelottianum	ott2958009	-24.347	-44.165
Balanus	spongicola	ott2958623	-25.198	-47.135
Balanus	venustus	ott2958660	-25.369	-46.797
Balanus	venustus	ott2958660	-25.198	-47.135
Hamatoscalpellum	rathbunae	ott2958325	-24.077	-45.864
Hamatoscalpellum	rathbunae	ott2958325	-24.347	-44.165
Verum	hendersoni	ott2958376	-24.077	-45.864
Verum	hendersoni	ott2958376	-24.347	-44.165
Arcoscalpellum	portoricanum	ott2957969	27.2031	-91.404
Trianguloscalpellum	regium	ott1083833	27.2031	-91.404
Arcoscalpellum	portoricanum	ott2957969	26.1644	-91.7351
Trianguloscalpellum	regium	ott1083833	26.1644	-91.7351
Arcoscalpellum	portoricanum	ott2957969	28.0596	-90.2491
Trianguloscalpellum	regium	ott1083833	28.0596	-90.2491
Arcoscalpellum	portoricanum	ott2957969	26.3794	-89.2414
Trianguloscalpellum	regium	ott1083833	26.3794	-89.2414
Arcoscalpellum	portoricanum	ott2957969	26.93	-89.5704
Trianguloscalpellum	regium	ott1083833	26.93	-89.5704
Arcoscalpellum	portoricanum	ott2957969	27.4532	-89.7631
Trianguloscalpellum	regium	ott1083833	27.4532	-89.7631
Arcoscalpellum	portoricanum	ott2957969	28.4511	-89.6726
Trianguloscalpellum	regium	ott1083833	28.4511	-89.6726
Arcoscalpellum	portoricanum	ott2957969	28.2204	-89.4961
Trianguloscalpellum	regium	ott1083833	28.2204	-89.4961
Arcoscalpellum	portoricanum	ott2957969	27.827	-89.1659
Trianguloscalpellum	regium	ott1083833	27.827	-89.1659
Arcoscalpellum	portoricanum	ott2957969	27.3264	-88.6696
Trianguloscalpellum	regium	ott1083833	27.3264	-88.6696
Arcoscalpellum	portoricanum	ott2957969	27.0001	-87.9978
Trianguloscalpellum	regium	ott1083833	27.0001	-87.9978
Arcoscalpellum	portoricanum	ott2957969	27.1337	-91.9993
Trianguloscalpellum	regium	ott1083833	27.1337	-91.9993
Arcoscalpellum	portoricanum	ott2957969	26.558	-91.8226
Trianguloscalpellum	regium	ott1083833	26.558	-91.8226
Arcoscalpellum	portoricanum	ott2957969	26.2545	-92.395
Trianguloscalpellum	regium	ott1083833	26.2545	-92.395
Arcoscalpellum	portoricanum	ott2957969	26.2519	-91.2102
Trianguloscalpellum	regium	ott1083833	26.2519	-91.2102
Arcoscalpellum	portoricanum	ott2957969	27.5004	-96.0024
Trianguloscalpellum	regium	ott1083833	27.5004	-96.0024
Arcoscalpellum	portoricanum	ott2957969	27.2541	-95.7436
Trianguloscalpellum	regium	ott1083833	27.2541	-95.7436
Arcoscalpellum	portoricanum	ott2957969	29.3342	-87.0563
Trianguloscalpellum	regium	ott1083833	29.3342	-87.0563
Arcoscalpellum	portoricanum	ott2957969	28.9194	-87.6704
Trianguloscalpellum	regium	ott1083833	28.9194	-87.6704
Arcoscalpellum	portoricanum	ott2957969	28.5568	-87.7623
Trianguloscalpellum	regium	ott1083833	28.5568	-87.7623
Arcoscalpellum	portoricanum	ott2957969	28.2719	-87.3253
Trianguloscalpellum	regium	ott1083833	28.2719	-87.3253
Arcoscalpellum	portoricanum	ott2957969	27.4992	-87.0014
Trianguloscalpellum	regium	ott1083833	27.4992	-87.0014
Arcoscalpellum	portoricanum	ott2957969	27.8389	-86.7526
Trianguloscalpellum	regium	ott1083833	27.8389	-86.7526
Arcoscalpellum	portoricanum	ott2957969	28.0141	-86.576
Trianguloscalpellum	regium	ott1083833	28.0141	-86.576
Arcoscalpellum	portoricanum	ott2957969	28.5017	-86.08
Trianguloscalpellum	regium	ott1083833	28.5017	-86.08
Arcoscalpellum	portoricanum	ott2957969	28.7502	-85.7494
Trianguloscalpellum	regium	ott1083833	28.7502	-85.7494
Arcoscalpellum	portoricanum	ott2957969	27.5797	-93.5476
Trianguloscalpellum	regium	ott1083833	27.5797	-93.5476
Arcoscalpellum	portoricanum	ott2957969	27.1729	-93.3218
Trianguloscalpellum	regium	ott1083833	27.1729	-93.3218
Arcoscalpellum	portoricanum	ott2957969	27.7714	-91.7622
Trianguloscalpellum	regium	ott1083833	27.7714	-91.7622
Arcoscalpellum	portoricanum	ott2957969	24.8327	-92.051
Trianguloscalpellum	regium	ott1083833	24.8327	-92.051
Arcoscalpellum	portoricanum	ott2957969	23.7998	-91.6893
Trianguloscalpellum	regium	ott1083833	23.7998	-91.6893
Arcoscalpellum	portoricanum	ott2957969	24.7355	-90.7538
Trianguloscalpellum	regium	ott1083833	24.7355	-90.7538
Arcoscalpellum	portoricanum	ott2957969	24.2657	-85.4966
Trianguloscalpellum	regium	ott1083833	24.2657	-85.4966
Neoscalpellum	debile	ott2958294	27.2031	-91.404
Neoscalpellum	debile	ott2958294	26.1644	-91.7351
Neoscalpellum	debile	ott2958294	28.0596	-90.2491
Neoscalpellum	debile	ott2958294	26.3794	-89.2414
Neoscalpellum	debile	ott2958294	26.93	-89.5704
Neoscalpellum	debile	ott2958294	27.4532	-89.7631
Neoscalpellum	debile	ott2958294	28.4511	-89.6726
Neoscalpellum	debile	ott2958294	28.2204	-89.4961
Neoscalpellum	debile	ott2958294	27.827	-89.1659
Neoscalpellum	debile	ott2958294	27.3264	-88.6696
Neoscalpellum	debile	ott2958294	27.0001	-87.9978
Neoscalpellum	debile	ott2958294	27.1337	-91.9993
Neoscalpellum	debile	ott2958294	26.558	-91.8226
Neoscalpellum	debile	ott2958294	26.2545	-92.395
Neoscalpellum	debile	ott2958294	26.2519	-91.2102
Neoscalpellum	debile	ott2958294	27.5004	-96.0024
Neoscalpellum	debile	ott2958294	27.2541	-95.7436
Neoscalpellum	debile	ott2958294	29.3342	-87.0563
Neoscalpellum	debile	ott2958294	28.9194	-87.6704
Neoscalpellum	debile	ott2958294	28.5568	-87.7623
Neoscalpellum	debile	ott2958294	28.2719	-87.3253
Neoscalpellum	debile	ott2958294	27.4992	-87.0014
Neoscalpellum	debile	ott2958294	27.8389	-86.7526
Neoscalpellum	debile	ott2958294	28.0141	-86.576
Neoscalpellum	debile	ott2958294	28.5017	-86.08
Neoscalpellum	debile	ott2958294	28.7502	-85.7494
Neoscalpellum	debile	ott2958294	27.5797	-93.5476
Neoscalpellum	debile	ott2958294	27.1729	-93.3218
Neoscalpellum	debile	ott2958294	27.7714	-91.7622
Neoscalpellum	debile	ott2958294	24.8327	-92.051
Neoscalpellum	debile	ott2958294	23.7998	-91.6893
Neoscalpellum	debile	ott2958294	24.7355	-90.7538
Neoscalpellum	debile	ott2958294	24.2657	-85.4966
Poecilasma	inaequilaterale	ott348014	27.2031	-91.404
Poecilasma	inaequilaterale	ott348014	26.1644	-91.7351
Poecilasma	inaequilaterale	ott348014	28.0596	-90.2491
Poecilasma	inaequilaterale	ott348014	26.3794	-89.2414
Poecilasma	inaequilaterale	ott348014	26.93	-89.5704
Poecilasma	inaequilaterale	ott348014	27.4532	-89.7631
Poecilasma	inaequilaterale	ott348014	28.4511	-89.6726
Poecilasma	inaequilaterale	ott348014	28.2204	-89.4961
Poecilasma	inaequilaterale	ott348014	27.827	-89.1659
Poecilasma	inaequilaterale	ott348014	27.3264	-88.6696
Poecilasma	inaequilaterale	ott348014	27.0001	-87.9978
Poecilasma	inaequilaterale	ott348014	27.1337	-91.9993
Poecilasma	inaequilaterale	ott348014	26.558	-91.8226
Poecilasma	inaequilaterale	ott348014	26.2545	-92.395
Poecilasma	inaequilaterale	ott348014	26.2519	-91.2102
Poecilasma	inaequilaterale	ott348014	27.5004	-96.0024
Poecilasma	inaequilaterale	ott348014	27.2541	-95.7436
Poecilasma	inaequilaterale	ott348014	29.3342	-87.0563
Poecilasma	inaequilaterale	ott348014	28.9194	-87.6704
Poecilasma	inaequilaterale	ott348014	28.5568	-87.7623
Poecilasma	inaequilaterale	ott348014	28.2719	-87.3253
Poecilasma	inaequilaterale	ott348014	27.4992	-87.0014
Poecilasma	inaequilaterale	ott348014	27.8389	-86.7526
Poecilasma	inaequilaterale	ott348014	28.0141	-86.576
Poecilasma	inaequilaterale	ott348014	28.5017	-86.08
Poecilasma	inaequilaterale	ott348014	28.7502	-85.7494
Poecilasma	inaequilaterale	ott348014	27.5797	-93.5476
Poecilasma	inaequilaterale	ott348014	27.1729	-93.3218
Poecilasma	inaequilaterale	ott348014	27.7714	-91.7622
Poecilasma	inaequilaterale	ott348014	24.8327	-92.051
Poecilasma	inaequilaterale	ott348014	23.7998	-91.6893
Poecilasma	inaequilaterale	ott348014	24.7355	-90.7538
Poecilasma	inaequilaterale	ott348014	24.2657	-85.4966
Elminius	modestus	ott664816	51.1333	2.65
Elminius	modestus	ott664816	51.1667	2.75
Balanus	crenatus	ott259517	52.524	2.00461
Balanus	improvisus	ott259518	54.5229	18.5976
Balanus	improvisus	ott259518	56.742	18.5893
Balanus	improvisus	ott259518	54.6059	18.7038
Balanus	improvisus	ott259518	54.2822	15.9296
Balanus	improvisus	ott259518	54.4482	18.8466
Balanus	improvisus	ott259518	54.5478	18.5976
Balanus	improvisus	ott259518	54.5976	18.581
Balanus	improvisus	ott259518	54.5229	18.581
Balanus	improvisus	ott259518	54.3652	18.8964
Balanus	improvisus	ott259518	54.5312	18.5976
Balanus	improvisus	ott259518	54.0664	14.249
Balanus	improvisus	ott259518	54.5312	18.5976
Balanus	improvisus	ott259518	54.4482	11.7304
Balanus	improvisus	ott259518	54.5312	18.5976
Balanus	improvisus	ott259518	54.9229	17.0298
Balanus	improvisus	ott259518	54.249	15.5312
Balanus	improvisus	ott259518	54.7968	17.0664
Balanus	improvisus	ott259518	55.0232	14.3353
Balanus	improvisus	ott259518	55.332	14.5644
Balanus	improvisus	ott259518	54.664	19.166
Balanus	improvisus	ott259518	54.664	19.166
Balanus	improvisus	ott259518	54.664	19.166
Balanus	improvisus	ott259518	54.664	19.166
Balanus	improvisus	ott259518	54.913	17.5312
Balanus	balanus	ott323642	56.1	6.085
Balanus	balanus	ott323642	55.14	4.09
Ornatoscalpellum	stroemii	ott990035	57.41	5.18
Scalpellum	scalpellum	ott313212	61.295	-0.115
Scalpellum	scalpellum	ott313212	59.32	-1.035
Semibalanus	balanoides	ott374192	69.169	35.15
Semibalanus	balanoides	ott374192	69.169	35.15
Semibalanus	balanoides	ott374192	69.169	35.15
Semibalanus	balanoides	ott374192	69.169	35.15
Semibalanus	balanoides	ott374192	69.186	35.152
Semibalanus	balanoides	ott374192	69.186	35.152
Semibalanus	balanoides	ott374192	69.186	35.152
Semibalanus	balanoides	ott374192	69.186	35.217
Semibalanus	balanoides	ott374192	69.186	35.217
Semibalanus	balanoides	ott374192	69.186	35.217
Balanus	balanus	ott323642	69.202	35.15
Balanus	balanus	ott323642	69.202	35.15
Balanus	balanus	ott323642	69.202	35.15
Semibalanus	balanoides	ott374192	69.218	35.136
Semibalanus	balanoides	ott374192	69.218	35.136
Semibalanus	balanoides	ott374192	69.218	35.136
Semibalanus	balanoides	ott374192	69.218	35.136
Semibalanus	balanoides	ott374192	69.168	35.15
Semibalanus	balanoides	ott374192	69.168	35.15
Semibalanus	balanoides	ott374192	69.168	35.15
Semibalanus	balanoides	ott374192	69.168	35.15
Semibalanus	balanoides	ott374192	69.185	35.151
Semibalanus	balanoides	ott374192	69.185	35.151
Semibalanus	balanoides	ott374192	69.185	35.151
Semibalanus	balanoides	ott374192	69.185	35.217
Semibalanus	balanoides	ott374192	69.185	35.217
Semibalanus	balanoides	ott374192	69.185	35.217
Balanus	balanus	ott323642	69.201	35.15
Balanus	balanus	ott323642	69.201	35.15
Balanus	balanus	ott323642	69.201	35.15
Semibalanus	balanoides	ott374192	69.217	35.135
Semibalanus	balanoides	ott374192	69.217	35.135
Semibalanus	balanoides	ott374192	69.217	35.135
Semibalanus	balanoides	ott374192	69.217	35.135
Semibalanus	balanoides	ott374192	69.23	35.102
Semibalanus	balanoides	ott374192	69.23	35.102
Semibalanus	balanoides	ott374192	69.23	35.102
Semibalanus	balanoides	ott374192	69.267	35.167
Semibalanus	balanoides	ott374192	69.267	35.167
Semibalanus	balanoides	ott374192	69.267	35.167
Semibalanus	balanoides	ott374192	69.267	35.167
Semibalanus	balanoides	ott374192	69.267	35.167
Semibalanus	balanoides	ott374192	69.23	35.151
Semibalanus	balanoides	ott374192	69.23	35.151
Semibalanus	balanoides	ott374192	69.23	35.151
Semibalanus	balanoides	ott374192	69.267	35.167
Semibalanus	balanoides	ott374192	69.267	35.167
Semibalanus	balanoides	ott374192	69.267	35.167
Semibalanus	balanoides	ott374192	69.267	35.167
Semibalanus	balanoides	ott374192	69.267	35.167
Semibalanus	balanoides	ott374192	69.4	35.27
Semibalanus	balanoides	ott374192	69.4	35.27
Semibalanus	balanoides	ott374192	69.15	36.1
Semibalanus	balanoides	ott374192	69.15	36.1
Semibalanus	balanoides	ott374192	69.15	36.1
Semibalanus	balanoides	ott374192	69.15	36.1
Semibalanus	balanoides	ott374192	69.186	36.152
Semibalanus	balanoides	ott374192	69.186	36.152
Semibalanus	balanoides	ott374192	69.15	36.1
Semibalanus	balanoides	ott374192	69.15	36.1
Semibalanus	balanoides	ott374192	69.15	36.1
Semibalanus	balanoides	ott374192	69.15	36.1
Semibalanus	balanoides	ott374192	69.185	36.151
Semibalanus	balanoides	ott374192	69.185	36.151
Semibalanus	balanoides	ott374192	68.27	39.8
Semibalanus	balanoides	ott374192	68.27	39.8
Semibalanus	balanoides	ott374192	68.27	39.8
Semibalanus	balanoides	ott374192	68.27	39.8
Semibalanus	balanoides	ott374192	68.27	39.8
Semibalanus	balanoides	ott374192	68.27	39.8
Semibalanus	balanoides	ott374192	68.2	39.77
Semibalanus	balanoides	ott374192	68.2	39.77
Semibalanus	balanoides	ott374192	68.2	39.77
Semibalanus	balanoides	ott374192	68.2	39.77
Semibalanus	balanoides	ott374192	68.2	39.77
Semibalanus	balanoides	ott374192	68.2	39.77
Semibalanus	balanoides	ott374192	68.2	39.77
Semibalanus	balanoides	ott374192	68.2	39.77
Semibalanus	balanoides	ott374192	68.7	38.87
Semibalanus	balanoides	ott374192	68.7	38.87
Semibalanus	balanoides	ott374192	68.7	38.87
Semibalanus	balanoides	ott374192	68.7	38.87
Semibalanus	balanoides	ott374192	68.7	38.87
Semibalanus	balanoides	ott374192	68.7	38.87
Semibalanus	balanoides	ott374192	68.7	38.87
Semibalanus	balanoides	ott374192	68.7	38.87
Balanus	balanus	ott323642	68.62	38.8
Balanus	balanus	ott323642	68.62	38.8
Balanus	balanus	ott323642	68.62	38.8
Balanus	balanus	ott323642	68.62	38.8
Balanus	balanus	ott323642	68.62	38.8
Balanus	balanus	ott323642	68.62	38.8
Balanus	balanus	ott323642	68.62	38.8
Balanus	balanus	ott323642	68.62	38.8
Balanus	balanus	ott323642	68.53	38.73
Balanus	balanus	ott323642	68.53	38.73
Balanus	balanus	ott323642	68.53	38.73
Balanus	balanus	ott323642	68.53	38.73
Balanus	balanus	ott323642	68.53	38.73
Balanus	balanus	ott323642	68.53	38.73
Balanus	balanus	ott323642	68.53	38.73
Balanus	balanus	ott323642	68.53	38.73
Balanus	balanus	ott323642	68.47	38.67
Balanus	balanus	ott323642	68.47	38.67
Balanus	balanus	ott323642	68.47	38.67
Balanus	balanus	ott323642	68.47	38.67
Balanus	balanus	ott323642	68.47	38.67
Balanus	balanus	ott323642	68.47	38.67
Balanus	balanus	ott323642	68.47	38.67
Balanus	balanus	ott323642	68.47	38.67
Balanus	balanus	ott323642	68.47	38.67
Balanus	balanus	ott323642	68.417	38.63
Balanus	balanus	ott323642	68.417	38.63
Balanus	balanus	ott323642	68.417	38.63
Balanus	balanus	ott323642	68.417	38.63
Balanus	balanus	ott323642	68.417	38.63
Balanus	balanus	ott323642	68.417	38.63
Balanus	balanus	ott323642	68.417	38.63
Balanus	balanus	ott323642	68.417	38.63
Balanus	balanus	ott323642	68.47	38.67
Balanus	balanus	ott323642	68.47	38.67
Balanus	balanus	ott323642	68.47	38.67
Balanus	balanus	ott323642	68.47	38.67
Balanus	balanus	ott323642	68.47	38.67
Balanus	balanus	ott323642	68.47	38.67
Balanus	balanus	ott323642	68.47	38.67
Balanus	balanus	ott323642	68.47	38.67
Balanus	balanus	ott323642	68.47	38.67
Balanus	balanus	ott323642	68.392	38.63
Balanus	balanus	ott323642	68.392	38.63
Balanus	balanus	ott323642	68.392	38.63
Balanus	balanus	ott323642	68.392	38.63
Balanus	balanus	ott323642	68.392	38.63
Balanus	balanus	ott323642	68.392	38.63
Balanus	balanus	ott323642	68.392	38.63
Balanus	balanus	ott323642	68.392	38.63
Semibalanus	balanoides	ott374192	68.88	37.37
Semibalanus	balanoides	ott374192	68.88	37.37
Semibalanus	balanoides	ott374192	68.88	37.37
Semibalanus	balanoides	ott374192	68.88	37.37
Semibalanus	balanoides	ott374192	68.88	37.37
Semibalanus	balanoides	ott374192	68.88	37.37
Semibalanus	balanoides	ott374192	68.88	37.37
Semibalanus	balanoides	ott374192	68.88	37.37
Semibalanus	balanoides	ott374192	68.88	37.37
Semibalanus	balanoides	ott374192	68.88	37.37
Semibalanus	balanoides	ott374192	68.88	37.37
Semibalanus	balanoides	ott374192	68.88	37.37
Balanus	balanus	ott323642	68.95	37.4
Balanus	balanus	ott323642	68.95	37.4
Balanus	balanus	ott323642	68.95	37.4
Semibalanus	balanoides	ott374192	68.88	37.37
Semibalanus	balanoides	ott374192	68.88	37.37
Semibalanus	balanoides	ott374192	68.88	37.37
Semibalanus	balanoides	ott374192	68.88	37.37
Semibalanus	balanoides	ott374192	68.88	37.37
Semibalanus	balanoides	ott374192	68.88	37.37
Semibalanus	balanoides	ott374192	68.88	37.37
Semibalanus	balanoides	ott374192	68.88	37.37
Semibalanus	balanoides	ott374192	68.88	37.37
Semibalanus	balanoides	ott374192	68.88	37.37
Semibalanus	balanoides	ott374192	68.88	37.37
Semibalanus	balanoides	ott374192	68.88	37.37
Balanus	balanus	ott323642	68.95	37.4
Balanus	balanus	ott323642	68.95	37.4
Balanus	balanus	ott323642	68.95	37.4
Balanus	balanus	ott323642	69.62	35.38
Balanus	balanus	ott323642	69.62	35.38
Balanus	balanus	ott323642	69.169	35.15
Balanus	balanus	ott323642	69.169	35.15
Balanus	balanus	ott323642	69.169	35.15
Balanus	balanus	ott323642	69.169	35.15
Balanus	balanus	ott323642	69.182	35.152
Balanus	balanus	ott323642	69.182	35.152
Balanus	balanus	ott323642	69.182	35.152
Balanus	balanus	ott323642	69.182	35.152
Balanus	balanus	ott323642	69.186	35.152
Balanus	balanus	ott323642	69.202	35.15
Balanus	balanus	ott323642	69.202	35.15
Balanus	balanus	ott323642	69.202	35.15
Balanus	balanus	ott323642	69.202	35.15
Balanus	balanus	ott323642	69.218	35.136
Balanus	balanus	ott323642	69.218	35.136
Balanus	balanus	ott323642	69.218	35.136
Balanus	balanus	ott323642	69.234	35.15
Balanus	balanus	ott323642	69.186	35.251
Balanus	balanus	ott323642	69.186	35.251
Balanus	balanus	ott323642	69.197	35.16
Balanus	balanus	ott323642	69.21	35.15
Balanus	balanus	ott323642	69.21	35.15
Balanus	balanus	ott323642	69.21	35.15
Balanus	balanus	ott323642	69.21	35.15
Balanus	balanus	ott323642	69.223	35.148
Balanus	balanus	ott323642	69.223	35.148
Balanus	balanus	ott323642	69.223	35.148
Balanus	balanus	ott323642	69.237	35.152
Balanus	balanus	ott323642	69.197	35.253
Balanus	balanus	ott323642	69.197	35.253
Balanus	balanus	ott323642	69.267	35.167
Balanus	balanus	ott323642	69.267	35.167
Balanus	balanus	ott323642	69.33	35.23
Balanus	balanus	ott323642	69.33	35.23
Balanus	balanus	ott323642	69.4	35.27
Balanus	balanus	ott323642	69.4	35.27
Balanus	balanus	ott323642	69.268	35.17
Balanus	balanus	ott323642	69.268	35.17
Balanus	balanus	ott323642	69.33	35.23
Balanus	balanus	ott323642	69.33	35.23
Balanus	balanus	ott323642	69.4	35.27
Balanus	balanus	ott323642	69.4	35.27
Semibalanus	balanoides	ott374192	69.384	34.485
Semibalanus	balanoides	ott374192	69.442	34.525
Semibalanus	balanoides	ott374192	69.15	36.1
Semibalanus	balanoides	ott374192	69.15	36.1
Semibalanus	balanoides	ott374192	69.15	36.1
Semibalanus	balanoides	ott374192	69.15	36.1
Semibalanus	balanoides	ott374192	69.2	36.17
Semibalanus	balanoides	ott374192	69.2	36.17
Semibalanus	balanoides	ott374192	69.2	36.17
Semibalanus	balanoides	ott374192	69.2	36.17
Semibalanus	balanoides	ott374192	69.2	36.17
Semibalanus	balanoides	ott374192	69.2	36.17
Semibalanus	balanoides	ott374192	69.2	36.17
Semibalanus	balanoides	ott374192	69.2	36.17
Semibalanus	balanoides	ott374192	69.2	36.17
Semibalanus	balanoides	ott374192	69.2	36.17
Semibalanus	balanoides	ott374192	69.15	36.1
Semibalanus	balanoides	ott374192	69.15	36.1
Semibalanus	balanoides	ott374192	69.15	36.1
Semibalanus	balanoides	ott374192	69.15	36.1
Semibalanus	balanoides	ott374192	69.15	36.1
Semibalanus	balanoides	ott374192	69.15	36.1
Semibalanus	balanoides	ott374192	69.15	36.1
Semibalanus	balanoides	ott374192	69.15	36.1
Semibalanus	balanoides	ott374192	68.27	39.8
Semibalanus	balanoides	ott374192	69.301	34.42
Semibalanus	balanoides	ott374192	69.47	35.3
Semibalanus	balanoides	ott374192	69.117	36.068
Semibalanus	balanoides	ott374192	69.117	36.068
Semibalanus	balanoides	ott374192	69.12	36.08
Semibalanus	balanoides	ott374192	69.12	36.08
Semibalanus	balanoides	ott374192	69.28	36.27
Semibalanus	balanoides	ott374192	69.201	36.169
Balanus	balanus	ott323642	69.201	36.169
Balanus	balanus	ott323642	69.201	36.169
Semibalanus	balanoides	ott374192	69.15	36.1
Semibalanus	balanoides	ott374192	69.15	36.1
Semibalanus	balanoides	ott374192	69.15	36.1
Semibalanus	balanoides	ott374192	69.15	36.1
Balanus	balanus	ott323642	69.15	36.1
Balanus	balanus	ott323642	69.15	36.1
Semibalanus	balanoides	ott374192	69.28	36.27
Semibalanus	balanoides	ott374192	69.205	36.18
Balanus	balanus	ott323642	69.205	36.18
Balanus	balanus	ott323642	69.205	36.18
Semibalanus	balanoides	ott374192	69.15	36.1
Semibalanus	balanoides	ott374192	69.15	36.1
Semibalanus	balanoides	ott374192	69.15	36.1
Semibalanus	balanoides	ott374192	69.15	36.1
Balanus	balanus	ott323642	69.15	36.1
Balanus	balanus	ott323642	69.15	36.1
Semibalanus	balanoides	ott374192	69.22	34.685
Semibalanus	balanoides	ott374192	69.235	35.152
Semibalanus	balanoides	ott374192	69.235	35.152
Semibalanus	balanoides	ott374192	69.235	35.152
Semibalanus	balanoides	ott374192	69.235	35.152
Semibalanus	balanoides	ott374192	69.235	35.152
Balanus	balanus	ott323642	69.235	35.152
Balanus	balanus	ott323642	69.235	35.152
Balanus	balanus	ott323642	69.235	35.152
Semibalanus	balanoides	ott374192	69.168	35.152
Balanus	balanus	ott323642	69.168	35.152
Semibalanus	balanoides	ott374192	69.186	35.136
Semibalanus	balanoides	ott374192	69.186	35.136
Semibalanus	balanoides	ott374192	69.186	35.136
Balanus	balanus	ott323642	69.186	35.136
Balanus	balanus	ott323642	69.186	35.136
Balanus	balanus	ott323642	69.186	35.136
Semibalanus	balanoides	ott374192	69.186	35.251
Semibalanus	balanoides	ott374192	69.186	35.251
Balanus	balanus	ott323642	69.186	35.251
Semibalanus	balanoides	ott374192	69.201	35.135
Semibalanus	balanoides	ott374192	69.201	35.135
Balanus	balanus	ott323642	69.201	35.135
Balanus	balanus	ott323642	69.201	35.135
Semibalanus	balanoides	ott374192	69.202	35.151
Semibalanus	balanoides	ott374192	69.202	35.151
Semibalanus	balanoides	ott374192	69.202	35.151
Semibalanus	balanoides	ott374192	69.202	35.151
Balanus	balanus	ott323642	69.202	35.151
Balanus	balanus	ott323642	69.202	35.151
Balanus	balanus	ott323642	69.202	35.151
Semibalanus	balanoides	ott374192	69.234	35.151
Semibalanus	balanoides	ott374192	69.234	35.151
Semibalanus	balanoides	ott374192	69.234	35.151
Semibalanus	balanoides	ott374192	69.234	35.151
Semibalanus	balanoides	ott374192	69.234	35.151
Balanus	balanus	ott323642	69.234	35.151
Balanus	balanus	ott323642	69.234	35.151
Balanus	balanus	ott323642	69.234	35.151
Semibalanus	balanoides	ott374192	69.197	35.147
Balanus	balanus	ott323642	69.197	35.147
Semibalanus	balanoides	ott374192	69.213	35.158
Semibalanus	balanoides	ott374192	69.213	35.158
Semibalanus	balanoides	ott374192	69.213	35.158
Semibalanus	balanoides	ott374192	69.213	35.158
Balanus	balanus	ott323642	69.213	35.158
Balanus	balanus	ott323642	69.213	35.158
Balanus	balanus	ott323642	69.213	35.158
Semibalanus	balanoides	ott374192	69.197	35.147
Semibalanus	balanoides	ott374192	69.197	35.147
Semibalanus	balanoides	ott374192	69.197	35.147
Balanus	balanus	ott323642	69.197	35.147
Balanus	balanus	ott323642	69.197	35.147
Balanus	balanus	ott323642	69.197	35.147
Semibalanus	balanoides	ott374192	69.205	35.142
Semibalanus	balanoides	ott374192	69.205	35.142
Balanus	balanus	ott323642	69.205	35.142
Balanus	balanus	ott323642	69.205	35.142
Semibalanus	balanoides	ott374192	69.197	35.253
Semibalanus	balanoides	ott374192	69.197	35.253
Balanus	balanus	ott323642	69.197	35.253
Semibalanus	balanoides	ott374192	69.385	34.5
Semibalanus	balanoides	ott374192	69.385	34.5
Semibalanus	balanoides	ott374192	69.385	34.5
Balanus	balanus	ott323642	69.385	34.5
Semibalanus	balanoides	ott374192	69.301	34.385
Semibalanus	balanoides	ott374192	69.301	34.385
Semibalanus	balanoides	ott374192	69.301	34.385
Semibalanus	balanoides	ott374192	69.301	34.385
Balanus	balanus	ott323642	69.301	34.385
Balanus	balanus	ott323642	69.301	34.385
Balanus	balanus	ott323642	69.301	34.385
Semibalanus	balanoides	ott374192	69.392	34.5
Semibalanus	balanoides	ott374192	69.392	34.5
Semibalanus	balanoides	ott374192	69.392	34.5
Balanus	balanus	ott323642	69.392	34.5
Semibalanus	balanoides	ott374192	69.22	34.692
Semibalanus	balanoides	ott374192	69.307	34.392
Semibalanus	balanoides	ott374192	69.307	34.392
Semibalanus	balanoides	ott374192	69.307	34.392
Semibalanus	balanoides	ott374192	69.307	34.392
Balanus	balanus	ott323642	69.307	34.392
Balanus	balanus	ott323642	69.307	34.392
Balanus	balanus	ott323642	69.307	34.392
Semibalanus	balanoides	ott374192	69.268	35.17
Semibalanus	balanoides	ott374192	69.268	35.17
Semibalanus	balanoides	ott374192	69.268	35.17
Balanus	balanus	ott323642	69.268	35.17
Balanus	balanus	ott323642	69.268	35.17
Semibalanus	balanoides	ott374192	69.334	35.202
Semibalanus	balanoides	ott374192	69.273	35.17
Semibalanus	balanoides	ott374192	69.273	35.17
Semibalanus	balanoides	ott374192	69.273	35.17
Balanus	balanus	ott323642	69.273	35.17
Balanus	balanus	ott323642	69.273	35.17
Semibalanus	balanoides	ott374192	69.34	35.213
Semibalanus	balanoides	ott374192	68.83	37.33
Semibalanus	balanoides	ott374192	68.83	37.33
Semibalanus	balanoides	ott374192	68.83	37.33
Balanus	balanus	ott323642	68.83	37.33
Balanus	balanus	ott323642	68.83	37.33
Semibalanus	balanoides	ott374192	68.88	37.367
Semibalanus	balanoides	ott374192	68.88	37.367
Semibalanus	balanoides	ott374192	68.88	37.367
Semibalanus	balanoides	ott374192	68.88	37.367
Semibalanus	balanoides	ott374192	68.88	37.367
Balanus	balanus	ott323642	68.88	37.367
Balanus	balanus	ott323642	68.88	37.367
Balanus	balanus	ott323642	68.88	37.367
Semibalanus	balanoides	ott374192	68.7	38.87
Semibalanus	balanoides	ott374192	68.7	38.87
Semibalanus	balanoides	ott374192	68.7	38.87
Balanus	balanus	ott323642	68.7	38.87
Balanus	balanus	ott323642	68.7	38.87
Balanus	balanus	ott323642	68.7	38.87
Balanus	balanus	ott323642	69.12	37.57
Semibalanus	balanoides	ott374192	68.7	38.87
Semibalanus	balanoides	ott374192	68.7	38.87
Semibalanus	balanoides	ott374192	68.7	38.87
Balanus	balanus	ott323642	68.7	38.87
Balanus	balanus	ott323642	68.7	38.87
Balanus	balanus	ott323642	68.7	38.87
Semibalanus	balanoides	ott374192	68.62	38.785
Semibalanus	balanoides	ott374192	68.62	38.785
Semibalanus	balanoides	ott374192	68.62	38.785
Balanus	balanus	ott323642	68.62	38.785
Semibalanus	balanoides	ott374192	68.53	38.73
Balanus	balanus	ott323642	68.53	38.73
Balanus	balanus	ott323642	68.53	38.73
Semibalanus	balanoides	ott374192	68.451	38.67
Semibalanus	balanoides	ott374192	68.451	38.67
Semibalanus	balanoides	ott374192	68.451	38.67
Semibalanus	balanoides	ott374192	68.451	38.67
Semibalanus	balanoides	ott374192	68.451	38.67
Balanus	balanus	ott323642	68.451	38.67
Balanus	balanus	ott323642	68.451	38.67
Balanus	balanus	ott323642	68.451	38.67
Balanus	balanus	ott323642	68.451	38.67
Semibalanus	balanoides	ott374192	68.385	38.635
Semibalanus	balanoides	ott374192	68.385	38.635
Semibalanus	balanoides	ott374192	68.385	38.635
Semibalanus	balanoides	ott374192	68.385	38.635
Semibalanus	balanoides	ott374192	68.385	38.635
Balanus	balanus	ott323642	68.385	38.635
Balanus	balanus	ott323642	68.385	38.635
Balanus	balanus	ott323642	68.385	38.635
Balanus	balanus	ott323642	68.385	38.635
Semibalanus	balanoides	ott374192	68.458	38.67
Semibalanus	balanoides	ott374192	68.458	38.67
Semibalanus	balanoides	ott374192	68.458	38.67
Semibalanus	balanoides	ott374192	68.458	38.67
Semibalanus	balanoides	ott374192	68.458	38.67
Balanus	balanus	ott323642	68.458	38.67
Balanus	balanus	ott323642	68.458	38.67
Balanus	balanus	ott323642	68.458	38.67
Balanus	balanus	ott323642	68.458	38.67
Semibalanus	balanoides	ott374192	68.62	38.78
Semibalanus	balanoides	ott374192	68.62	38.78
Semibalanus	balanoides	ott374192	68.62	38.78
Balanus	balanus	ott323642	68.62	38.78
Semibalanus	balanoides	ott374192	68.88	37.37
Semibalanus	balanoides	ott374192	68.88	37.37
Semibalanus	balanoides	ott374192	68.88	37.37
Semibalanus	balanoides	ott374192	68.88	37.37
Semibalanus	balanoides	ott374192	68.88	37.37
Balanus	balanus	ott323642	68.88	37.37
Balanus	balanus	ott323642	68.88	37.37
Balanus	balanus	ott323642	68.88	37.37
Balanus	balanus	ott323642	69.12	37.57
Semibalanus	balanoides	ott374192	68.53	38.73
Balanus	balanus	ott323642	68.53	38.73
Balanus	balanus	ott323642	68.53	38.73
Semibalanus	balanoides	ott374192	68.83	37.33
Semibalanus	balanoides	ott374192	68.83	37.33
Semibalanus	balanoides	ott374192	68.83	37.33
Balanus	balanus	ott323642	68.83	37.33
Balanus	balanus	ott323642	68.83	37.33
Semibalanus	balanoides	ott374192	68.2	39.77
Semibalanus	balanoides	ott374192	68.2	39.77
Semibalanus	balanoides	ott374192	68.2	39.77
Semibalanus	balanoides	ott374192	68.2	39.77
Semibalanus	balanoides	ott374192	68.2	39.77
Balanus	balanus	ott323642	68.2	39.77
Balanus	balanus	ott323642	68.2	39.77
Semibalanus	balanoides	ott374192	68.27	39.8
Semibalanus	balanoides	ott374192	68.27	39.8
Semibalanus	balanoides	ott374192	68.27	39.8
Semibalanus	balanoides	ott374192	68.37	39.9
Semibalanus	balanoides	ott374192	68.37	39.9
Semibalanus	balanoides	ott374192	68.37	39.9
Semibalanus	balanoides	ott374192	68.37	39.9
Balanus	balanus	ott323642	68.37	39.9
Semibalanus	balanoides	ott374192	68.392	38.645
Semibalanus	balanoides	ott374192	68.392	38.645
Semibalanus	balanoides	ott374192	68.392	38.645
Semibalanus	balanoides	ott374192	68.392	38.645
[truncated: 38,508 more rows]
