# Supplementary material for: Towards a barnacle tree of life: integrating diverse phylogenetic efforts into a comprehensive hypothesis of thecostracan evolution
Source: PeerJ. 2019 Aug 16;7:e7387. doi: 10.7717/peerj.7387 (PMC6699479; doi:10.7717/peerj.7387)
Supplement: Supplemental Information 2 — This tree synthesizes phylogenetic information from 27 studies (see Table 1 for details) as well as a backbone taxonomy where phylogenetic information is lacking. [file peerj-07-7387-s002.tre]

(((Laocoon_paradoxus_ott5517458,(Gongylophysema_asetosum_ott2959313,Ctenosculum_hawaiiense_ott2959304,Endaster_hamatosculum_ott2959300)Ctenosculidae_ott2959302,(Parascothorax_synagogoides_ott2959306,(Ascothorax_pilocaudatus_ott2959314,Ascothorax_ophioctenis_ott2959312,Ascothorax_gigas_ott2959310,Ascothorax_bulbosus_ott2959309,Ascothorax_octopterus_ott2959308,Ascothorax_sosci_ott2959307,Ascothorax_mortenseni_ott2959299,Ascothorax_brattstroemi_ott2959296)Ascothorax_ott2959297)Ascothoracidae_ott2959298,(Hansenocaris_itoi_ott636371,Hansenocaris_mediterranea_ott2959182,Hansenocaris_acutifrons_ott2959183,Hansenocaris_corvinae_ott2959184,Hansenocaris_salentina_ott2959185,Hansenocaris_furcifera_ott2959186,Hansenocaris_hanseni_ott2959187,Hansenocaris_rostrata_ott2959188,Hansenocaris_leucadea_ott2959189,Hansenocaris_pacifica_ott2959190,Hansenocaris_papillata_ott2959191,Hansenocaris_tentaculata_ott2959192)Hansenocaris_ott312991),(Bifurgaster_californica_ott2959295,Bifurgaster_freyellae_ott2959294,Bifurgaster_kermadeca_ott2959292)Bifurgaster_ott2959293,(Dendrogaster_repertus_ott5756403,Dendrogaster_arbusculus_ott2959290,Dendrogaster_dogieli_ott2959289,Dendrogaster_arborescens_ott2959288,Dendrogaster_astericola_ott2959287,Dendrogaster_zoroasteri_ott2959286,Dendrogaster_astropectinis_ott2959285,Dendrogaster_hymenasteri_ott2959284,Dendrogaster_deformator_ott2959283,Dendrogaster_leptasteriae_ott2959282,Dendrogaster_iwanowi_ott2959281,Dendrogaster_sagittaria_ott2959279,Dendrogaster_usarporum_ott2959278,Dendrogaster_beringensis_ott2959277,Dendrogaster_elegans_ott2959276,Dendrogaster_rimskykorsakowi_ott2959275,Dendrogaster_dichotoma_ott2959274,Dendrogaster_punctata_ott2959273,Dendrogaster_antarctica_ott2959272,Dendrogaster_pontasteri_ott2959271,Dendrogaster_tasmaniensis_ott2959270,Dendrogaster_orientalis_ott2959269,Dendrogaster_otagoensis_ott2959268,Dendrogaster_murmanensis_ott2959267,Dendrogaster_argentinensis_ott2959266,Dendrogaster_okadai_ott2959265,Dendrogaster_fisheri_ott2959264,Dendrogaster_ramosa_ott2959263,Dendrogaster_psilasteri_ott2959262,Dendrogaster_arctica_ott2959261,Dendrogaster_asterinae_ott806711,Dendrogaster_ludwigi_ott325115)Dendrogaster_ott806708,((Ulophysema_pourtalesiae_ott2959291,Ulophysema_oeresundense_ott579396)Ulophysema_ott363884,((Isidascus_bassindalei_ott2959259,(Waginella_axotremata_ott2959255,Waginella_metacrinicola_ott2959252,Waginella_sandersi_ott2959250)Waginella_ott2959236,Sesillogoga_elongata_ott2959237,(Cardomanica_longispinata_ott2959244,Cardomanica_andersoni_ott2959235,Cardomanica_quadricornuta_ott2959232)Cardomanica_ott2959233,Flatsia_walcoochorum_ott2959228,(Synagoga_mira_ott2959257,Synagoga_bisetosa_ott2959256,Synagoga_normani_ott2959230,Synagoga_millipalus_ott2959227,Synagoga_paucisetosa_ott2959223)Synagoga_ott2959224,(Gorgonolaureus_helenae_ott2959260,Gorgonolaureus_bikiniensis_ott2959254,Gorgonolaureus_tricornutus_ott2959251,Gorgonolaureus_muzikae_ott2959242,Gorgonolaureus_decurvatus_ott2959225,Gorgonolaureus_vietnamianus_ott2959221)Gorgonolaureus_ott2959222,(Thalassomembracis_bayeri_ott2959253,Thalassomembracis_acanthosphaericus_ott2959245,Thalassomembracis_bilobus_ott2959243,Thalassomembracis_tetraedos_ott2959241,Thalassomembracis_atlanticus_ott2959240,Thalassomembracis_conquistador_ott2959239,Thalassomembracis_orientalis_ott2959213)Thalassomembracis_ott2959214)Synagogidae_ott2959215,((Introcornia_australis_ott2959234,Introcornia_conjugans_ott2959219)Introcornia_ott2959220,(Petrarca_sensoria_ott2959249,Petrarca_goanna_ott2959248,Petrarca_morula_ott2959247,Petrarca_azorica_ott2959246,Petrarca_okadai_ott2959238,Petrarca_bathyactidis_ott2959231,Petrarca_indica_ott2959218,Petrarca_madreporae_ott2959216)Petrarca_ott2959217,Zibrowia_auriculata_ott557067)Petrarcidae_ott1083514,(Polymarsypus_digitatus_ott2959211,(Zoanthoecus_scrobisaccus_ott2959210,Zoanthoecus_cerebroides_ott2959209)Zoanthoecus_ott2959207,(Laura_gerardiae_ott2959208,Laura_bicornuta_ott2959206,Laura_dorsalis_ott2959204)Laura_ott2959205,(Baccalaureus_disparcaudatus_ott2959203,Baccalaureus_verrucosus_ott2959202,Baccalaureus_torrensis_ott2959201,Baccalaureus_cannoni_ott2959200,Baccalaureus_isauricola_ott2959199,Baccalaureus_falsiramus_ott2959198,Baccalaureus_durbanensis_ott2959197,Baccalaureus_pyefinchi_ott2959196,Baccalaureus_hexapus_ott2959195,Baccalaureus_argalicornis_ott2959194,Baccalaureus_japonicus_ott2959193,Baccalaureus_maldivensis_ott65027)Baccalaureus_ott557064)Lauridae_ott1010498)Laurida_ott1040187))Ascothoracida_ott1085215,(((Paradoryphallophora_inusitata_ott2960074,(Doryphallophora_aselloticola_ott5093027,Doryphallophora_megacephala_ott2960071,Doryphallophora_harrisoni_ott2960068)Doryphallophora_ott2960067)Doryphallophoridae_ott2959593,(Rimitantulus_hirsutus_ott5093030,(Basipodella_atlantica_ott5093028,Basipodella_harpacticola_ott2960009)Basipodella_ott2959923,Stygotantulus_stocki_ott2959924,Serratotantulus_chertoprudae_ott2959922,Hypertantulus_siphonicola_ott2959486,Nipponotantulus_heteroxenus_ott2959483,Polynyapodella_ambrosei_ott2959480)Basipodellidae_ott2959482,(Xenalytus_scotophillus_ott4678539,(Microdajus_gaelicus_ott2960011,Microdajus_pectinatus_ott2960010,Microdajus_langi_ott2959831,Microdajus_tchesunovi_ott2959830,Microdajus_aporosus_ott2959428)Microdajus_ott2959429)Microdajidae_ott2959430,(Aphotocentor_styx_ott4678537,(Arcticotantulus_kristenseni_ott5734193,Arcticotantulus_pertzovi_ott4678535)Arcticotantulus_ott4678534,Boreotantulus_kunzi_ott2960005,(Deoterthron_dentatum_ott2960004,Deoterthron_lincolni_ott2960003)Deoterthron_ott2959567,Itoitantulus_misophricola_ott2959692,(Tantulacus_hoegi_ott2959720,Tantulacus_karolae_ott2959719,Tantulacus_dieteri_ott2959718,Tantulacus_longispinosus_ott2959670)Tantulacus_ott2959671,Amphitantulus_harpiniacheres_ott2959423,Cumoniscus_kruppi_ott2959421,Campyloxiphos_dineti_ott2959371,Coralliotantulus_coomansi_ott2959368,Dicrotrichura_tricincta_ott2959365)Deoterthridae_ott2959345,(Onceroxenus_birdi_ott2960002,Onceroxenus_curtus_ott2959343)Onceroxenus_ott2959344)Tantulocarida_ott5231281,(((Heterosaccus_multilacinensis_ott5781951,Heterosaccus_tesselatus_ott2959042,Heterosaccus_indicus_ott2958964,Heterosaccus_ruginosus_ott2958963,Heterosaccus_distortus_ott2958962,Heterosaccus_sibogae_ott2958961,Heterosaccus_gongylus_ott2958960,Heterosaccus_pellucidus_ott2958959,Heterosaccus_occidentalis_ott2958958,Heterosaccus_hians_ott2958957,Heterosaccus_setoensis_ott2958956,Heterosaccus_papillosus_ott468102,Triangulopsis_abyssorum_ott5781935,(Arcturosaccus_kussakini_ott4678447,Cryptogaster_cumacei_ott2960001,(Duplorbis_calathurae_ott2959566,Duplorbis_ocarina_ott2959534,Duplorbis_smithi_ott2959532)Duplorbis_ott2959533)Duplorbidae_ott2959479,(Briarosaccus_sp._2_CN-2015_ott5781960,Briarosaccus_sp._1_CN-2015_ott5781959,Briarosaccus_tenellus_ott2959177,Briarosaccus_callosus_ott2959174)Briarosaccus_ott2959166,Angulosaccus_tenuis_ott2959171,Temnascus_foresti_ott2959168,(Pterogaster_philippensis_ott2959170,Pterogaster_involvulus_ott2959163)Pterogaster_ott2959164,Trachelosaccus_hymenodorae_ott2959160,Boschmaia_mundicola_ott2959156,(Galatheascus_babai_ott5781961,Galatheascus_striatus_ott2959155)Galatheascus_ott2959149,(Tortugaster_boschmai_ott2959167,Tortugaster_fistulatus_ott2959162,Tortugaster_discoidalis_ott2959153)Tortugaster_ott2959154,(Cyphosaccus_chacei_ott2959165,Cyphosaccus_norvegicus_ott2959159,Cyphosaccus_jensi_ott2959158,Cyphosaccus_cornutus_ott2959150)Cyphosaccus_ott2959151,Septodiscus_flabellum_ott2959129,(Triangulus_cornutus_ott2959130,Triangulus_papilio_ott2959128,Triangulus_boschmai_ott2959127,Triangulus_galatheae_ott2959126,Triangulus_munidae_ott2959125,Triangulus_perezi_ott2959123,Triangulus_bilobatus_ott2959119)Triangulus_ott2959124,(Sesarmaxenos_monticola_ott2959112,Sesarmaxenos_gedehensis_ott2959111)Sesarmaxenos_ott2959106,(Drepanorchis_tenuicutis_ott5781954,Drepanorchis_villosa_ott5781953,Drepanorchis_strigulosa_ott2959110,Drepanorchis_neglecta_ott2959109,Drepanorchis_fabacea_ott2959107)Drepanorchis_ott2959108,(Ptychascus_barnwelli_ott2959105,Ptychascus_glaber_ott2959103)Ptychascus_ott2959104,Ommatogaster_nana_ott472376,(Dipterosaccus_shiinoi_ott5264852,Dipterosaccus_indicus_ott207270)Dipterosaccus_ott207269,((Mycetomorpha_albatrossi_ott5781933,Mycetomorpha_vancouverensis_ott2959339)Mycetomorpha_ott2959340,((Peltogaster_naushonensis_ott5781958,Peltogaster_purpurea_ott5781957,Peltogaster_sp._ex_Areopaguristes_japonicus_191_ott5264856,Peltogaster_sp._ex_Paguristes_ortmanni_196_ott5264855,Peltogaster_sp._ex_Areopaguristes_japonicus_192_ott5264854,Peltogaster_aff._ovalis_MH-2013_ott5264853,Peltogaster_reticulata_ott2959142,Peltogaster_lata_ott2959141,Peltogaster_lineatus_ott2959140,Peltogaster_curvata_ott2959139,Peltogaster_boschmai_ott2959138,Peltogaster_rugosa_ott2959137,Peltogaster_ovalis_ott2959136,Peltogaster_senegalensis_ott2959135,Peltogaster_aelaniticus_ott2959134,Peltogaster_depressa_ott2959132,Peltogaster_contorta_ott2959131,Peltogaster_paguri_ott971344,Peltogaster_postica_ott472394)Peltogaster_ott218056,((Lernaeodiscus_pusillus_ott2959121,Lernaeodiscus_okadai_ott2959120,Lernaeodiscus_ingolfi_ott2959118,Lernaeodiscus_triangularis_ott2959117,Lernaeodiscus_squamiferae_ott2959115,Lernaeodiscus_schmitti_ott2959114,Lernaeodiscus_tableta_ott2959113,Lernaeodiscus_porcellanae_ott218054)Lernaeodiscus_ott218053,(Septosaccus_cuenoti_ott5781956,Septosaccus_reticulatus_ott2959145,Septosaccus_snelliusi_ott2959143,Septosaccus_sp._ex_Diogenes_tumidus_98_ott1095836,Septosaccus_sp._ex_Diogenes_tumidus_100_ott518480,Septosaccus_rodriguezii_ott167281)Septosaccus_ott167285))),((Peltogasterella_socialis_ott5781955,Peltogasterella_gracilis_ott2959146,Peltogasterella_sulcata_ott167279)Peltogasterella_ott167282,(Sacculina_hartnolli_ott5781950,Sacculina_ostracotheris_ott5781949,Sacculina_surinamensis_ott5781947,Sacculina_docleae_ott5781946,Sacculina_holthuisi_ott5781944,Sacculina_crucifera_ott5781943,Sacculina_ignorata_ott5781942,Sacculina_bursapastoris_ott5781941,Sacculina_dentata_ott5781940,Sacculina_jamaicensis_ott5781939,Sacculina_scutigera_ott5781938,Sacculina_fabacea_ott5781937,Sacculina_sp._DR-2013_ott5781936,Sacculina_pinnotherae_ott5521187,Sacculina_cuspidata_ott5521186,Sacculina_upogebiae_ott5521185,Sacculina_globularis_ott2959074,Sacculina_abyssicola_ott2959073,Sacculina_infirma_ott2959072,Sacculina_nodosa_ott2959071,Sacculina_micracantha_ott2959070,Sacculina_microthrix_ott2959069,Sacculina_comosa_ott2959068,Sacculina_bipunctata_ott2959067,Sacculina_inconstans_ott2959066,Sacculina_hystrix_ott2959065,Sacculina_pertenuis_ott2959064,Sacculina_vankampeni_ott2959063,Sacculina_curvata_ott2959062,Sacculina_semistriata_ott2959061,Sacculina_captiva_ott2959060,Sacculina_gordonae_ott2959059,Sacculina_muricata_ott2959058,Sacculina_robusta_ott2959057,Sacculina_bucculenta_ott2959056,Sacculina_exarcuata_ott2959055,Sacculina_loricata_ott2959054,Sacculina_rotundata_ott2959053,Sacculina_ornatula_ott2959052,Sacculina_insueta_ott2959051,Sacculina_rathbunae_ott2959050,Sacculina_guineensis_ott2959049,Sacculina_boschmai_ott2959048,Sacculina_irrorata_ott2959047,Sacculina_sulcata_ott2959046,Sacculina_reinhardi_ott2959045,Sacculina_elongata_ott2959044,Sacculina_brevispina_ott2959043,Sacculina_lobata_ott2959041,Sacculina_leptothrix_ott2959040,Sacculina_pilosa_ott2959039,Sacculina_cavolinii_ott2959038,Sacculina_herbstianodosa_ott2959037,Sacculina_caelata_ott2959036,Sacculina_gerbei_ott2959035,Sacculina_americana_ott2959034,Sacculina_zariquieyi_ott2959033,Sacculina_gibba_ott2959032,Sacculina_bicuspidata_ott2959031,Sacculina_bourdoni_ott2959029,Sacculina_gonoplaxae_ott2959028,Sacculina_duracina_ott2959027,Sacculina_reniformis_ott2959026,Sacculina_hirsuta_ott2959025,Sacculina_amplituba_ott2959024,Sacculina_schmitti_ott2959023,Sacculina_pustulata_ott2959022,Sacculina_eriphiae_ott2959020,Sacculina_nectocarcini_ott2959019,Sacculina_inflata_ott2959017,Sacculina_atlantica_ott2959016,Sacculina_margaritifera_ott2959015,Sacculina_pisiformis_ott2959014,Sacculina_flacca_ott2959013,Sacculina_hirta_ott2959012,Sacculina_verrucosa_ott2959011,Sacculina_hispida_ott2959010,Sacculina_anceps_ott2959009,Sacculina_carpiliae_ott2959008,Sacculina_senta_ott2959007,Sacculina_dayi_ott2959006,Sacculina_ales_ott2959005,Sacculina_pilosella_ott2959004,Sacculina_glabra_ott2959003,Sacculina_pistillata_ott2959002,Sacculina_serenei_ott2959001,Sacculina_flexuosa_ott2959000,Sacculina_aculeata_ott2958999,Sacculina_vieta_ott2958998,Sacculina_setosa_ott2958997,Sacculina_spectabilis_ott2958996,Sacculina_compressa_ott2958995,Sacculina_beauforti_ott2958994,Sacculina_spinosa_ott2958993,Sacculina_nigra_ott2958992,Sacculina_pulchella_ott2958991,Sacculina_weberi_ott2958990,Sacculina_cartieri_ott2958989,Sacculina_papposa_ott2958988,Sacculina_gracilis_ott2958987,Sacculina_lata_ott2958986,Sacculina_pugettiae_ott2958985,Sacculina_calappae_ott2958984,Sacculina_leopoldi_ott2958983,Sacculina_teretiuscula_ott2958982,Sacculina_cordata_ott2958981,Sacculina_ternatensis_ott2958980,Sacculina_echinulata_ott2958979,Sacculina_phacelothrix_ott2958978,Sacculina_angulata_ott2958977,Sacculina_rugosa_ott2958976,Sacculina_teres_ott2958975,Sacculina_actaeae_ott2958974,Sacculina_ghanensis_ott2958973,Sacculina_granulosa_ott2958972,Sacculina_anomala_ott2958971,Sacculina_pomum_ott2958970,Sacculina_striata_ott2958969,Sacculina_scabra_ott2958968,Sacculina_calva_ott2958967,Sacculina_punctata_ott2958966,Sacculina_sp._Heda_ott893988,Sacculina_sp._Okinawa_ott893987,Sacculina_sp._Kanagawa_ott893986,Sacculina_sp._RHG-2005_ott859012,Sacculina_yatsui_ott855396,Sacculina_imberbis_ott855395,Sacculina_sp._'Western_Port'_ott777767,Sacculina_granifera_ott777760,Sacculina_sp._E-NZ_ott764067,Sacculina_sp._C-NZ_ott654661,Sacculina_sp._D-NZ_ott654660,Sacculina_sp._A-NZ_ott654657,Sacculina_sp._B-NZ_ott654656,Sacculina_sp._Shizuoka_ott368960,Sacculina_sp._Wakayama_ott368959,(Sacculina_carcini_ott664820,((Heterosaccus_lunatus_ott859010,(Loxothylacus_kossmanni_ott2959102,Loxothylacus_engeli_ott2959101,Loxothylacus_sclerothrix_ott2959099,Loxothylacus_perarmatus_ott2959098,Loxothylacus_torridus_ott2959097,Loxothylacus_desmothrix_ott2959096,Loxothylacus_amoenus_ott2959095,Loxothylacus_caribaeus_ott2959094,Loxothylacus_echioides_ott2959093,Loxothylacus_vepretus_ott2959092,Loxothylacus_spinulosus_ott2959091,Loxothylacus_armatus_ott2959090,Loxothylacus_variabilis_ott2959089,Loxothylacus_strandi_ott2959088,Loxothylacus_omissus_ott2959087,Loxothylacus_corculum_ott2959085,Loxothylacus_auritus_ott2959084,Loxothylacus_ihlei_ott2959083,Loxothylacus_setaceus_ott2959082,Loxothylacus_aristatus_ott2959081,Loxothylacus_tomentosus_ott2959080,Loxothylacus_bicorniger_ott2959079,Loxothylacus_carinatus_ott2959078,Loxothylacus_brachythrix_ott2959077,Loxothylacus_musivus_ott2959076,Loxothylacus_longipilus_ott2959075,Loxothylacus_texanus_ott579399,Loxothylacus_panopaei_ott458843)Loxothylacus_ott939373),(Heterosaccus_dollfusi_ott791782,Heterosaccus_californicus_ott251974))),((Parthenopea_australis_ott5781934,Parthenopea_subterranea_ott741744)Parthenopea_ott225120,(((Polyascus_plana_ott458840,(Polyascus_polygenea_ott458845,Polyascus_gregaria_ott458844))Polyascus_ott1071368,(Sacculina_sinensis_ott414909,(Sacculina_leptodiae_ott458842,(Sacculina_confragosa_ott1071395,Sacculina_oblonga_ott777759)))),(((Pirusaccus_socialis_ott4678445,(Polysaccus_mediterraneus_ott5092877,Polysaccus_japonicus_ott269135)Polysaccus_ott502920)Polysaccidae_ott269156,(Sylon_hippolytes_ott502933,Clistosaccus_paguri_ott245803)),((Bocquetia_rosea_ott2958940,Chthamalophilus_delagei_ott1049749,(Boschmaella_balani_ott2958938,Boschmaella_japonica_ott468105)Boschmaella_ott468108)Chthamalophilidae_ott468101,((Thylacoplethus_novaezealandiae_ott5781930,Thylacoplethus_umanguvatus_ott5781929,Thylacoplethus_porcellanus_ott5781928,Thylacoplethus_minutus_ott5521197,Thylacoplethus_magellani_ott5521195,Thylacoplethus_africanus_ott5521194,Thylacoplethus_orientalis_ott5521192,Thylacoplethus_squillae_ott2958955,Thylacoplethus_isaevae_ott2958953,Thylacoplethus_cubensis_ott2958951,Thylacoplethus_reinhardi_ott2958947,Thylacoplethus_edwardsi_ott2958945,Thylacoplethus_pilodiae_ott2958944)Thylacoplethus_ott2958954,(Thompsonia_japonica_ott2958952,Thompsonia_affinis_ott2958949,Thompsonia_haddoni_ott2958948,Thompsonia_globosa_ott2958943,Thompsonia_chuni_ott2958942,Thompsonia_littoralis_ott167276,(Diplothylacus_taiwanensis_ott5781932,Diplothylacus_calappae_ott5781931,Diplothylacus_thalamitae_ott2958941,Diplothylacus_sinensis_ott741748)Diplothylacus_ott47715),(Jensia_plesionikae_ott5092876,Pottsia_serenei_ott47716)Pottsia_ott741745)Thompsoniidae_ott47717)))))))Rhizocephala_ott363885,((Zulloana_straeleni_ott5792071,(Hexacreusia_puritanae_ott5792070,Hexacreusia_durhami_ott5792069)Hexacreusia_ott2960052)Hexacreusiinae_ott5756440,Pseudoacasta_libera_ott5782132,((Eoatria_goslineri_ott5535588,Eoatria_quinquevittatus_ott5535566,Eoatria_funiculorum_ott5535565)Eoatria_ott5335590,((Microporatria_loreleyae_ott5535589,(Poratria_monopora_ott5535585,Poratria_williamsi_ott5535584)Poratria_ott5335588,Bryozobia_synaptos_ott5535568),(Multatria_perforata_ott5535580,Multatria_filigranus_ott5535564,Multatria_terebratus_radicifer_ott5800019)Multatria_ott5335591))Bryozobiinae_ott5756441,(Membranobalanus_brachialis_ott5782095,Membranobalanus_koreanus_ott5782094,Membranobalanus_orcuttiformis_ott5782093,Membranobalanus_nebrias_ott5535570,Membranobalanus_robinae_ott5535569,Membranobalanus_cuneiformis_ott2958874,Membranobalanus_longirostrum_ott2958838,Membranobalanus_acutus_ott2958828,Membranobalanus_declivis_ott2958824,Membranobalanus_costatus_ott2958805,Membranobalanus_orcutti_ott2958803)Membranobalanus_ott2958804,(((Idioibla_pygmaea_ott5093024,Idioibla_idiotica_ott5093023)Idioibla_ott5093022,(Chitinolepas_spiritsensis_ott5093026,(Chaetolepas_segmentata_ott5799995,Chaetolepas_calcitergum_ott5093021)Chaetolepas_ott5093020)Chaetolepadinae_ott5781974)Idioiblidae_ott5093019,(Neoibla_atlantica_ott2957882,(Ibla_quadrivalvis_ott791628,Ibla_cumingi_ott143508)Ibla_ott143509)Iblidae_ott143506)Iblomorpha_ott734627,(Metalasma_crassum_ott5792019,((Microlepas_diademae_ott5791874,Microlepas_echinotrichae_ott5791873)Microlepas_ott4709858,Rugilepas_pearsei_ott5791872)Microlepadidae_ott2958283,(Rhizolepas_annelidicola_ott5791871,Rhizolepas_gurjanovae_ott5791870)Rhizolepas_ott2958374,(Eochionelasmus_paquensis_ott5782047,Eochionelasmus_ohtai_manusensis_ott5535533)Eochionelasmus_ott4678510,(Malacolepas_conchicola_ott5791875,Arcalepas_brucei_ott5093016)Malacolepadidae_ott2958280,Scalpellopsis_striatociliata_ott4678513,(Chionelasmus_crosnieri_ott5782048,Chionelasmus_darwini_ott2958913)Chionelasmus_ott2958910,Zeugmatolepus_georgiensis_ott2958401,(Brochia_bulata_ott2958360,Australscalpellum_schizmatoplacinum_ott2958343)Brochiinae_ott5781968,(((Trianguloscalpellum_cf._hirsutum_HCL-2014_ott5799974,Arcoscalpellum_forresti_ott5799973,Arcoscalpellum_orkneyi_ott5799972,Arcoscalpellum_mironovi_ott5799971,Arcoscalpellum_reni_ott5799969,Arcoscalpellum_kamenskae_ott5799967,Arcoscalpellum_sp._2_HCL-2014_ott5799966,Arcoscalpellum_sp._4_HCL-2014_ott5799965,Arcoscalpellum_sp._5_HCL-2014_ott5799964,Arcoscalpellum_sp._1_HCL-2014_ott5799963,Arcoscalpellum_sp._3_HCL-2014_ott5799962,Arcoscalpellum_woodmasoni_ott2958367,Arcoscalpellum_discolor_ott2958328,Arcoscalpellum_incisum_ott2958303,Trianguloscalpellum_eugeniae_ott2958116,Trianguloscalpellum_sessile_ott2958115,Trianguloscalpellum_album_ott2958114,Trianguloscalpellum_gigas_ott2958112,Trianguloscalpellum_magnaecarina_ott2958111,Trianguloscalpellum_pilosum_ott2958110,Trianguloscalpellum_pentacrinarum_ott2958106,Trianguloscalpellum_hamulus_ott2958105,Trianguloscalpellum_uniarticulatum_ott2958100,Trianguloscalpellum_indicum_ott2958099,Trianguloscalpellum_elegantissimum_ott2958097,Trianguloscalpellum_weltnerianum_ott2958095,Trianguloscalpellum_annandalei_ott2958094,Trianguloscalpellum_rubrum_ott2958092,Trianguloscalpellum_ovale_ott2958091,Arcoscalpellum_mendeleevi_ott2958044,Trianguloscalpellum_berndti_ott2958040,Arcoscalpellum_sergi_ott2958039,Arcoscalpellum_phrygianum_ott2958038,Arcoscalpellum_pertosum_ott2958037,Arcoscalpellum_galapaganum_ott2958036,Arcoscalpellum_triangulare_ott2958034,Arcoscalpellum_truncatum_ott2958032,Arcoscalpellum_youngi_ott2958031,Arcoscalpellum_floccidum_ott2958029,Arcoscalpellum_longicarinatum_ott2958024,Arcoscalpellum_ciliatum_ott2958021,Trianguloscalpellum_darwinii_ott2958020,Arcoscalpellum_inum_ott2958019,Trianguloscalpellum_gaussi_ott2958017,Arcoscalpellum_gryllum_ott2958015,Arcoscalpellum_eponkos_ott2958013,Arcoscalpellum_sculptum_ott2958012,Arcoscalpellum_radiatum_ott2958011,Arcoscalpellum_tritonis_ott2958006,Arcoscalpellum_botellinae_ott2958005,Arcoscalpellum_mamillatum_ott2958002,Arcoscalpellum_singletoni_ott2957999,Arcoscalpellum_acicularum_ott2957997,Arcoscalpellum_chiliense_ott2957994,Arcoscalpellum_imbricotectum_ott2957993,Arcoscalpellum_utinomi_ott2957987,Trianguloscalpellum_moluccanum_ott2957982,Arcoscalpellum_pseudoaurivilli_ott2957981,Arcoscalpellum_pentagonum_ott2957978,Trianguloscalpellum_liberum_ott2957977,Arcoscalpellum_dubium_ott2957975,Arcoscalpellum_compositum_ott2957973,Arcoscalpellum_hawaiense_ott2957971,Arcoscalpellum_pseudotritonis_ott2957970,Trianguloscalpellum_balanoides_ott990040,Sinoscalpellum_sinensis_ott5799984,Mesoscalpellum_javanicum_ott5799947,(Pteroscalpellum_javanicum_ott2958355,Pteroscalpellum_bigelovii_ott2958331)Pteroscalpellum_ott2958260,(Meroscalpellum_vinogradovae_ott4678519,Meroscalpellum_birsteini_ott4678518,Meroscalpellum_bifurcatum_ott4678517,Meroscalpellum_ultraabissicolum_ott4678516,Meroscalpellum_philippinensis_ott2958323)Meroscalpellum_ott4678515,(Pilsbryiscalpellum_parallelogramma_ott2958396,Pilsbryiscalpellum_capense_ott2958395,Pilsbryiscalpellum_subalatum_ott2958394,Pilsbryiscalpellum_condensum_ott2958311)Pilsbryiscalpellum_ott2958309,(Alcockianum_persona_ott2958353,Alcockianum_alcockianum_ott2958306)Alcockianum_ott2958305,(Planoscalpellum_distinctum_ott2958375,Planoscalpellum_planum_ott2958370,Planoscalpellum_hexagonum_ott2958310,Planoscalpellum_limpidus_ott2958296)Planoscalpellum_ott2958297,(Neoscalpellum_ovatum_ott5799991,Neoscalpellum_marginatum_ott2958314,Neoscalpellum_schizoplacinum_ott2958295,Neoscalpellum_debile_ott2958294,Neoscalpellum_eltaninae_ott2958293,Neoscalpellum_phantasma_ott2958292,Neoscalpellum_crosnieri_ott2958288)Neoscalpellum_ott2958245,(Abathescalpellum_koreanum_ott2958276,Abathescalpellum_fissum_ott2958255)Abathescalpellum_ott2958256,(Gymnoscalpellum_klepalae_ott5799992,Gymnoscalpellum_leoni_ott2958403,Gymnoscalpellum_tarasovi_ott2958389,Gymnoscalpellum_larvale_ott2958388,Gymnoscalpellum_kurchatovi_ott2958266,Gymnoscalpellum_insigne_ott2958223)Gymnoscalpellum_ott2958224,(Barbascalpellum_cochlearium_ott5799946,Barbascalpellum_rossi_ott2958366,Barbascalpellum_sanctaebarbarae_ott2958219)Barbascalpellum_ott2958265,(Hamatoscalpellum_hamatum_ott2958364,Hamatoscalpellum_rathbunae_ott2958325,Hamatoscalpellum_columbianum_ott2958225,Hamatoscalpellum_vegae_ott2958218,(Hamatoscalpellum_californicum_californicum_ott5810143,Hamatoscalpellum_californicum_osseum_ott5810142)Hamatoscalpellum_californicum_ott2958060)Hamatoscalpellum_ott2958213,(Diceroscalpellum_boubalocerus_ott5799981,Diceroscalpellum_galea_ott5799980,Diceroscalpellum_arietinum_ott2958327,Diceroscalpellum_projectum_ott2958313,Diceroscalpellum_diceratum_ott2958216)Diceroscalpellum_ott2958217,(Compressoscalpellum_inflatum_ott2958345,Compressoscalpellum_compressum_ott2958278,Compressoscalpellum_smirnovi_ott2958208,Compressoscalpellum_faurei_ott2958066)Compressoscalpellum_ott2958209,(Tarasovium_brevicaulus_ott2958369,Tarasovium_orientale_ott2958304,Tarasovium_natalense_ott2958270,Tarasovium_eumitos_ott2958263,Tarasovium_valvulifer_ott2958261,Tarasovium_cornutum_ott2958221,Tarasovium_multicostatum_ott2958042)Tarasovium_ott2958222,(Teloscalpellum_anceps_ott2958382,Teloscalpellum_sanctipetrense_ott2958380,Teloscalpellum_gruvelianum_ott2958379,Teloscalpellum_album_ott2958351,Teloscalpellum_fedicovi_ott2958337,Teloscalpellum_meropleura_ott2958336,Teloscalpellum_retrieveri_ott2958335,Teloscalpellum_ventricosum_ott2958334,Teloscalpellum_imbricatum_ott2958333,Teloscalpellum_antarcticum_ott2958332,Teloscalpellum_gracile_ott2958298,Teloscalpellum_antillarum_ott2958289,Teloscalpellum_pacificum_ott2958267,Teloscalpellum_pasternakae_ott2958254,Teloscalpellum_spicatum_ott2958243,Teloscalpellum_deforme_ott2958236,Teloscalpellum_argenteum_ott2958231,Teloscalpellum_ecaudatum_ott2958230,Teloscalpellum_luteum_ott2958203,Teloscalpellum_latusculum_ott2958022)Teloscalpellum_ott2958204,(Arcoscalpellum_portoricanum_portoricanum_ott5810137,Arcoscalpellum_portoricanum_intonsum_ott2958010)Arcoscalpellum_portoricanum_ott2957969,(Verum_decorus_ott5799957,Verum_frillosum_ott5799956,Verum_zenkevitchi_ott5799955,Verum_constrictum_ott5799954,Verum_rutilum_ott5799953,Verum_sp._1_HCL-2014_ott5799952,Verum_proximum_ott2958399,Verum_idioplax_ott2958391,Verum_alascensis_ott2958390,Verum_proclive_ott2958378,Verum_hendersoni_ott2958376,Verum_porcellanum_ott2958341,Verum_candidum_ott2958330,Verum_prunulum_ott2958329,Verum_humile_ott2958287,Verum_cancellatum_ott2958286,Verum_minardi_ott2958285,Verum_branchiumcancri_ott2958284,Verum_agulhense_ott2958262,Verum_australicum_ott2958247,Verum_parazelandiae_ott2958207,Verum_hoeki_ott2958205,Verum_minutum_ott2958079,Verum_virgatum_ott2958078,Verum_novaezelandiae_ott2958076,Verum_striolatum_ott2958053,Verum_carinatum_ott2958001)Verum_ott2958206,(((Annandaleum_wolffi_ott5799986,Annandaleum_sp._1_HCL-2014_ott5799985,Annandaleum_radji_ott2958307,Annandaleum_lambda_ott2958228,(Annandaleum_gruvelii_quadratum_ott5810141,Annandaleum_gruvelii_gruvelii_ott5810140)Annandaleum_gruvelii_ott2958326,Annandaleum_japonicum_biramosum_ott5810139,Annandaleum_laccadivicum_laccadivicum_ott2958275)Annandaleum_ott2958229,(Catherinum_galatheanum_ott5799951,Catherinum_kamchatica_ott5799950,Catherinum_sp._1_HCL-2014_ott5799949,Catherinum_sp._2_HCL-2014_ott5799948,Catherinum_recurvitergum_ott2958400,Catherinum_sinuatum_ott2958372,Catherinum_albatrossianum_ott2958371,Catherinum_raccidium_ott2958347,Catherinum_rossi_ott2958315,Catherinum_tongum_ott2958301,Catherinum_perlongum_ott2958272,Catherinum_comatum_ott2958269,Catherinum_soror_ott2958249,Catherinum_tortilum_ott2958248,Catherinum_trapezoideum_ott2958242,Catherinum_theorassi_ott2958240,Catherinum_abyssicola_ott2958239,Catherinum_gracilius_ott2958226,Catherinum_flavum_ott2958026)Catherinum_ott2958227),(Weltnerium_hydrozoaphilum_ott5799961,Weltnerium_sp._3_HCL-2014_ott5799960,Weltnerium_sp._1_HCL-2014_ott5799959,Weltnerium_sp._2_HCL-2014_ott5799958,Weltnerium_scoresbyi_ott2958365,Weltnerium_lydiae_ott2958362,Weltnerium_baliense_ott2958361,Weltnerium_aduncum_ott2958358,Weltnerium_campestrum_ott2958356,Weltnerium_speculum_ott2958354,Weltnerium_poculum_ott2958273,Weltnerium_convexum_ott2958118,Weltnerium_nymphocola_ott2958082,Weltnerium_bouvieri_ott2957988)Weltnerium_ott2958210),(Vertebroscalpellum_candidus_ott5799983,Vertebroscalpellum_spinum_ott5799982,Vertebroscalpellum_brevecarinatum_ott2958041,Vertebroscalpellum_chuni_ott2958014,Vertebroscalpellum_micrum_ott2957974)Vertebroscalpellum_ott2959388,(Ornatoscalpellum_vanhoeffeni_ott2958088,Ornatoscalpellum_ornatum_ott2958054,Ornatoscalpellum_gibberum_ott2958051,Ornatoscalpellum_stroemii_ott990035)Ornatoscalpellum_ott497533,(Amigdoscalpellum_vitjazi_ott5799979,Amigdoscalpellum_incertum_ott5799978,Amigdoscalpellum_sp._1_HCL-2014_ott5799977,Amigdoscalpellum_cf._elegans_2_HCL-2014_ott5799976,Amigdoscalpellum_cf._elegans_1_HCL-2014_ott5799975,Amigdoscalpellum_semisculptum_ott2958384,Amigdoscalpellum_svetlanae_ott2958383,Amigdoscalpellum_elegans_ott2958363,Amigdoscalpellum_hispidum_ott2958340,Amigdoscalpellum_tortuosum_ott2958324,Amigdoscalpellum_nesisi_ott2958322,Amigdoscalpellum_pushkini_ott2958321,Amigdoscalpellum_corporatum_ott2958320,Amigdoscalpellum_torbenwolffi_ott2958319,Amigdoscalpellum_manum_ott2958318,Amigdoscalpellum_tenue_ott2958282,Amigdoscalpellum_anaglypticum_ott2958279,Amigdoscalpellum_daschae_ott2958259,Amigdoscalpellum_praeceps_ott2958084,Amigdoscalpellum_trochelatum_ott2958004,Amigdoscalpellum_vitreum_ott2957992,Amigdoscalpellum_rigidum_ott2957976,Amigdoscalpellum_costellatum_ott2957972,Amigdoscalpellum_sp._Art-10002_ott413057,Amigdoscalpellum_aurivillii_aurivillii_ott5810138)Amigdoscalpellum_ott413056,(Litoscalpellum_piliferum_ott5799990,Litoscalpellum_spinosus_ott5799989,Litoscalpellum_obstitum_ott5799988,Litoscalpellum_sinense_ott5799987,Litoscalpellum_glandulosum_ott2958141,Litoscalpellum_simplex_ott2958140,Litoscalpellum_henriquecostai_ott2958139,Litoscalpellum_levinsoni_ott2958137,Litoscalpellum_meteoria_ott2958134,Litoscalpellum_nipponense_ott2958133,Litoscalpellum_ursum_ott2958130,Litoscalpellum_walleni_ott2958129,Litoscalpellum_nasutum_ott2958127,Litoscalpellum_juddi_ott2958125,Litoscalpellum_affbricatum_ott2958124,Litoscalpellum_eremus_ott2958123,Litoscalpellum_giganteum_ott2958121,Litoscalpellum_intermedium_ott2958120,Litoscalpellum_crinitum_ott2958119,Litoscalpellum_aurorae_ott2958117,Litoscalpellum_compactum_ott2958109,Litoscalpellum_korotkevitshae_ott2958083,Litoscalpellum_recurvirostrum_ott2958025,Litoscalpellum_discoveryi_ott469361,Litoscalpellum_sp._CJS-2008_ott469354,(Arcoscalpellum_africanum_ott418841,((Trianguloscalpellum_regium_ott1083833,(Trianguloscalpellum_hirsutum_ott2958098,Arcoscalpellum_michelottianum_ott2958028)),(Arcoscalpellum_sociabile_ott439494,(Arcoscalpellum_sp._CJS-2008_ott995891,Litoscalpellum_regina_ott898712,(Anguloscalpellum_microceros_ott2958393,Anguloscalpellum_wyethi_ott2958392,Graviscalpellum_chapmani_ott2958349,Anguloscalpellum_pedunculatum_ott2958312,Anguloscalpellum_gorgoniophilum_ott2958251,Graviscalpellum_dunni_ott2958232,Anguloscalpellum_angulare_ott2958211,Anguloscalpellum_quadrihamulum_ott2958201)Anguloscalpellum_ott2958233),(Trianguloscalpellum_diota_ott2958107,Arcoscalpellum_sp._Art-10004_ott990030,(Scalpellum_cf._stearnsii_2_HCL-2014_ott5799940,Scalpellum_cf._stearnsii_1_HCL-2014_ott5799939,Scalpellum_angustum_ott2958080,Scalpellum_maximum_ott2958077,Scalpellum_simplex_ott2958073,Scalpellum_lineatum_ott2958072,Scalpellum_bartonianum_ott2958071,Scalpellum_nettlebladti_ott2958068,Scalpellum_typicum_ott2958064,Scalpellum_anglicum_ott2958059,Scalpellum_nauckanum_ott2958055,Scalpellum_australe_ott2958052,Scalpellum_sigmoideum_ott2958050,Scalpellum_robustum_ott2958049,Scalpellum_pygmaeum_ott2958048,Scalpellum_gibbum_ott2958046,Scalpellum_frillosum_ott2958045,Scalpellum_crenulatum_ott2958027,Scalpellum_costellatum_ott2957979,Scalpellum_stearnsii_ott990033,Scalpellum_sp._CJS-2008_ott460983,Scalpellum_scalpellum_ott313212,Scalpellum_fischeri_costatum_ott5810136)Scalpellum_ott313214)))))),(((Ashinkailepas_kermadecensis_ott4678521,Ashinkailepas_seepiophila_ott756645)Ashinkailepas_ott756647,(Vulcanolepas_sp._SH-2014_ott5810131,Vulcanolepas_sp._1_SH-2015_ott5810129,Vulcanolepas_cf._parensis_H41_ott5535513,Vulcanolepas_cf._parensis_H37_ott5535512,Vulcanolepas_cf._parensis_H2_ott5535511,Vulcanolepas_cf._parensis_H17_ott5535510,Vulcanolepas_cf._parensis_H12_ott5535509,Vulcanolepas_cf._parensis_H20_ott5535508,Vulcanolepas_cf._parensis_H38_ott5535507,Vulcanolepas_cf._parensis_H13_ott5535506,Vulcanolepas_cf._parensis_H10_ott5535505,Vulcanolepas_cf._parensis_ott5535504,Vulcanolepas_cf._parensis_H8_ott5535503,Vulcanolepas_cf._parensis_H4_ott5535502,Vulcanolepas_cf._parensis_H11_ott5535501,Vulcanolepas_cf._parensis_H3_ott5535500,Vulcanolepas_cf._parensis_H39_ott5535499,Vulcanolepas_cf._parensis_H42_ott5535498,Vulcanolepas_cf._parensis_H30_ott5535497,Vulcanolepas_cf._parensis_H34_ott5535496,Vulcanolepas_cf._parensis_H35_ott5535495,Vulcanolepas_cf._parensis_H9_ott5535494,Vulcanolepas_cf._parensis_H7_ott5535493,Vulcanolepas_cf._parensis_H24_ott5535492,Vulcanolepas_cf._parensis_H40_ott5535491,Vulcanolepas_cf._parensis_H26_ott5535490,Vulcanolepas_cf._parensis_H27_ott5535489,Vulcanolepas_cf._parensis_H36_ott5535488,Vulcanolepas_cf._parensis_H22_ott5535487,Vulcanolepas_cf._parensis_H25_ott5535486,Vulcanolepas_cf._parensis_H32_ott5535485,Vulcanolepas_cf._parensis_H5_ott5535484,Vulcanolepas_cf._parensis_H15_ott5535483,Vulcanolepas_cf._parensis_H43_ott5535482,Vulcanolepas_cf._parensis_H33_ott5535481,Vulcanolepas_cf._parensis_H1_ott5535480,Vulcanolepas_cf._parensis_H21_ott5535479,Vulcanolepas_cf._parensis_H29_ott5535478,Vulcanolepas_cf._parensis_H31_ott5535477,Vulcanolepas_cf._parensis_H28_ott5535476,Vulcanolepas_cf._parensis_H19_ott5535475,Vulcanolepas_cf._parensis_H6_ott5535474,Vulcanolepas_cf._parensis_H14_ott5535473,Vulcanolepas_cf._parensis_H44_ott5535472,Vulcanolepas_cf._parensis_H16_ott5535471,Vulcanolepas_cf._parensis_H23_ott5535470,Vulcanolepas_cf._parensis_H18_ott5535469,Vulcanolepas_sp._East_Scotia_Ridge_ott589038,(Vulcanolepas_scotiaensis_ott5810130,Vulcanolepas_osheai_ott756656),(Vulcanolepas_sp._KACb00419_ott889214,Leucolepas_longa_ott283984))Neolepadini_ott5791817)Neolepadinae_ott5781964,(Neoverruca_sp._1_SH-2015_ott5782068,Neoverruca_sp._HCL-2014_ott5782067,Neoverruca_sp._Okinawa_ott5782066,Neoverruca_brachylepadoformis_ott990724,Neoverruca_sp._Ok9_ott766144,Neoverruca_sp._Ok8_ott766143,Neoverruca_sp._Ok7_ott766142,Neoverruca_sp._Ok6_ott766141,Neoverruca_sp._Ok5_ott766140,Neoverruca_sp._Ok4_ott766139,Neoverruca_sp._Ok3_ott766138,Neoverruca_sp._Ok2_ott766137,Neoverruca_sp._Ok10_ott766132,Neoverruca_sp._Og6_ott464260,Neoverruca_sp._Og5_ott464259,Neoverruca_sp._Og8_ott464258,Neoverruca_sp._Og7_ott464257,Neoverruca_sp._Og2_ott464256,Neoverruca_sp._Og1_ott464255,Neoverruca_sp._Og4_ott464254,Neoverruca_sp._Og3_ott464253,Neoverruca_sp._Ok1_ott464249,Neoverruca_sp._Og9_ott464248,Neoverruca_sp._Ok11_ott196730,Neoverruca_sp._Ok12_ott191803,Neoverruca_sp._Ok13_ott191802,Neoverruca_sp._Ok14_ott191801,Neoverruca_sp._Ok15_ott191800,(Neoverruca_sp._KACb00389_ott902069,Neoverruca_sp._KACb00361_ott902066))Neoverruca_ott990725)),(((Pagurolepas_conchicola_ott5791899,Pagurolepas_atlantica_ott2957925)Pagurolepas_ott2957924,Trilasmis_eburnea_ott2957918,(Glyptelasma_pilsbryi_ott5791898,Glyptelasma_gracile_ott5791897,Glyptelasma_subcarinatum_ott5791896,Glyptelasma_annandalei_ott2957934,Glyptelasma_carinatum_ott2957931,Glyptelasma_rectum_ott2957928,Glyptelasma_gracilius_ott2957927,Glyptelasma_gigas_ott2957926,Glyptelasma_hamatum_ott2957921,Glyptelasma_orientale_ott2957907)Glyptelasma_ott2957922,((Poecilasma_dubium_ott5093007,Poecilasma_unguiculus_ott2957917,Poecilasma_obliqua_ott2957916,Poecilasma_litum_ott2957915,Poecilasma_crassa_ott2957914,Poecilasma_aurantia_ott2957913,Poecilasma_inaequilaterale_inaequilaterale_ott5799997,Poecilasma_kaempferi_f._dubium_ott5799996)Poecilasma_ott348013,((Octolasmis_orthogonia_ott5093009,Dichelaspis_thieli_ott2957933,Dichelaspis_darwini_ott2957932,Dichelaspis_americanum_ott2957906)Dichelaspis_ott2957929,(Megalasma_carinodentatum_ott5791877,Megalasma_elegans_ott5791876,Megalasma_annandalei_ott2957912,Megalasma_minus_ott2957909,Megalasma_striatum_ott631695)Megalasma_ott631694)),((Octolasmis_weberi_ott5791891,Octolasmis_dawsoni_ott5791890,Octolasmis_stella_ott5791889,Octolasmis_clavula_ott5791888,Octolasmis_clubii_ott5791887,Octolasmis_rhinoceros_ott5791886,Octolasmis_antiguae_ott5791885,Octolasmis_grayi_ott5791884,Octolasmis_collare_ott5791883,Octolasmis_prototypus_ott5791882,Octolasmis_brevis_ott5791881,Octolasmis_urceolata_ott5791880,Octolasmis_tydemani_ott5791879,Octolasmis_alata_ott5791878,Octolasmis_sessilis_ott2957930,Octolasmis_scuticosta_ott2957904,Octolasmis_forresti_ott2957903,Octolasmis_geryonophila_ott2957902,Octolasmis_hoeki_ott2957901,Octolasmis_aymonini_ott2957897,Octolasmis_bullata_ott2957896,Octolasmis_uncus_ott2957895,Octolasmis_neptuni_ott2957894,Octolasmis_indubia_ott2957893,Octolasmis_nierstraszi_ott2957892,Octolasmis_unguisiformis_ott2957891,(Octolasmis_angulata_ott990044,Octolasmis_warwickii_ott902109,Octolasmis_cor_ott534439),(Octolasmis_lowei_ott579398,Octolasmis_sp._KACb00064_ott333800,(Temnaspis_vagans_ott5791894,Temnaspis_minutum_ott5791893,Temnaspis_lenticula_ott5791892,Temnaspis_fissum_ott2957889,Temnaspis_bathynomi_ott2957888,Temnaspis_kilepoae_ott2957887,Temnaspis_excavatum_ott2957886,Temnaspis_tridens_ott2957885,Temnaspis_amygdalum_ott413058)Temnaspis_ott413055)),(Scleraspis_connectens_ott5535530,(Minyaspis_granti_ott5535527,Minyaspis_michi_ott5535526,Minyaspis_welchi_ott5535525,Minyaspis_amylaneae_ott5535524,Minyaspis_acapitula_ott5535523,Minyaspis_pulchra_ott5535521,Minyaspis_opreskoi_ott5535520,Minyaspis_sinensis_ott5535519,Minyaspis_patens_ott2957959,Minyaspis_floridana_ott2957958,Minyaspis_bocki_ott2957955,Minyaspis_terranovae_ott2957954,Minyaspis_reducens_ott2957953,Minyaspis_faroni_ott2957951,Minyaspis_aurivillii_ott2957949)Minyaspis_ott5093004,(Oxynaspis_connectens_ott5535518,Oxynaspis_perekrestenkoi_ott5535517,Oxynaspis_joandianeae_ott5535516,Oxynaspis_alatae_ott5535515,Oxynaspis_joankovenae_ott5535514,Oxynaspis_sp._1_HNC-2013_ott5265161,Oxynaspis_sp._2_HNC-2013_ott5265160,Oxynaspis_ryukyuensis_ott5265159,Oxynaspis_pacifica_ott2957957,Oxynaspis_indica_ott2957956,Oxynaspis_rossi_ott2957950,Oxynaspis_gracilis_ott2957948,Oxynaspis_celata_ott313215)Oxynaspis_ott313217)Oxynaspididae_ott313218)),((Paralepas_typica_ott5791866,Paralepas_globosa_ott5791865,Paralepas_morula_ott5791864,Paralepas_scutiger_ott5791863,Paralepas_lithotryae_ott5791862,Paralepas_scyllarusi_ott5791861,Paralepas_pedunculata_ott5791860,Paralepas_ovalis_ott5791859,Paralepas_intermedia_ott5791858,Paralepas_tuberosa_ott5791857,Paralepas_spinisegma_ott5791856,Paralepas_rosea_ott5791855,Paralepas_malaysiana_ott5791854,Paralepas_phyllacanthusi_ott5791853,Paralepas_hygrosomi_ott5791852,Paralepas_georgei_ott5093014,Paralepas_sp._HNC-2013_ott5093013,Paralepas_minuta_ott2957879,Paralepas_distincta_ott2957871,Paralepas_percarinata_ott2957870,Paralepas_nodulosa_ott2957869,Paralepas_americana_ott2957868,Paralepas_laxus_ott2957867,Paralepas_sp._LMT-2008_ott231050,(Alepas_spectrum_ott5791869,Alepas_navigator_ott5791868,Alepas_pellucida_ott5791867,Alepas_univalvis_ott2957946,Alepas_pacifica_ott2957944)Alepas_ott2957945,((Paralepas_palinuri_palinuri_ott5799994,Paralepas_palinuri_urae_ott5799993)Paralepas_palinuri_ott806690,(Paralepas_dannevigi_ott902121,(Heteralepas_indica_ott5791851,Heteralepas_tenuis_ott5791850,Heteralepas_mystacophora_ott5791849,Heteralepas_luridas_ott5791848,Heteralepas_adiposa_ott5791847,Heteralepas_ovalis_ott5791846,Heteralepas_gigas_ott5791845,Heteralepas_hataii_ott5791844,Heteralepas_utinomii_ott5791843,Heteralepas_canci_ott5791842,Heteralepas_fulva_ott5791841,Heteralepas_nicobarica_ott5791840,Heteralepas_vetula_ott5791839,Heteralepas_smilius_ott2957881,Heteralepas_lankesteri_ott2957880,Heteralepas_cantelli_ott2957878,Heteralepas_cornuta_ott2957877,Heteralepas_microstoma_ott2957876,Heteralepas_belli_ott2957875,Heteralepas_cygnus_ott2957874,Heteralepas_rex_ott2957873,Heteralepas_segonzaci_ott2957872,Heteralepas_quadrata_ott990042,Heteralepas_sp._LMT-2008_ott465811,Heteralepas_japonica_ott465806)Heteralepas_ott465805)),(Paralepas_xenophorae_ott990028,(Koleolepas_willeyi_ott5791838,Koleolepas_tinkeri_ott2957864,Koleolepas_sp._Art-10019_ott413052,Koleolepas_avis_ott413050)Koleolepas_ott990027)),((Lepas_nonfurcata_ott5791915,Lepas_annabellae_ott5791914,Lepas_tenuivalvata_ott5791913,Lepas_bengalensis_ott5791912,Lepas_denticulata_ott5791908,Lepas_beringiana_ott5791905,Lepas_sp._JD-2014b_ott5791904,Lepas_sp._JD-2014a_ott5791903,Lepas_sp._JD-2014c_ott5791902,Lepas_sp._HCL-2014_ott5791901,Lepas_testudinaria_ott5093011,Lepas_pacifica_ott2957941,Lepas_hillii_ott2957940,Lepas_stellaris_ott2957938,Lepas_pritchardi_ott2957936,Lepas_indica_ott2957935,Lepas_pectinata_ott902081,Lepas_sp._Lep1_ott750668,Lepas_sp._SKG-2005_ott402791,((Dosima_guanamuthui_ott5791900,Dosima_fascicularis_ott2957942)Dosima_ott2957943,((Lepas_testudinata_ott902086,Lepas_australis_ott807574),(Lepas_anatifera_ott579400,Lepas_anserifera_ott493488)))),(Conchoderma_indicum_ott5791917,Conchoderma_sp._HCL-2014_ott5791916,Conchoderma_chelonophilum_ott5093010,(Conchoderma_virgatum_ott807576,Conchoderma_auritum_ott160888))Conchoderma_ott160891)Lepadidae_ott809945))),((Anelasma_squalicola_ott2958339,Capitulum_mitella_ott413459),(((Mitella_darwiniana_ott5092999,Mitella_fallax_ott5092998,Mitella_valida_ott5092997,Pollicipes_nematus_ott2957968,Pollicipes_glaber_ott2957967,Pollicipes_laevis_ott2957966,Pollicipes_bronni_ott2957965,Pollicipes_gravitis_ott2957964,Pollicipes_bronnii_ott2957961,Pollicipes_hausmanni_ott2957960,Pollicipes_caboverdensis_ott896068,Pollicipes_sp._RJVS-2010_ott524181,Pollicipes_polymerus_ott473106,Pollicipes_sp._JQ-2009_ott450364,(Pollicipes_elegans_ott2957962,Pollicipes_pollicipes_ott293042))Pollicipes_ott473037,(Calantica_graphica_ott5791826,Calantica_sp._2_HCL-2014_ott5791824,Calantica_sp._1_HCL-2014_ott5791823,Calantica_darwini_ott5093003,Calantica_spinilatera_ott2958161,Calantica_pusilla_ott2958159,Calantica_affinis_ott2958158,Calantica_quinquelatera_ott2958157,Calantica_australiensis_ott2958155,Calantica_kampeni_ott2958154,Calantica_pollicipedoides_ott2958153,Calantica_trispinosa_ott2958152,Calantica_kruegeri_ott2958151,Calantica_studeri_ott2958150,Calantica_siemensi_ott2958149,Calantica_eos_ott2958148,Calantica_moskalevi_ott2958146,Calantica_flagellata_ott2958145,Calantica_blanchensis_ott2958144,Calantica_sp._Art-10001_ott463540,Pisiscalpellum_withersi_ott2958404,Paracalantica_ikedai_ott2958342,Newmanilepas_mirifica_ott2958195,Crosnieriella_acanthosubcarinae_ott2958174,(Aurivillialepas_rhabdota_ott5791834,Aurivillialepas_arnaudi_ott5791833,Aurivillialepas_calycula_ott2958186,Aurivillialepas_falcata_ott2958182,Aurivillialepas_bocquetae_ott2958173)Aurivillialepas_ott2958183,(Scillaelepas_brasiliensis_ott5791828,Scillaelepas_sp._HCL-2014_ott5791827,Scillaelepas_calyculus_ott2958194,Scillaelepas_gemma_ott2958178,Scillaelepas_grimaldii_ott2958175,Scillaelepas_fosteri_ott2958171)Scillaelepas_ott2958172,(Gruvelialepas_leguillouxi_ott5791835,Gruvelialepas_pilsbryi_ott2958192,Gruvelialepas_kempi_ott2958061)Gruvelialepas_ott2958176,((Euscalpellum_cf._squamosum_HCL-2014_ott5791819,Euscalpellum_rostratum_ott2958199,Euscalpellum_squamosum_ott2958198,Euscalpellum_stratum_ott2958197,Euscalpellum_cliftonense_ott2958196,Euscalpellum_triflagellum_ott2958193,Euscalpellum_antarcticum_ott2958190,Euscalpellum_renei_ott2958189,Euscalpellum_squamuliferum_ott2958188,Euscalpellum_balcombicum_ott2958187,Euscalpellum_meridianum_ott2958179)Euscalpellum_ott2958180,(Smilium_vaubanianum_ott5791822,Smilium_kampeni_ott5791821,Smilium_cf._acutum_HCL-2014_ott5791820,Smilium_nudipes_ott2958169,Smilium_hypocrites_ott2958168,Smilium_zancleanum_ott2958167,Smilium_uncus_ott2958164,Smilium_aries_ott2958163,Smilium_horridum_ott2958162,Smilium_boninense_ott2958160,(Calantica_arcuata_ott5791825,Smilium_scorpio_ott164124,(Smilium_sinense_ott2958166,Smilium_peronii_ott182524)),(Smilium_acutum_ott2958165,Calantica_sp._KACb00087_ott807580,(Calantica_spinosa_ott437066,Calantica_villosa_ott152043)))))Calanticidae_ott313209),((Lithotrya_rhodiopus_ott5791837,Lithotrya_sp._1_HCL-2014_ott5791836,Lithotrya_nicobarica_ott2958090,Lithotrya_dorsalis_ott2958089,Lithotrya_sp._KACb00393_ott902089,Lithotrya_valentiana_ott579613)Lithotrya_ott579612,((Cristallinaverruca_allisoni_ott5782044,Imbricaverruca_yamaguchii_ott5782043,Spongoverruca_spongicola_ott5782042,Globuloverruca_spongophila_ott4678475,(Cameraverruca_euglypta_ott2958505,Cameraverruca_nodiscuta_ott2958498)Cameraverruca_ott2958499,(Costatoverruca_floridana_ott2958534,Costatoverruca_alba_ott2958533,Costatoverruca_flavidula_ott2958525,Costatoverruca_xanthia_ott2958514,Costatoverruca_grimaldi_ott2958506,Costatoverruca_cornuta_ott2958504,Costatoverruca_calotheca_ott2958496)Costatoverruca_ott2958493,(Gibbosaverruca_rathbuniana_ott5782045,Gibbosaverruca_gibbosa_ott2958532,Gibbosaverruca_montereyi_ott2958529,Gibbosaverruca_robusta_ott2958527,Gibbosaverruca_darwini_ott2958501,Gibbosaverruca_mateoi_ott2958494)Gibbosaverruca_ott2958495,(Newmaniverruca_entobapta_ott2958530,Newmaniverruca_digitiformis_ott2958528,Newmaniverruca_radiata_ott2958526,Newmaniverruca_ferruginea_ott2958510,Newmaniverruca_imbricata_ott2958508,Newmaniverruca_albatrossiana_ott2958476)Newmaniverruca_ott2958491,(Verruca_minuta_ott5782031,Verruca_scrippsae_ott5782027,Verruca_mitra_ott2958475,Verruca_vertica_ott2958474,Verruca_jago_ott2958473,Verruca_gibbosa_ott2958472,Verruca_sewelli_ott2958471,Verruca_cookei_ott2958470,Verruca_sp._CJS-2008_ott936521,Verruca_spengleri_ott739238,(Verruca_laevigata_ott750634,Verruca_stroemia_ott259513))Verruca_ott739237,(((Metaverruca_halotheca_ott5782041,Metaverruca_lepista_ott5782040,Metaverruca_corrugata_ott5782039,Metaverruca_reunioni_ott5782038,Metaverruca_seriola_ott5782037,Metaverruca_cornuta_ott2958489,Metaverruca_aequalis_ott2958488,Metaverruca_pacifica_ott2958487,Metaverruca_macani_ott2958486,Metaverruca_plicata_ott2958485,Metaverruca_sensibilis_ott2958484,Metaverruca_maclaughlinae_ott2958483,Metaverruca_norfolkensis_ott2958482,Metaverruca_defayeae_ott2958481,Metaverruca_trisulcata_ott2958478,Metaverruca_recta_ott631699)Metaverruca_ott631698,(Rostratoverruca_kruegeri_ott2958469,Rostratoverruca_koehleri_ott2958468,Rostratoverruca_nexa_ott2958467,Rostratoverruca_intexta_ott2958466,Rostratoverruca_sp._KACb00435_ott750636)Rostratoverruca_ott191805),(Altiverruca_hoeki_ott5782036,Altiverruca_vitrea_ott5782035,Altiverruca_regularis_ott5782034,Altiverruca_conchula_ott5782033,Altiverruca_cristallina_ott2958538,Altiverruca_longimandible_ott2958537,Altiverruca_jonesae_ott2958536,Altiverruca_laeviscuta_ott2958535,Altiverruca_crenata_ott2958531,Altiverruca_navicula_ott2958524,Altiverruca_nitida_ott2958523,Altiverruca_sulcata_ott2958522,Altiverruca_costata_ott2958521,Altiverruca_galapagosa_ott2958520,Altiverruca_quadrangularis_ott2958519,Altiverruca_obliqua_ott2958518,Altiverruca_longicarinata_ott2958517,Altiverruca_sala_ott2958516,Altiverruca_inermis_ott2958515,Altiverruca_gibbosa_ott2958513,Altiverruca_vansyoci_ott2958509,Altiverruca_rathbuniana_ott2958507,Altiverruca_erecta_ott2958503,Altiverruca_carinata_ott2958502,Altiverruca_beringiana_ott2958500,Altiverruca_bicornuta_ott2958492,Altiverruca_sp._KACb00436_ott442411,Altiverruca_sp._NT02-07&08_ott191797)Altiverruca_ott191798),(Brochiverruca_crosnieri_ott4678473,Brochiverruca_dens_ott4678472,Brochiverruca_polystriata_ott4678471,Brochiverruca_sp._KT02-03a_ott191795)Brochiverruca_ott191796)Verrucidae_ott989696,(((Arossia_glyptopoma_ott5092984,Arossia_ashleyensis_ott5092983,Arossia_panamensis_ott5092982,Arossia_aurae_ott5092981,Arossia_henryae_ott5092980,Arossia_newmani_ott5092979,Arossia_sendaica_ott5092978,Arossia_rubra_ott5092977,Arossia_eyerdami_ott5092976)Arossia_ott5092975,Tetrabalanus_polygenus_ott2958791,Concavus_crassostricola_ott2958775,(Tamiosoma_gregaria_ott2958769,Tamiosoma_rariseptatus_ott2958767)Tamiosoma_ott404553,(Paraconcavus_talquinensis_ott2958789,Paraconcavus_margaritanus_ott2958786,Paraconcavus_neusensis_ott2958777,Paraconcavus_mexicanus_ott2958763,Paraconcavus_prebrevicalcar_ott2958757,Paraconcavus_pacificus_ott2958745)Paraconcavus_ott2958744,(Elminius_cristallinus_ott5782017,Elminius_kingii_ott898719,(Elminius_modestus_ott664816,(Austrominius_placidus_ott2958873,Austrominius_erubescens_ott2958871,Austrominius_covertus_ott2958734,Austrominius_flindersi_ott2958733,Austrominius_adelaidae_ott2958732)Austrominius_ott2958795)),(Fistulobalanus_suturaltus_ott2958616,Fistulobalanus_dentivarians_ott2958615,Fistulobalanus_sumbawaensis_ott2958614,Fistulobalanus_pallidus_ott2958613,Fistulobalanus_amaraquaticus_ott2958612,Fistulobalanus_klemmi_ott2958610,Fistulobalanus_citerosum_ott2958609,Fistulobalanus_shiloensis_ott2958608,Fistulobalanus_patelliformis_ott2958607,Fistulobalanus_abeli_ott2958606,Fistulobalanus_albicostatus_ott852389,Fistulobalanus_kondakovi_ott630775)Fistulobalanus_ott630782,(Epopella_breviscutum_ott5782063,Epopella_kermadeca_ott2958600,Epopella_eoplicata_ott2958593,Epopella_plicata_ott2958592,Epopella_eosimplex_ott2958589,Lissaclita_melaniae_ott5535538,((Austrobalanus_macdonaldensis_ott2958588,Austrobalanus_anatarcticus_ott2958587,(Austrobalanus_imperator_aotea_ott5791919,Austrobalanus_imperator_imperator_ott5791918)Austrobalanus_imperator_ott1026336)Austrobalanus_ott1026335,(Tetraclita_alba_ott5791929,Tetraclita_hentscheli_ott5791927,Tetraclita_sp._MPL-2014_ott5791925,Tetraclita_sp._CEL-Tetra-8-1_ott5791924,Tetraclita_sp._CEL-Tetra-8-2_ott5791923,Tetraclita_sp._MM-2014_ott5535537,Yamaguchiella_sp._HNC-2013_ott5092952,Tetraclita_aoranga_ott2958576,Tetraclita_porosa_ott2958575,Tetraclita_floridana_ott2958572,Tetraclita_paci_ott2958571,Tetraclita_sp._n._LMT-2012_ott1050756,Tetraclita_reni_ott1050745,Astroclita_longicostata_ott2958601,(Tetraclita_rubescens_ott978974,((Yamaguchiella_coerulescens_ott2958583,(Newmanella_sp._CEL-BB-42_ott5791920,Newmanella_sp._HNC-2013_ott5092953,Newmanella_radiata_ott2958597)Newmanella_ott2958596),(Tetraclita_singaporensis_ott426156,((Tetraclita_squamosa_patellaris_ott5800003,Tetraclita_squamosa_perfecta_ott5800002,Tetraclita_squamosa_panamensis_ott5800001,Tetraclita_squamosa_rubescens_ott5800000,Tetraclita_squamosa_squamosa_ott5336735)Tetraclita_squamosa_ott680010,(Tetraclita_kuroshioensis_ott1050747,Tetraclita_serrata_ott1050743))))),(Tesseropora_arnoldi_ott5791922,Tesseropora_rapax_ott5092951,Tesseropora_atlantica_ott2958579,Tesseropora_alba_ott2958577,(Tesseropora_rosea_ott707525,(Tetraclita_japonica_japonica_ott5800005,Tetraclita_japonica_formosana_ott980702)Tetraclita_japonica_ott221273),((Tetraclita_ehsani_ott851203,Tetraclita_stalactifera_confinis_ott5799999),((Tetraclita_milleporosa_ott5791926,Yamaguchiella_vitiata_ott5092954),(Tesseropora_pacifica_ott2958578,(Tetraclita_achituvi_ott827098,Tetraclita_rufotincta_ott220060)))),Tesseropora_wireni_africana_ott5799998))),(((((Hexelasma_foratum_ott5791995,Hexelasma_aureolum_ott5791994,Hexelasma_arafurae_ott5791993,Hexelasma_globosum_ott5791992,Hexelasma_persicum_ott5791991,Hexelasma_flavidum_ott5791990,Hexelasma_sandaracum_ott5791989,Hexelasma_triderma_ott2958926,Hexelasma_callistoderma_ott2958925,Hexelasma_brintoni_ott2958924,Hexelasma_leptoderma_ott2958923,Hexelasma_americanum_ott2958882,Hexelasma_antarcticum_ott2958866,Hexelasma_gracilis_ott2958865,Hexelasma_velutinum_ott2958842,Hexelasma_nolearia_ott2958830)Hexelasma_ott2958807,((Bathylasma_rangatira_ott5792021,Bathylasma_sp._CEL_13_7786_1_ott5792020,Bathylasma_corolliforme_ott2958928,Bathylasma_aucklandicum_ott2958915,Bathylasma_hirsutum_ott2958847,Bathylasma_alearum_ott2958833)Bathylasma_ott2958834,(Tetrachaelasma_southwardi_ott2958846,Tetrachaelasma_tasmanicum_ott2958831)Tetrachaelasma_ott2958832,Mesolasma_fosteri_ott2958806)Bathylasmatinae_ott2958808),(Epopella_simplex_ott2958594,(Tetraclitella_hyastina_ott5791935,Tetraclitella_sp._MSL-Tetra-HO1-2_ott5791932,Tetraclitella_sp._MSL-Tetra-HO1-1_ott5791931,Tetraclitella_depressa_ott2958585,Tetraclitella_costata_digita_ott5800007,(Tetraclitella_pilsbryi_ott2958580,(Tetraclitella_darwini_ott2958584,Tetraclitella_divisa_ott324422)),(Tetraclitella_purpurascens_ott324421,(Tetraclitella_karandei_ott2958581,(Tetraclitella_multicostata_ott2958582,Tetraclitella_chinensis_ott410167))))Tetraclitella_ott324423)),(Chelolepas_cheloniae_ott5092949,((Chelonibia_hemisphaerica_ott5782059,Chelonibia_capellini_ott5782058,Chelonibia_depressa_ott5782057,Chelonibia_ramosa_ott5782056,Chelonibia_caretta_ott968069,(Chelonibia_testudinaria_solida_ott5792026,(Chelonibia_patula_dentata_ott5792025,(Chelonibia_manati_crenatibasis_ott5792024,Chelonibia_manati_lobatobasis_ott5792023)Chelonibia_manati_ott349828)))Chelonibia_ott663619,Stephanolepas_muricata_ott845540),((Stomatolepas_sp._2_MPL-2014_ott5791942,Stomatolepas_sp._1_MPL-2014_ott5791941,Stomatolepas_pilsbryi_ott5535536,Stomatolepas_muricata_ott5535535,Stomatolepas_dermochelys_ott2958415,Stomatolepas_pulchra_ott2958414,Stomatolepas_sp._RH2012_ott874475,Stomatolepas_transversa_ott874473,Stomatolepas_elegans_ott2958413)Stomatolepas_ott593714,((Cylindrolepas_sinica_ott499778,(Xenobalanus_globicipitis_ott499775,((Cryptolepas_murata_ott5782060,Cryptolepas_rhachianecti_ott499784)Cryptolepas_ott499786,(Coronula_barbara_ott5782055,Coronula_dormitor_ott5782054,Coronula_ficarazzensis_ott5782053,Coronula_bifida_ott5782052,Coronula_aotea_ott5782051,Coronula_macsotayi_ott5782050,Coronula_reginae_ott2958555,Coronula_diadema_ott499772)Coronula_ott499774))),(Platylepas_indicus_ott5791940,Platylepas_multidecorata_ott5791939,Platylepas_krugeri_ott5791938,Platylepas_wilsoni_ott5791937,Platylepas_sp._MPL-2014_ott5791936,Platylepas_coriacea_ott5535534,Platylepas_ophiophila_ott2958412,(Platylepas_decorata_ott874478,(Tubicinella_major_ott5781975,Tubicinella_cheloniae_ott845546)Tubicinella_ott874471),(Cylindrolepas_darwiniana_ott206723,(Platylepas_hexastylos_hexastylos_ott5800009,Platylepas_hexastylos_ichthyophila_ott5800008)Platylepas_hexastylos_ott206746)))))),((Pyrgomina_oulastreae_ott5092991,Australhoekia_cardenae_ott2958465,(((Adna_anglica_ott2958463,(Megatrema_seguenzai_ott5791950,Boscia_seguenzai_ott5092992,Megatrema_madreporarum_ott2958433)Megatrema_ott588441)Megatrematinae_ott5756420,(Ceratoconcha_creusioides_ott5791948,Ceratoconcha_minuta_ott5791947,Ceratoconcha_jungi_ott5791946,Ceratoconcha_diplocona_ott5791945,Ceratoconcha_conicocystata_ott5791944,Ceratoconcha_quadratoradiata_ott5791943,Ceratoconcha_paucicostata_ott5535559,Ceratoconcha_floridana_ott2958451,Ceratoconcha_noszkyi_ott2958450,Ceratoconcha_trolli_ott2958449,Ceratoconcha_miocaenica_ott2958448,Ceratoconcha_barbadensis_ott2958447,Ceratoconcha_darwiniana_ott2958446,Ceratoconcha_krambergeri_ott2958445,Ceratoconcha_diploconus_ott2958444,Ceratoconcha_sturi_ott2958443,Ceratoconcha_prefloridana_ott2958442,Ceratoconcha_costata_ott2958441,Ceratoconcha_quarta_ott2958440,Ceratoconcha_sanctacrucensis_ott2958437,Ceratoconcha_domingensis_ott1008117,(Ceratoconcha_rangi_rangi_ott5800011,Ceratoconcha_rangi_latum_ott5800010)Ceratoconcha_rangi_ott2958438)Ceratoconcha_ott1008119),((Armatobalanus_funiculorum_ott5782013,Armatobalanus_palaoensis_ott5782011,Armatobalanus_circe_ott5782010,Armatobalanus_oryza_ott5782009,Armatobalanus_cf._cepa_MM-2014_ott5535563,Armatobalanus_sp._1_MM-2014_ott5535562,Armatobalanus_quadrivittatus_ott5092971,Armatobalanus_quinquivittatus_ott5092968,Armatobalanus_arcuatus_ott2958605,Armatobalanus_calvertensis_ott2958604,Armatobalanus_cepa_ott2958603,Armatobalanus_nefrens_ott2958602,Armatobalanus_allium_truncatus_ott5791967)Armatobalanus_ott562540,(Cantellius_alphonsei_ott5781986,Cantellius_cardenae_ott5781985,Cantellius_octavus_ott5781984,Cantellius_sp._1_MPL-2014_ott5781983,Cantellius_sp._3_MPL-2014_ott5781982,Cantellius_sp._2_MPL-2014_ott5781981,Cantellius_sp._n._LMT-2014_ott5781980,Cantellius_sp._1_MM-2014_ott5535545,Cantellius_sp._4_MM-2014_ott5535544,Cantellius_sp._5_MM-2014_ott5535543,Cantellius_sp._3_MM-2014_ott5535542,Cantellius_sp._7_MM-2014_ott5535541,Cantellius_sp._6_MM-2014_ott5535540,Cantellius_sp._2_MM-2014_ott5535539,Cantellius_brevitergum_ott2958432,Cantellius_quintus_ott2958431,Cantellius_tredecimus_ott2958430,Cantellius_septimus_ott2958427,Cantellius_sumbawae_ott2958424,Cantellius_madreporum_ott2958423,Cantellius_gregarius_ott2958422,Cantellius_pseudopallidum_ott2958420,Cantellius_iwayama_ott2958418,Cantellius_sextus_ott991937,Cantellius_hoegi_ott465532,((Cantellius_euspinulosum_ott2958426,Cantellius_arcuatum_ott2958421),(Cantellius_pallidus_ott472001,(Cantellius_transversalis_ott2958419,(Cantellius_secundus_ott2958428,Cantellius_acutum_ott2958425)))))Cantellius_ott106105)),(((Savignium_sp._n._3_LMT-2014_ott5781990,Savignium_sp._n._4_LMT-2014_ott5781989,Savignium_sp._n._2_LMT-2014_ott5781988,Savignium_sp._n._1_LMT-2014_ott5781987,Savignium_sp._1_MM-2014_ott5535554,Savignium_tuamotum_ott2958416,Savignium_crenatum_ott680018,Savignium_milleporum_ott680015)Savignium_ott680019,((Hoekia_sp._MPL-2014_ott5781991,Hoekia_monticulariae_ott2958455,Hoekia_sp._NSB-506-_ott926244,Hoekia_sp._NSB-1788-_ott826810,Hoekia_sp._NSB-344-_ott436305)Hoekia_ott826812,((Neotrevathana_sp._1_MM-2014_ott5535551,Neotrevathana_elongatum_ott1013019)Neotrevathana_ott580637,((Pyrgopsella_stellula_ott5092990,Pyrgopsella_annandalei_ott2958457,Pyrgopsella_sp._SMB-2011_ott474599)Pyrgopsella_ott1013022,(Trevathana_sp._MPL-2014_ott5781979,Trevathana_sp._n._2_LMT-2014_ott5781978,Trevathana_sp._n._1_LMT-2014_ott5781977,Trevathana_sp._1_MM-2014_ott5535558,Trevathana_sp._3_MM-2014_ott5535557,Trevathana_sp._2_MM-2014_ott5535556,Trevathana_paulayi_ott5535555,Trevathana_orientalis_ott5092989,Trevathana_niuea_ott2958461,Trevathana_tureiae_ott2958460,Trevathana_dentata_ott588449,Trevathana_jensi_ott214575,Trevathana_margaretae_ott214573,Trevathana_mizrachae_ott214571,Trevathana_sarae_ott214567)Trevathana_ott588451)))),((Pyrgoma_kuri_ott5781994,Pyrgoma_sp._2_MM-2014_ott5535553,Pyrgoma_sp._1_MM-2014_ott5535552,Pyrgoma_cancellatum_ott580651)Pyrgoma_ott580649,((Creusia_spinulosa_ott2958452,(Cionophorus_guillaumae_ott5092995,Cionophorus_soongi_ott222399)Cionophorus_ott222411,(Darwiniella_sp._2_MM-2014_ott5535547,Darwiniella_sp._1_MM-2014_ott5535546,Darwiniella_sp._HNC-2013_ott5092987,Darwiniella_angularis_ott212305,Darwiniella_conjugatum_ott148174)Darwiniella_ott148175),((Galkinius_sp._MPL-2014_ott5781995,Galkinius_sp._3_MM-2014_ott5535550,Galkinius_sp._2_MM-2014_ott5535549,Galkinius_sp._1_MM-2014_ott5535548,(Galkinius_tabulatus_ott151795,Galkinius_altiapiculus_ott674880),(Galkinius_indicus_ott222402,(Galkinius_adamanteus_ott4678509,Galkinius_equus_ott751059)))Galkinius_ott226623,(Nobia_projectum_ott5781993,Nobia_sp._MPL-2014_ott5781992,Nobia_sinica_ott5092988,Nobia_halomitrae_ott2958435,Nobia_orbicellae_ott2958434,Nobia_grandis_ott472040,Nobia_conjugatum_ott129220)Nobia_ott472036))))),(Conopea_scandens_ott5782089,Conopea_cornuta_ott5782088,Conopea_willhearsti_ott5782087,Conopea_margaretae_ott5782086,Conopea_basicuneata_ott5782085,Conopea_longibasis_ott5782084,Conopea_exothobasis_ott5782083,Conopea_investita_ott5782082,Conopea_minyrostrum_ott5782081,Conopea_sabangensis_ott5782080,Conopea_squamosa_ott5782079,Conopea_pygmaea_ott5782078,Conopea_sp._6_RJVS-2014_ott5782077,Conopea_sp._2_MPL-2014_ott5782076,Conopea_sp._3_MPL-2014_ott5782075,Conopea_sp._4_RJVS-2014_ott5782074,Conopea_sp._3_RJVS-2014_ott5782073,Conopea_sp._1_MPL-2014_ott5782072,Conopea_sp._1_RJVS-2014_ott5782071,Conopea_sp._2_RJVS-2014_ott5782070,Conopea_sp._5_RJVS-2014_ott5782069,Conopea_folliculus_ott5535578,Conopea_fragilis_ott5535577,Conopea_acuta_ott5535576,Conopea_sinensis_ott5535575,Conopea_dentifer_ott5535573,Conopea_granulata_ott5535572,Conopea_sp._MM-2014_ott5535571,Conopea_mjobergi_ott5092963,Conopea_merrilli_ott2958554,Conopea_navicula_ott2958552,Conopea_canaliculata_ott2958549,Conopea_sp._A_DCS-2011_ott903366,Conopea_sp._B_DCS-2011_ott903365,Conopea_cf._galeata_Brazil_DCS-2011_ott672347,Conopea_cf._galeata_Panama_DCS-2011_ott672346,Conopea_cf._galeata_USA_DCS-2011_ott672345,Conopea_cf._galeata_Galapagos_DCS-2011_ott672344,(Pectinoacasta_paraspinifera_ott5792068,Pectinoacasta_zevinae_ott2958890,Pectinoacasta_cancellorum_ott2958889,Pectinoacasta_sculpturata_ott2958851,Pectinoacasta_pectinipes_ott2958850,Pectinoacasta_angusticalcar_ott2958848)Pectinoacasta_ott2958849,(Archiacasta_spinitergum_ott5092966,Archiacasta_membranacea_ott2958900,Archiacasta_spinifera_ott2958899,Archiacasta_praerupta_ott2958898,Archiacasta_fragilis_ott2958896,Archiacasta_tenuivalvata_ott2958895,Archiacasta_pustulata_ott2958892,Archiacasta_hainanensis_ott2958837,Archiacasta_tulipa_ott2958801)Archiacasta_ott2958802,(Euacasta_aculeata_ott5792067,Euacasta_porata_ott2958829,Euacasta_abnormis_ott2958547,Euacasta_antipathidis_ott2958546,Euacasta_microforamina_ott2958545,Euacasta_sporillus_ott2958544,Euacasta_tabachniki_ott2958543,Euacasta_ctenodentia_ott2958541,Euacasta_zuiho_ott2958540,Euacasta_dofleini_ott492710)Euacasta_ott630774,(Balanus_minutus_ott5782008,Balanus_cantelli_ott5782007,Balanus_zhujiangensis_ott5782006,Balanus_rhizophorae_ott5782005,Balanus_sp._1_MPL-2014_ott5782003,Balanus_sp._6_MPL-2014_ott5782002,Balanus_sp._3_MPL-2014_ott5782001,Balanus_sp._BOLD-AAA5336_ott5782000,Balanus_sp._2_MPL-2014_ott5781999,Balanus_sp._5_MPL-2014_ott5781998,Balanus_sp._LMT-2014_ott5781997,Balanus_sp._4_MPL-2014_ott5781996,Balanus_provisoricus_ott2958699,Balanus_stellaris_ott2958698,Balanus_borsodensis_ott2958697,Balanus_newburnensis_ott2958696,Balanus_tumorifer_ott2958695,Balanus_bloxhamensis_ott2958694,Balanus_mirabilis_ott2958693,Balanus_tuboperforatus_ott2958692,Balanus_irradians_ott2958691,Balanus_irregularis_ott2958690,Balanus_polyporus_ott2958688,Balanus_ecuadoricus_ott2958685,Balanus_citerosum_ott2958678,Balanus_holgers_ott2958677,Balanus_tintinabulum_ott2958676,Balanus_peregrinus_ott2958675,Balanus_gizellae_ott2958674,Balanus_involusus_ott2958673,Balanus_flos_ott2958671,Balanus_uddevallensis_ott2958670,Balanus_kanakoffi_ott2958669,Balanus_darwinii_ott2958668,Balanus_poecilus_ott2958667,Balanus_iradia_ott2958666,Balanus_engbergi_ott2958665,Balanus_ovenatus_ott2958664,Balanus_laguairensis_ott2958659,Balanus_pentacrini_ott2958656,Balanus_unguiformis_ott2958655,Balanus_sulcatus_ott2958651,Balanus_microstomus_ott2958650,Balanus_decorus_ott2958649,Balanus_chisletianus_ott2958646,Balanus_vestitus_ott2958645,Balanus_hohmanni_ott2958644,Balanus_imitator_ott2958643,Balanus_curvirostratus_ott2958642,Balanus_veneticensis_ott2958641,Balanus_parkeri_ott2958640,Balanus_tamiamiensis_ott2958639,Balanus_humilis_ott2958638,Balanus_porosus_ott2958636,Balanus_similis_ott2958635,Balanus_sauntonensis_ott2958634,Balanus_vadaszi_ott2958633,Balanus_leonensis_ott2958632,Balanus_withersi_ott2958631,Balanus_pulchellus_ott2958629,Balanus_hoekianus_ott2958626,Balanus_pannonicus_ott2958625,Balanus_connelli_ott2958622,Balanus_ochlockoneensis_ott2958620,Balanus_flosculoidus_ott2958617,Balanus_sp._PAV-2012_ott932435,Balanus_roseus_ott729965,Balanus_rostratus_ott631395,(Balanus_calidus_nonstriatus_ott5791961,Balanus_calidus_calidus_ott5791960)Balanus_calidus_ott2958672,(Balanus_laevis_fossilis_ott5791959,Balanus_laevis_nitidus_ott5791958,Balanus_laevis_coquimbensis_ott5791957,Balanus_laevis_laevis_ott5791956)Balanus_laevis_ott2958653,(Balanus_spongicola_pliocenicus_ott5791955,Balanus_spongicola_spongicola_ott5791954)Balanus_spongicola_ott2958623,((Striatobalanus_maculatus_ott5782092,Striatobalanus_tuberculatus_ott5782091,Striatobalanus_bimae_ott5092967,Striatobalanus_stennuis_ott4678484,Striatobalanus_tenuis_ott4678483,Striatobalanus_cristatus_ott4678482,Striatobalanus_amaryllis_ott4678481,Striatobalanus_taiwanensis_ott4678480,Striatobalanus_krugeri_ott4678479)Striatobalanus_ott4678478,((Conopea_galeata_ott2958550,(Semibalanus_madrasensis_ott5792073,Semibalanus_sinnurensis_ott5792072,Semibalanus_cariosus_ott949511,Semibalanus_balanoides_calcaratus_ott5800020)Semibalanus_ott899323),(Balanus_glandula_ott404546,(Balanus_crenatus_delicatus_ott5791953,Balanus_crenatus_crenatus_ott5791952,Balanus_crenatus_curviscutum_ott5791951)Balanus_crenatus_ott259517))),(((Balanus_trigonus_ott872711,(Menesiniella_advena_ott2958735,Menesiniella_regalis_ott2958637,(Menesiniella_aquila_aquila_ott5791988,Menesiniella_aquila_zulloi_ott5791987)Menesiniella_aquila_ott203265)Menesiniella_ott949512),(Wanella_sp._1_MM-2014_ott5535561,Wanella_sp._2_MM-2014_ott5535560,Wanella_andersonorum_ott5092973,Wanella_milleporae_ott580631)Wanella_ott472017),(((Perforatus_perforatus_perforatus_ott5791966,Perforatus_perforatus_fistulosus_ott5791965,Perforatus_perforatus_mirabilis_ott5791964,Perforatus_perforatus_longistriatus_ott5791963,Perforatus_perforatus_altavellensis_ott5791962)Perforatus_perforatus_ott142403,(Acasta_alcyonicola_ott5792064,Acasta_chejudoensis_ott5792060,Acasta_spinosa_ott5792059,Acasta_vipensis_ott5792055,Acasta_gregaria_ott5792054,Acasta_sp._MPL-2014_ott5792053,Acasta_sp._1_RJVS-2014_ott5792052,Acasta_newmani_ott5535579,Acasta_conica_ott2958936,Acasta_umitosaka_ott2958934,Acasta_foraminifera_ott2958933,Acasta_echinata_ott2958932,Acasta_striata_ott2958931,Acasta_infirma_ott2958930,Acasta_daedalusa_ott2958922,Acasta_spongites_ott2958921,Acasta_semota_ott2958907,Acasta_spongiteformis_ott2958906,Acasta_tzetlini_ott2958902,Acasta_fenestrata_ott2958894,Acasta_koltuni_ott2958878,Acasta_rimiformis_ott2958877,Acasta_sinica_ott2958870,Acasta_alba_ott2958869,Acasta_purpurata_ott2958864,Acasta_pertusa_ott2958863,Acasta_idiopoma_ott2958862,Acasta_madagascariensis_ott2958853,Acasta_serrata_ott2958852,Acasta_hirsuta_ott2958844,Acasta_crassa_ott2958836,Acasta_armata_ott2958827,Acasta_cyathus_ott2958817,Acasta_flexuosa_ott2958816,Acasta_denticulata_ott2958813,Acasta_japonica_ott2958798,(Acasta_sulcata_anchoris_ott5800018,Acasta_sulcata_spinosa_ott5800017)Acasta_sulcata_ott2958867)Acasta_ott2958799),(Balanus_nubilus_ott580073,Balanus_balanus_ott323642)))),(Conopea_saotomensis_ott5092962,Conopea_fidelis_ott5092961,((Neoacasta_fossata_ott2958893,Neoacasta_laevigata_ott2958891,Neoacasta_coriobasis_ott2958888,Neoacasta_planibasis_ott2958884,Neoacasta_scuticosta_ott2958857,Neoacasta_glans_ott2958855)Neoacasta_ott2958856,((Austromegabalanus_nigrescens_ott2958742,Austromegabalanus_zulloi_ott2958741,Austromegabalanus_isolde_ott2958740,Austromegabalanus_victoriensis_ott2958739,Austromegabalanus_piscoensis_ott2958738,Austromegabalanus_cylindricus_ott2958737,Austromegabalanus_psittacus_ott324426)Austromegabalanus_ott324424,((Conopea_cymbiformis_ott2958551,Conopea_calceola_ott1024446),(Megabalanus_linzei_ott5782016,Megabalanus_sp._2_MPL-2014_ott5782015,Megabalanus_sp._1_MPL-2014_ott5782014,Notomegabalanus_algicola_ott2958788,Notomegabalanus_obliquus_ott2958785,Notomegabalanus_campbelli_ott2958774,Notomegabalanus_miodecorus_ott2958772,Notomegabalanus_krakatauensis_ott2958771,Notomegabalanus_kensleyi_ott2958764,Notomegabalanus_wilsoni_ott2958762,Notomegabalanus_insperatus_ott2958761,Notomegabalanus_squillae_ott2958754,Notomegabalanus_lepidus_ott2958753,Notomegabalanus_buckeridgei_ott2958746,Megabalanus_antillensis_ott2958730,Megabalanus_plicatus_ott2958729,Megabalanus_transversostriatus_ott2958728,Megabalanus_vesiculosus_ott2958727,Megabalanus_vinaceus_ott2958726,Megabalanus_crispatus_ott2958725,Megabalanus_multiseptatus_ott2958724,Megabalanus_tanagrae_ott2958722,Megabalanus_galapaganus_ott2958721,Megabalanus_giganteum_ott2958720,Megabalanus_peninsularis_ott2958719,Megabalanus_transsylvanicus_ott2958718,Megabalanus_ajax_ott2958717,Megabalanus_zebra_ott2958716,Megabalanus_dolfusii_ott2958715,Megabalanus_hungaricus_ott2958714,Megabalanus_seguenzai_ott2958713,Megabalanus_azoricus_ott2958712,Megabalanus_javanicus_ott2958711,Megabalanus_validus_ott2958710,Megabalanus_clippertonensis_ott2958708,Megabalanus_leganyii_ott2958707,Megabalanus_honti_ott2958706,Megabalanus_dorbignii_ott2958705,Megabalanus_costatus_ott2958704,Megabalanus_xishaensis_ott2958703,Megabalanus_venezuelensis_ott2958702,Megabalanus_concinnus_ott2958701,Megabalanus_rosa_ott212699,(Notomegabalanus_decorus_argyllensis_ott5791972,Notomegabalanus_decorus_ronarchensis_ott5791971)Notomegabalanus_decorus_ott2958773,(Megabalanus_tulipiformis_etruscus_ott5791970,Megabalanus_tulipiformis_arenarius_ott5791969)Megabalanus_tulipiformis_ott2958723,(Megabalanus_spinosus_ott324425,(Megabalanus_stultus_ott436304,(Megabalanus_californicus_ott404551,(Megabalanus_occator_ott1023077,(Megabalanus_tintinnabulum_tintinnabulum_ott5791968,(Megabalanus_coccopoma_ott829498,Megabalanus_volcano_ott723887)))))))Megabalanus_ott198845))),(Amphibalanus_sp._OPC-2014_ott5782019,Amphibalanus_sp._AFG-2015_ott5782018,Amphibalanus_caboblanquensis_ott4678507,Amphibalanus_salaami_ott4678506,Amphibalanus_kodakovi_ott4678505,Amphibalanus_variegatus_ott4678504,Amphibalanus_cirratus_ott4678502,Amphibalanus_thailandicus_ott4678501,Amphibalanus_peruvianus_ott4678499,Amphibalanus_reflexus_ott4678498,Amphibalanus_halosydne_ott4678497,Amphibalanus_hopkinsi_ott4678496,Amphibalanus_venustus_ott4678495,Amphibalanus_caribensis_ott4678494,Amphibalanus_zhujiangensis_ott4678493,Amphibalanus_rhizophorae_ott4678492,Amphibalanus_playagrandensis_ott4678491,Amphibalanus_inexpectatus_ott4678490,Amphibalanus_improvisus_ott43613,(Amphibalanus_subalbidus_subalbidus_ott5791986,Amphibalanus_subalbidus_canabus_ott5791985)Amphibalanus_subalbidus_ott2958628,Amphibalanus_poecilotheca_ott4678503,(Amphibalanus_eburneus_ott1042705,(Amphibalanus_reticulatus_ott1038966,(Amphibalanus_amphitrite_acutus_ott5791984,Amphibalanus_amphitrite_abundantatus_ott5791983,Amphibalanus_amphitrite_amphitrite_ott5791982,Amphibalanus_amphitrite_hungaricus_ott5791981,Amphibalanus_amphitrite_merklini_ott5791980,Amphibalanus_amphitrite_archi-inexpectatus_ott5791979,Amphibalanus_amphitrite_helenae_ott5791978,Amphibalanus_amphitrite_vladivostokensis_ott5791977,Amphibalanus_amphitrite_karakumiensis_ott5791976,Amphibalanus_amphitrite_tongaensis_ott5791975,Amphibalanus_amphitrite_cochinensis_ott5791974,Amphibalanus_amphitrite_litoralis_ott5791973)Amphibalanus_amphitrite_ott186242)))Amphibalanus_ott1042709)))))),(Rehderella_belyaevi_ott5792036,((Pseudoctomeris_sulcata_ott630772,((Eurylasma_ferulum_ott5792011,Eurylasma_pyramidale_ott5792010,Eurylasma_angustum_ott5792009)Eurylasma_ott4678466,Atetrapachylasma_dijonesae_ott5792008,(Tetrapachylasma_aurantiacum_ott5792018,Tetrapachylasma_arcuatum_ott5792017,Tetrapachylasma_ornatum_ott5792016,Tetrapachylasma_trigonum_ott5792015,Tetrapachylasma_ferrugomaculosa_ott5092950)Tetrapachylasma_ott2959598,(Eutomolasma_maclaughlinae_ott5792007,Eutomolasma_orbiculatum_ott5792006,Eutomolasma_sp._1_MPL-2014_ott5792005,Eutomolasma_sp._2_MPL-2014_ott5792004,Eutomolasma_chinense_ott2958411)Eutomolasma_ott4678467,(Microlasma_arwetergum_ott5792014,Microlasma_ochriderma_ott5792013,Microlasma_fragile_ott5792012,Microlasma_crinoidophilum_ott2958408)Microlasma_ott2959386,(Pachylasma_integrirostrum_ott5792003,Pachylasma_ovatum_ott5792002,Pachylasma_darwinianum_ott5792001,Pachylasma_ecaudatum_ott5792000,Pachylasma_laeviscutum_ott5791999,Pachylasma_bacum_ott5791998,Pachylasma_distortum_ott2958409,Pachylasma_scutistriata_ott2958407,Pachylasma_giganteum_ott2958406,Pachylasma_japonicum_ott553792)Pachylasma_ott553783)Pachylasmatinae_ott5756428),(Catomerus_polymerus_ott1096023,(Catophragmus_pilsbryi_ott5782062,Catophragmus_imbricatus_ott532964)Catophragmus_ott831832)),((Chamaesipho_columna_ott1069931,Chamaesipho_sp._MPL-2012_ott1069930,Chamaesipho_sp._BOLD-AAW6872_ott152216,(Chamaesipho_brunnea_ott1096021,Chamaesipho_tasmanica_ott898714))Chamaesipho_ott1096022,(Octomeris_angulosa_ott686786,(Notochthamalus_scabrosus_ott898713,(Chthamalus_cirratus_ott5792034,Chthamalus_southwardi_ott5792033,Chthamalus_sp._BHYI-2014_ott5792028,Chthamalus_sp._HNC-2013_ott5092955,Chthamalus_sinensis_ott2958563,Chthamalus_'mexicanus'_ott1040178,Chthamalus_'cortezianus'_ott1040176,Chthamalus_moro_ott982174,Chthamalus_sp._1_JDZ-2005_ott762163,Chthamalus_sp._2_JDZ-2005_ott762162,Chthamalus_cf._challengeri_JDZ-2005_ott714251,Chthamalus_sp._YA-2012_ott575191,Chthamalus_barnesi_ott575189,Chthamalus_neglectus_ott140025,Chthamalus_sp._JW-2009_ott131205,Chthamalus_sp._'kino'_ott52164,Pseudoeuraphia_montgomeryi_ott5792049,(Octomeris_brunnea_ott686784,Caudoeuraphia_caudata_ott533022),Chinochthamalus_scutelliformis_ott68352,((Nesochthamalus_intertextus_ott1019471,Hexechamaesipho_pilsbryi_ott288146),(Chthamalus_malayensis_ott140026,(Microeuraphia_aestuarii_ott5792041,Microeuraphia_permitini_ott5792040,Microeuraphia_eastropacensis_ott5792039,Microeuraphia_apelloefi_ott5792038,Microeuraphia_imperatrix_ott5792037,Microeuraphia_sp._2_MPL-2012_ott443035,Microeuraphia_sp._1_MPL-2012_ott443034,(Chthamalus_bisinuatus_ott898717,Chthamalus_angustitergum_ott313000,Microeuraphia_depressa_ott176864),(((Chthamalus_dalli_ott312999,(Chthamalus_challengeri_nipponensis_ott5800016,Chthamalus_challengeri_krakatauensis_ott5800015)Chthamalus_challengeri_ott898720),(Microeuraphia_withersi_ott743821,Microeuraphia_rhizophorae_ott532947,(Euraphia_apelloefi_ott5792048,Euraphia_aestuarii_ott5792047,Euraphia_calcareobasis_ott5792046,Euraphia_devaneyi_ott5792045,Euraphia_pilsbryi_ott5792044,Euraphia_hembeli_ott2958569,Euraphia_sp._1_MPL-2012_ott928906,Euraphia_sp._2_MPL-2012_ott281090)Euraphia_ott312996)),((Chthamalus_antennatus_ott321155,((Tetrachthamalus_sinensis_ott403819,Tetrachthamalus_oblitteratus_ott220058)Tetrachthamalus_ott220057,(Chthamalus_montagui_ott165468,(Chthamalus_stellatus_bisinuatus_ott5800014,Chthamalus_stellatus_thompsoni_ott5800013,Chthamalus_stellatus_cornutus_ott5800012)Chthamalus_stellatus_ott165470))),(Chthamalus_dentatus_ott925928,(((Chthamalus_fissus_ott1040189,Chthamalus_anisopoma_ott735759),(Chthamalus_hedgecocki_ott350475,(Chthamalus_panamensis_ott312998,Chthamalus_southwardorum_ott350473))),(Chthamalus_proteus_ott312997,Chthamalus_fragilis_ott6742))))))))))))))))))))Thoracica_ott580066),((Armatoglyptes_egorovi_ott5092886,Armatoglyptes_balanodytes_ott5092885,Armatoglyptes_scamborachis_ott5092884,Armatoglyptes_thomasi_ott5092883,Armatoglyptes_cornutus_ott5092882,Armatoglyptes_stirni_ott5092881,Armatoglyptes_echinoideus_ott5092880,Armatoglyptes_wilsoni_ott5092879,Armatoglyptes_mitis_ott749396,(Armatoglyptes_flexuosus_ott5781962,Armatoglyptes_habei_ott749375))Armatoglyptes_ott1083515,((((Tomlinsonia_mclaughlinae_ott4678452,Tomlinsonia_asymetrica_ott4678451)Tomlinsonia_ott4678450,(Trypetesa_nasseroides_ott2959181,Trypetesa_spinulosa_ott2959180,Trypetesa_lateralis_ott2959179,Trypetesa_habei_ott749408,Trypetesa_lampas_ott579397)Trypetesa_ott908058)Trypetesidae_ott293037,(((Kochlorine_ulula_ott5092897,Kochlorine_grebelnii_ott5092896,Kochlorine_bocqueti_ott5092895,Kochlorine_bihamata_ott5092894,Kochlorine_floridana_ott5092893,Kochlorine_anchorella_ott5092892,Kochlorine_hamata_ott749401)Kochlorine_ott1083517,(Lithoglyptes_tectoscrobis_ott5092891,Lithoglyptes_viatrix_ott5092890,Lithoglyptes_indicus_ott5092889,Lithoglyptes_calcaratus_ott5092888,Lithoglyptes_mitis_ott5092887,Lithoglyptes_ivanovi_ott749399)Lithoglyptes_ott1083516),Auritoglyptes_bicornis_ott325117)),(((Australophialus_pecorus_ott5092938,Australophialus_utinomii_ott5092936,Australophialus_melampygos_ott5092933,Australophialus_tomlinsoni_ott5092932,Australophialus_turbonis_ott5092931)Australophialus_ott5092934,(Cryptophialus_variabilis_ott5092930,Cryptophialus_zulloi_ott5092929,Cryptophialus_newmani_ott5092928,Cryptophialus_wainwrighti_ott5092927,Cryptophialus_hoegi_ott5092926,Cryptophialus_gantsevichi_ott5092925,Cryptophialus_unguiculus_ott5092924,Cryptophialus_coronatus_ott5092923,Cryptophialus_lanceolatus_ott5092922,Cryptophialus_heterodontus_ott5092921,Cryptophialus_minutus_ott5092920,Cryptophialus_epacrus_ott5092919,Cryptophialus_cordylacis_ott5092918,Cryptophialus_coronophorus_ott5092917,Cryptophialus_rossi_ott5092916,Cryptophialus_longicollatus_ott5092915)Cryptophialus_ott5092914)Cryptophialidae_ott5092913,((Weltneria_hessleri_ott5092910,Weltneria_spinosa_ott5092909,Weltneria_griggi_ott5092908,Weltneria_bekae_ott5092907,Weltneria_reticulata_ott5092906,Weltneria_tomlinsoni_ott5092905,Weltneria_ligamenta_ott5092904,Weltneria_unca_ott5092903,Weltneria_aapta_ott5092902,Weltneria_zibrowii_ott5092901,Weltneria_exargilla_ott5092900,Weltneria_hirsuta_ott5092899)Weltneria_ott5092898,(Berndtia_nodosa_ott5092878,Berndtia_purpurea_ott6739)Berndtia_ott1067299))))Acrothoracica_ott363891)Cirripedia_ott580064)Thecostraca_ott1040184);
