# Supplementary material for: Towards a barnacle tree of life: integrating diverse phylogenetic efforts into a comprehensive hypothesis of thecostracan evolution
Source: PeerJ. 2019 Aug 16;7:e7387. doi: 10.7717/peerj.7387 (PMC6699479; doi:10.7717/peerj.7387)
Supplement: Supplemental Information 3 — This zip folder contains the initial tree, the annotations, files with branch support and a tree built only with the species for which phylogenetic information is available. [file peerj-07-7387-s003.zip]

Archive with 11 entries (10 files):
- support.tsv
- __MACOSX/
- __MACOSX/._support.tsv
- phylo_tips_only.tre
- __MACOSX/._phylo_tips_only.tre
- all_tips.tre.tre
- __MACOSX/._all_tips.tre.tre
- annotations.json
- __MACOSX/._annotations.json
- non_leaf_support.txt
- __MACOSX/._non_leaf_support.txt
