# Supplementary material for: Towards a barnacle tree of life: integrating diverse phylogenetic efforts into a comprehensive hypothesis of thecostracan evolution
Source: PeerJ. 2019 Aug 16;7:e7387. doi: 10.7717/peerj.7387 (PMC6699479; doi:10.7717/peerj.7387)
Supplement: Supplemental Information 3 — This zip folder contains the initial tree, the annotations, files with branch support and a tree built only with the species for which phylogenetic information is available. [file peerj-07-7387-s003.zip › support.tsv]

id	supported by	compatible with	conflicts with	is trivial in
mrcaott1008117ott2958433				node ott1008117 for https://tree.opentreeoflife.org/curator/study/view/pg_2923/?tab=trees&tree=tree6751
mrcaott1008117ott2958433	node node95 for https://tree.opentreeoflife.org/curator/study/view/ot_163/?tab=trees&tree=tree1
mrcaott1038966ott1042705	node node1174899 for https://tree.opentreeoflife.org/curator/study/view/pg_2923/?tab=trees&tree=tree6751
mrcaott1038966ott5740081	node node1174901 for https://tree.opentreeoflife.org/curator/study/view/pg_2923/?tab=trees&tree=tree6751
mrcaott1050743ott5336735				node ott5336735 for https://tree.opentreeoflife.org/curator/study/view/pg_2917/?tab=trees&tree=tree6745
mrcaott1050743ott5336735	node node1174758 for https://tree.opentreeoflife.org/curator/study/view/pg_2923/?tab=trees&tree=tree6751
mrcaott1083833ott2958098				node ott1083833 for https://tree.opentreeoflife.org/curator/study/view/pg_2842/?tab=trees&tree=tree6603
mrcaott1083833ott2958098				node ott1083833 for https://tree.opentreeoflife.org/curator/study/view/pg_2916/?tab=trees&tree=tree6744
mrcaott1083833ott2958098				node ott1083833 for https://tree.opentreeoflife.org/curator/study/view/pg_2917/?tab=trees&tree=tree6745
mrcaott1083833ott2958098	node Tn11887419 for https://tree.opentreeoflife.org/curator/study/view/ot_615/?tab=trees&tree=Tr76459
mrcaott129220ott148174			node node1174831 for https://tree.opentreeoflife.org/curator/study/view/pg_2923/?tab=trees&tree=tree6751
mrcaott129220ott148174			node node1174835 for https://tree.opentreeoflife.org/curator/study/view/pg_2923/?tab=trees&tree=tree6751
mrcaott129220ott148174	node node41 for https://tree.opentreeoflife.org/curator/study/view/ot_163/?tab=trees&tree=tree1
mrcaott129220ott151794			node node1174831 for https://tree.opentreeoflife.org/curator/study/view/pg_2923/?tab=trees&tree=tree6751
mrcaott129220ott151794			node node1174835 for https://tree.opentreeoflife.org/curator/study/view/pg_2923/?tab=trees&tree=tree6751
mrcaott129220ott151794			node node1174836 for https://tree.opentreeoflife.org/curator/study/view/pg_2923/?tab=trees&tree=tree6751
mrcaott129220ott151794	node node42 for https://tree.opentreeoflife.org/curator/study/view/ot_163/?tab=trees&tree=tree1
mrcaott129220ott214567	node node1174825 for https://tree.opentreeoflife.org/curator/study/view/pg_2923/?tab=trees&tree=tree6751
mrcaott129220ott214567	node node6 for https://tree.opentreeoflife.org/curator/study/view/ot_163/?tab=trees&tree=tree1
mrcaott129220ott465532	node node1174809 for https://tree.opentreeoflife.org/curator/study/view/pg_2923/?tab=trees&tree=tree6751
mrcaott129220ott580651			node node1174831 for https://tree.opentreeoflife.org/curator/study/view/pg_2923/?tab=trees&tree=tree6751
mrcaott129220ott580651			node node1174835 for https://tree.opentreeoflife.org/curator/study/view/pg_2923/?tab=trees&tree=tree6751
mrcaott129220ott580651	node node40 for https://tree.opentreeoflife.org/curator/study/view/ot_163/?tab=trees&tree=tree1
mrcaott140026ott165468				node ott165468 for https://tree.opentreeoflife.org/curator/study/view/pg_2842/?tab=trees&tree=tree6603
mrcaott140026ott165468				node ott165468 for https://tree.opentreeoflife.org/curator/study/view/pg_2916/?tab=trees&tree=tree6744
mrcaott140026ott165468			node node1174462 for https://tree.opentreeoflife.org/curator/study/view/pg_2919/?tab=trees&tree=tree6749
mrcaott140026ott165468			node node1174489 for https://tree.opentreeoflife.org/curator/study/view/pg_2919/?tab=trees&tree=tree6749
mrcaott140026ott165468			node node1174528 for https://tree.opentreeoflife.org/curator/study/view/pg_2919/?tab=trees&tree=tree6749
mrcaott140026ott165468			node node1174547 for https://tree.opentreeoflife.org/curator/study/view/pg_2919/?tab=trees&tree=tree6749
mrcaott140026ott165468		node node1174002 for https://tree.opentreeoflife.org/curator/study/view/pg_2917/?tab=trees&tree=tree6745
mrcaott140026ott165468	node node1174673 for https://tree.opentreeoflife.org/curator/study/view/pg_2923/?tab=trees&tree=tree6751
mrcaott140026ott925928			node node1174462 for https://tree.opentreeoflife.org/curator/study/view/pg_2919/?tab=trees&tree=tree6749
mrcaott140026ott925928			node node1174489 for https://tree.opentreeoflife.org/curator/study/view/pg_2919/?tab=trees&tree=tree6749
mrcaott140026ott925928			node node1174528 for https://tree.opentreeoflife.org/curator/study/view/pg_2919/?tab=trees&tree=tree6749
mrcaott140026ott925928			node node1174547 for https://tree.opentreeoflife.org/curator/study/view/pg_2919/?tab=trees&tree=tree6749
mrcaott140026ott925928	node node1174680 for https://tree.opentreeoflife.org/curator/study/view/pg_2923/?tab=trees&tree=tree6751
mrcaott140028ott1050743				node ott5336735 for https://tree.opentreeoflife.org/curator/study/view/pg_2917/?tab=trees&tree=tree6745
mrcaott140028ott1050743	node node1174756 for https://tree.opentreeoflife.org/curator/study/view/pg_2923/?tab=trees&tree=tree6751
mrcaott152043ott182524		node node1152853 for https://tree.opentreeoflife.org/curator/study/view/pg_2842/?tab=trees&tree=tree6603
mrcaott152043ott182524		node node1173825 for https://tree.opentreeoflife.org/curator/study/view/pg_2916/?tab=trees&tree=tree6744
mrcaott152043ott182524		node node1173898 for https://tree.opentreeoflife.org/curator/study/view/pg_2917/?tab=trees&tree=tree6745
mrcaott152043ott182524		node node1175398 for https://tree.opentreeoflife.org/curator/study/view/pg_2918/?tab=trees&tree=tree6755
mrcaott152043ott182524	node Tn11887399 for https://tree.opentreeoflife.org/curator/study/view/ot_615/?tab=trees&tree=Tr76459
mrcaott152043ott293042			node Tn11887411 for https://tree.opentreeoflife.org/curator/study/view/ot_615/?tab=trees&tree=Tr76459
mrcaott152043ott293042			node node1173905 for https://tree.opentreeoflife.org/curator/study/view/pg_2917/?tab=trees&tree=tree6745
mrcaott152043ott293042			node node1173969 for https://tree.opentreeoflife.org/curator/study/view/pg_2917/?tab=trees&tree=tree6745
mrcaott152043ott293042			node node1173970 for https://tree.opentreeoflife.org/curator/study/view/pg_2917/?tab=trees&tree=tree6745
mrcaott152043ott293042	node node1152852 for https://tree.opentreeoflife.org/curator/study/view/pg_2842/?tab=trees&tree=tree6603
mrcaott152043ott293042	node node1173823 for https://tree.opentreeoflife.org/curator/study/view/pg_2916/?tab=trees&tree=tree6744
mrcaott152043ott293042	node node1175394 for https://tree.opentreeoflife.org/curator/study/view/pg_2918/?tab=trees&tree=tree6755
mrcaott152043ott2958165				node ott437066 for https://tree.opentreeoflife.org/curator/study/view/pg_2842/?tab=trees&tree=tree6603
mrcaott152043ott2958165				node ott437066 for https://tree.opentreeoflife.org/curator/study/view/pg_2916/?tab=trees&tree=tree6744
mrcaott152043ott2958165		node node1173900 for https://tree.opentreeoflife.org/curator/study/view/pg_2917/?tab=trees&tree=tree6745
mrcaott152043ott2958165	node Tn11887346 for https://tree.opentreeoflife.org/curator/study/view/ot_615/?tab=trees&tree=Tr76459
mrcaott152043ott2958179		node node1152853 for https://tree.opentreeoflife.org/curator/study/view/pg_2842/?tab=trees&tree=tree6603
mrcaott152043ott2958179		node node1173825 for https://tree.opentreeoflife.org/curator/study/view/pg_2916/?tab=trees&tree=tree6744
mrcaott152043ott2958179		node node1173898 for https://tree.opentreeoflife.org/curator/study/view/pg_2917/?tab=trees&tree=tree6745
mrcaott152043ott2958179		node node1175398 for https://tree.opentreeoflife.org/curator/study/view/pg_2918/?tab=trees&tree=tree6755
mrcaott152043ott2958179	node Tn11887421 for https://tree.opentreeoflife.org/curator/study/view/ot_615/?tab=trees&tree=Tr76459
mrcaott152043ott437066				node ott437066 for https://tree.opentreeoflife.org/curator/study/view/ot_615/?tab=trees&tree=Tr76459
mrcaott152043ott437066				node ott437066 for https://tree.opentreeoflife.org/curator/study/view/pg_2842/?tab=trees&tree=tree6603
mrcaott152043ott437066				node ott437066 for https://tree.opentreeoflife.org/curator/study/view/pg_2916/?tab=trees&tree=tree6744
mrcaott152043ott437066	node node1173902 for https://tree.opentreeoflife.org/curator/study/view/pg_2917/?tab=trees&tree=tree6745
mrcaott152043ott437066	node node1175401 for https://tree.opentreeoflife.org/curator/study/view/pg_2918/?tab=trees&tree=tree6755
mrcaott160888ott191800	node Tn11887500 for https://tree.opentreeoflife.org/curator/study/view/ot_615/?tab=trees&tree=Tr76459
mrcaott160888ott191800	node node1152858 for https://tree.opentreeoflife.org/curator/study/view/pg_2842/?tab=trees&tree=tree6603
mrcaott160888ott191800	node node1173789 for https://tree.opentreeoflife.org/curator/study/view/pg_2916/?tab=trees&tree=tree6744
mrcaott160888ott191800	node node1173906 for https://tree.opentreeoflife.org/curator/study/view/pg_2917/?tab=trees&tree=tree6745
mrcaott160888ott191800	node node1175326 for https://tree.opentreeoflife.org/curator/study/view/pg_2918/?tab=trees&tree=tree6755
mrcaott160888ott231050		node Tn11887429 for https://tree.opentreeoflife.org/curator/study/view/ot_615/?tab=trees&tree=Tr76459
mrcaott160888ott231050	node node1152884 for https://tree.opentreeoflife.org/curator/study/view/pg_2842/?tab=trees&tree=tree6603
mrcaott160888ott231050	node node1173791 for https://tree.opentreeoflife.org/curator/study/view/pg_2916/?tab=trees&tree=tree6744
mrcaott160888ott231050	node node1173935 for https://tree.opentreeoflife.org/curator/study/view/pg_2917/?tab=trees&tree=tree6745
mrcaott160888ott231050	node node1175352 for https://tree.opentreeoflife.org/curator/study/view/pg_2918/?tab=trees&tree=tree6755
mrcaott160888ott313215		node Tn11887480 for https://tree.opentreeoflife.org/curator/study/view/ot_615/?tab=trees&tree=Tr76459
mrcaott160888ott313215		node node1152876 for https://tree.opentreeoflife.org/curator/study/view/pg_2842/?tab=trees&tree=tree6603
mrcaott160888ott313215		node node1173790 for https://tree.opentreeoflife.org/curator/study/view/pg_2916/?tab=trees&tree=tree6744
mrcaott160888ott313215		node node1173934 for https://tree.opentreeoflife.org/curator/study/view/pg_2917/?tab=trees&tree=tree6745
mrcaott160888ott313215	node node1175339 for https://tree.opentreeoflife.org/curator/study/view/pg_2918/?tab=trees&tree=tree6755
mrcaott160888ott990040		node Tn11887480 for https://tree.opentreeoflife.org/curator/study/view/ot_615/?tab=trees&tree=Tr76459
mrcaott160888ott990040		node node1152876 for https://tree.opentreeoflife.org/curator/study/view/pg_2842/?tab=trees&tree=tree6603
mrcaott160888ott990040		node node1173790 for https://tree.opentreeoflife.org/curator/study/view/pg_2916/?tab=trees&tree=tree6744
mrcaott160888ott990040		node node1173934 for https://tree.opentreeoflife.org/curator/study/view/pg_2917/?tab=trees&tree=tree6745
mrcaott160888ott990040	node node1175337 for https://tree.opentreeoflife.org/curator/study/view/pg_2918/?tab=trees&tree=tree6755
mrcaott165468ott220058				node ott165468 for https://tree.opentreeoflife.org/curator/study/view/pg_2842/?tab=trees&tree=tree6603
mrcaott165468ott220058				node ott165468 for https://tree.opentreeoflife.org/curator/study/view/pg_2916/?tab=trees&tree=tree6744
mrcaott165468ott220058		node node1174006 for https://tree.opentreeoflife.org/curator/study/view/pg_2917/?tab=trees&tree=tree6745
mrcaott165468ott220058		node node1174529 for https://tree.opentreeoflife.org/curator/study/view/pg_2919/?tab=trees&tree=tree6749
mrcaott165468ott220058	node node1174674 for https://tree.opentreeoflife.org/curator/study/view/pg_2923/?tab=trees&tree=tree6751
mrcaott165468ott312999				node ott165468 for https://tree.opentreeoflife.org/curator/study/view/pg_2842/?tab=trees&tree=tree6603
mrcaott165468ott312999				node ott165468 for https://tree.opentreeoflife.org/curator/study/view/pg_2916/?tab=trees&tree=tree6744
mrcaott165468ott312999			node node1174490 for https://tree.opentreeoflife.org/curator/study/view/pg_2919/?tab=trees&tree=tree6749
mrcaott165468ott312999			node node1174528 for https://tree.opentreeoflife.org/curator/study/view/pg_2919/?tab=trees&tree=tree6749
mrcaott165468ott312999			node node1174679 for https://tree.opentreeoflife.org/curator/study/view/pg_2923/?tab=trees&tree=tree6751
mrcaott165468ott312999			node node1174683 for https://tree.opentreeoflife.org/curator/study/view/pg_2923/?tab=trees&tree=tree6751
mrcaott165468ott312999			node node1174693 for https://tree.opentreeoflife.org/curator/study/view/pg_2923/?tab=trees&tree=tree6751
mrcaott165468ott312999	node node1174004 for https://tree.opentreeoflife.org/curator/study/view/pg_2917/?tab=trees&tree=tree6745
mrcaott165468ott5745971				node ott165468 for https://tree.opentreeoflife.org/curator/study/view/pg_2842/?tab=trees&tree=tree6603
mrcaott165468ott5745971				node ott165468 for https://tree.opentreeoflife.org/curator/study/view/pg_2916/?tab=trees&tree=tree6744
mrcaott165468ott5745971		node node1174006 for https://tree.opentreeoflife.org/curator/study/view/pg_2917/?tab=trees&tree=tree6745
mrcaott165468ott5745971		node node1174529 for https://tree.opentreeoflife.org/curator/study/view/pg_2919/?tab=trees&tree=tree6749
mrcaott165468ott5745971	node node1174676 for https://tree.opentreeoflife.org/curator/study/view/pg_2923/?tab=trees&tree=tree6751
mrcaott167276ott741748	node node1152911 for https://tree.opentreeoflife.org/curator/study/view/pg_2842/?tab=trees&tree=tree6603
mrcaott167276ott741748	node node1173781 for https://tree.opentreeoflife.org/curator/study/view/pg_2916/?tab=trees&tree=tree6744
mrcaott167276ott741748	node node30 for https://tree.opentreeoflife.org/curator/study/view/ot_74/?tab=trees&tree=tree1
mrcaott167276ott741748	node node8 for https://tree.opentreeoflife.org/curator/study/view/ot_71/?tab=trees&tree=tree1
mrcaott167281ott218054	node node1152935 for https://tree.opentreeoflife.org/curator/study/view/pg_2842/?tab=trees&tree=tree6603
mrcaott167281ott218054	node node1173740 for https://tree.opentreeoflife.org/curator/study/view/pg_2916/?tab=trees&tree=tree6744
mrcaott167281ott472394	node node1152934 for https://tree.opentreeoflife.org/curator/study/view/pg_2842/?tab=trees&tree=tree6603
mrcaott167281ott472394	node node1173738 for https://tree.opentreeoflife.org/curator/study/view/pg_2916/?tab=trees&tree=tree6744
mrcaott167281ott472394	node node42 for https://tree.opentreeoflife.org/curator/study/view/ot_74/?tab=trees&tree=tree1
mrcaott176864ott281090				node ott898717 for https://tree.opentreeoflife.org/curator/study/view/pg_2917/?tab=trees&tree=tree6745
mrcaott176864ott281090			node node1174489 for https://tree.opentreeoflife.org/curator/study/view/pg_2919/?tab=trees&tree=tree6749
mrcaott176864ott281090			node node1174490 for https://tree.opentreeoflife.org/curator/study/view/pg_2919/?tab=trees&tree=tree6749
mrcaott176864ott281090	node node1174695 for https://tree.opentreeoflife.org/curator/study/view/pg_2923/?tab=trees&tree=tree6751
mrcaott176864ott313000				node ott898717 for https://tree.opentreeoflife.org/curator/study/view/pg_2917/?tab=trees&tree=tree6745
mrcaott176864ott313000	node node1174463 for https://tree.opentreeoflife.org/curator/study/view/pg_2919/?tab=trees&tree=tree6749
mrcaott176864ott313000	node node1174701 for https://tree.opentreeoflife.org/curator/study/view/pg_2923/?tab=trees&tree=tree6751
mrcaott182524ott2958166				node ott182524 for https://tree.opentreeoflife.org/curator/study/view/pg_2842/?tab=trees&tree=tree6603
mrcaott182524ott2958166				node ott182524 for https://tree.opentreeoflife.org/curator/study/view/pg_2916/?tab=trees&tree=tree6744
mrcaott182524ott2958166				node ott182524 for https://tree.opentreeoflife.org/curator/study/view/pg_2917/?tab=trees&tree=tree6745
mrcaott182524ott2958166				node ott182524 for https://tree.opentreeoflife.org/curator/study/view/pg_2918/?tab=trees&tree=tree6755
mrcaott182524ott2958166	node Tn11887454 for https://tree.opentreeoflife.org/curator/study/view/ot_615/?tab=trees&tree=Tr76459
mrcaott191797ott191804				node ott2958481 for https://tree.opentreeoflife.org/curator/study/view/ot_615/?tab=trees&tree=Tr76459
mrcaott191797ott191804	node node1152847 for https://tree.opentreeoflife.org/curator/study/view/pg_2842/?tab=trees&tree=tree6603
mrcaott191797ott191804	node node1173833 for https://tree.opentreeoflife.org/curator/study/view/pg_2916/?tab=trees&tree=tree6744
mrcaott191797ott191804	node node1173986 for https://tree.opentreeoflife.org/curator/study/view/pg_2917/?tab=trees&tree=tree6745
mrcaott191797ott191804	node node1174639 for https://tree.opentreeoflife.org/curator/study/view/pg_2923/?tab=trees&tree=tree6751
mrcaott191797ott631699				node ott2958481 for https://tree.opentreeoflife.org/curator/study/view/ot_615/?tab=trees&tree=Tr76459
mrcaott191797ott631699				node ott631699 for https://tree.opentreeoflife.org/curator/study/view/pg_2842/?tab=trees&tree=tree6603
mrcaott191797ott631699				node ott631699 for https://tree.opentreeoflife.org/curator/study/view/pg_2916/?tab=trees&tree=tree6744
mrcaott191797ott631699			node node1174641 for https://tree.opentreeoflife.org/curator/study/view/pg_2923/?tab=trees&tree=tree6751
mrcaott191797ott631699	node node1173990 for https://tree.opentreeoflife.org/curator/study/view/pg_2917/?tab=trees&tree=tree6745
mrcaott191800ott283984		node node1175386 for https://tree.opentreeoflife.org/curator/study/view/pg_2918/?tab=trees&tree=tree6755
mrcaott191800ott283984	node Tn11887428 for https://tree.opentreeoflife.org/curator/study/view/ot_615/?tab=trees&tree=Tr76459
mrcaott191800ott283984	node node1152860 for https://tree.opentreeoflife.org/curator/study/view/pg_2842/?tab=trees&tree=tree6603
mrcaott191800ott283984	node node1173811 for https://tree.opentreeoflife.org/curator/study/view/pg_2916/?tab=trees&tree=tree6744
mrcaott191800ott283984	node node1173917 for https://tree.opentreeoflife.org/curator/study/view/pg_2917/?tab=trees&tree=tree6745
mrcaott191800ott313212			node node1175327 for https://tree.opentreeoflife.org/curator/study/view/pg_2918/?tab=trees&tree=tree6755
mrcaott191800ott313212	node Tn11887427 for https://tree.opentreeoflife.org/curator/study/view/ot_615/?tab=trees&tree=Tr76459
mrcaott191800ott313212	node node1152859 for https://tree.opentreeoflife.org/curator/study/view/pg_2842/?tab=trees&tree=tree6603
mrcaott191800ott313212	node node1173803 for https://tree.opentreeoflife.org/curator/study/view/pg_2916/?tab=trees&tree=tree6744
mrcaott191800ott313212	node node1173907 for https://tree.opentreeoflife.org/curator/study/view/pg_2917/?tab=trees&tree=tree6745
mrcaott206723ott220060			node node1174021 for https://tree.opentreeoflife.org/curator/study/view/pg_2917/?tab=trees&tree=tree6745
mrcaott206723ott220060			node node1174728 for https://tree.opentreeoflife.org/curator/study/view/pg_2923/?tab=trees&tree=tree6751
mrcaott206723ott220060			node node1174732 for https://tree.opentreeoflife.org/curator/study/view/pg_2923/?tab=trees&tree=tree6751
mrcaott206723ott220060			node node1174734 for https://tree.opentreeoflife.org/curator/study/view/pg_2923/?tab=trees&tree=tree6751
mrcaott206723ott220060			node node1174736 for https://tree.opentreeoflife.org/curator/study/view/pg_2923/?tab=trees&tree=tree6751
mrcaott206723ott220060			node node1174746 for https://tree.opentreeoflife.org/curator/study/view/pg_2923/?tab=trees&tree=tree6751
mrcaott206723ott220060			node node1174748 for https://tree.opentreeoflife.org/curator/study/view/pg_2923/?tab=trees&tree=tree6751
mrcaott206723ott220060		node Tn11887327 for https://tree.opentreeoflife.org/curator/study/view/ot_615/?tab=trees&tree=Tr76459
mrcaott206723ott220060	node node1152832 for https://tree.opentreeoflife.org/curator/study/view/pg_2842/?tab=trees&tree=tree6603
mrcaott206723ott220060	node node1173851 for https://tree.opentreeoflife.org/curator/study/view/pg_2916/?tab=trees&tree=tree6744
mrcaott206723ott499772	node node1174443 for https://tree.opentreeoflife.org/curator/study/view/pg_2921/?tab=trees&tree=tree6749
mrcaott206723ott499772	node node1174789 for https://tree.opentreeoflife.org/curator/study/view/pg_2923/?tab=trees&tree=tree6751
mrcaott206723ott5092947	node node1174452 for https://tree.opentreeoflife.org/curator/study/view/pg_2921/?tab=trees&tree=tree6749
mrcaott206723ott5092947	node node1174801 for https://tree.opentreeoflife.org/curator/study/view/pg_2923/?tab=trees&tree=tree6751
mrcaott206723ott845540				node ott5740116 for https://tree.opentreeoflife.org/curator/study/view/ot_615/?tab=trees&tree=Tr76459
mrcaott206723ott845540				node ott5740116 for https://tree.opentreeoflife.org/curator/study/view/pg_2842/?tab=trees&tree=tree6603
mrcaott206723ott845540				node ott5740116 for https://tree.opentreeoflife.org/curator/study/view/pg_2916/?tab=trees&tree=tree6744
mrcaott206723ott845540				node ott5740116 for https://tree.opentreeoflife.org/curator/study/view/pg_2917/?tab=trees&tree=tree6745
mrcaott206723ott845540	node node1174763 for https://tree.opentreeoflife.org/curator/study/view/pg_2923/?tab=trees&tree=tree6751
mrcaott206723ott845546	node node1174451 for https://tree.opentreeoflife.org/curator/study/view/pg_2921/?tab=trees&tree=tree6749
mrcaott206723ott845546	node node1174797 for https://tree.opentreeoflife.org/curator/study/view/pg_2923/?tab=trees&tree=tree6751
mrcaott206723ott874467	node node1174442 for https://tree.opentreeoflife.org/curator/study/view/pg_2921/?tab=trees&tree=tree6749
mrcaott206723ott874467	node node1174777 for https://tree.opentreeoflife.org/curator/study/view/pg_2923/?tab=trees&tree=tree6751
mrcaott212699ott2958855		node node1152829 for https://tree.opentreeoflife.org/curator/study/view/pg_2842/?tab=trees&tree=tree6603
mrcaott212699ott2958855		node node1173855 for https://tree.opentreeoflife.org/curator/study/view/pg_2916/?tab=trees&tree=tree6744
mrcaott212699ott2958855		node node1174037 for https://tree.opentreeoflife.org/curator/study/view/pg_2917/?tab=trees&tree=tree6745
mrcaott212699ott2958855	node node1174908 for https://tree.opentreeoflife.org/curator/study/view/pg_2923/?tab=trees&tree=tree6751
mrcaott212699ott324426		node node1152829 for https://tree.opentreeoflife.org/curator/study/view/pg_2842/?tab=trees&tree=tree6603
mrcaott212699ott324426		node node1173855 for https://tree.opentreeoflife.org/curator/study/view/pg_2916/?tab=trees&tree=tree6744
mrcaott212699ott324426		node node1174037 for https://tree.opentreeoflife.org/curator/study/view/pg_2917/?tab=trees&tree=tree6745
mrcaott212699ott324426	node node1174910 for https://tree.opentreeoflife.org/curator/study/view/pg_2923/?tab=trees&tree=tree6751
mrcaott212699ott672344				node ott5740095 for https://tree.opentreeoflife.org/curator/study/view/pg_2842/?tab=trees&tree=tree6603
mrcaott212699ott672344				node ott5740095 for https://tree.opentreeoflife.org/curator/study/view/pg_2916/?tab=trees&tree=tree6744
mrcaott212699ott672344		node node1174039 for https://tree.opentreeoflife.org/curator/study/view/pg_2917/?tab=trees&tree=tree6745
mrcaott212699ott672344	node node1174914 for https://tree.opentreeoflife.org/curator/study/view/pg_2923/?tab=trees&tree=tree6751
mrcaott214567ott436305	node node1174851 for https://tree.opentreeoflife.org/curator/study/view/pg_2923/?tab=trees&tree=tree6751
mrcaott214567ott436305	node node9 for https://tree.opentreeoflife.org/curator/study/view/ot_163/?tab=trees&tree=tree1
mrcaott214567ott474599				node ott826819 for https://tree.opentreeoflife.org/curator/study/view/pg_2923/?tab=trees&tree=tree6751
mrcaott214567ott474599	node node10 for https://tree.opentreeoflife.org/curator/study/view/ot_163/?tab=trees&tree=tree1
mrcaott214567ott680015	node node1174845 for https://tree.opentreeoflife.org/curator/study/view/pg_2923/?tab=trees&tree=tree6751
mrcaott214567ott680015	node node7 for https://tree.opentreeoflife.org/curator/study/view/ot_163/?tab=trees&tree=tree1
mrcaott220060ott2958597				node ott220060 for https://tree.opentreeoflife.org/curator/study/view/ot_615/?tab=trees&tree=Tr76459
mrcaott220060ott2958597	node node1174749 for https://tree.opentreeoflife.org/curator/study/view/pg_2923/?tab=trees&tree=tree6751
mrcaott220060ott324421				node ott324422 for https://tree.opentreeoflife.org/curator/study/view/pg_2842/?tab=trees&tree=tree6603
mrcaott220060ott324421				node ott324422 for https://tree.opentreeoflife.org/curator/study/view/pg_2916/?tab=trees&tree=tree6744
mrcaott220060ott324421			node node1174734 for https://tree.opentreeoflife.org/curator/study/view/pg_2923/?tab=trees&tree=tree6751
mrcaott220060ott324421			node node1174736 for https://tree.opentreeoflife.org/curator/study/view/pg_2923/?tab=trees&tree=tree6751
mrcaott220060ott324421			node node1174746 for https://tree.opentreeoflife.org/curator/study/view/pg_2923/?tab=trees&tree=tree6751
mrcaott220060ott324421			node node1174748 for https://tree.opentreeoflife.org/curator/study/view/pg_2923/?tab=trees&tree=tree6751
mrcaott220060ott324421		node node1174018 for https://tree.opentreeoflife.org/curator/study/view/pg_2917/?tab=trees&tree=tree6745
mrcaott220060ott324421	node Tn11887393 for https://tree.opentreeoflife.org/curator/study/view/ot_615/?tab=trees&tree=Tr76459
mrcaott220060ott827098				node ott220060 for https://tree.opentreeoflife.org/curator/study/view/ot_615/?tab=trees&tree=Tr76459
mrcaott220060ott827098	node node1174751 for https://tree.opentreeoflife.org/curator/study/view/pg_2923/?tab=trees&tree=tree6751
mrcaott245803ott269135	node node1152918 for https://tree.opentreeoflife.org/curator/study/view/pg_2842/?tab=trees&tree=tree6603
mrcaott245803ott269135	node node1173774 for https://tree.opentreeoflife.org/curator/study/view/pg_2916/?tab=trees&tree=tree6744
mrcaott245803ott269135	node node15 for https://tree.opentreeoflife.org/curator/study/view/ot_71/?tab=trees&tree=tree1
mrcaott245803ott269135	node node25 for https://tree.opentreeoflife.org/curator/study/view/ot_74/?tab=trees&tree=tree1
mrcaott245803ott502933				node ott502933 for https://tree.opentreeoflife.org/curator/study/view/ot_74/?tab=trees&tree=tree1
mrcaott245803ott502933				node ott502933 for https://tree.opentreeoflife.org/curator/study/view/pg_2842/?tab=trees&tree=tree6603
mrcaott245803ott502933				node ott502933 for https://tree.opentreeoflife.org/curator/study/view/pg_2916/?tab=trees&tree=tree6744
mrcaott245803ott502933	node node16 for https://tree.opentreeoflife.org/curator/study/view/ot_71/?tab=trees&tree=tree1
mrcaott251974ott458843			node node6 for https://tree.opentreeoflife.org/curator/study/view/ot_75/?tab=trees&tree=tree1
mrcaott251974ott458843	node node1152923 for https://tree.opentreeoflife.org/curator/study/view/pg_2842/?tab=trees&tree=tree6603
mrcaott251974ott458843	node node1173748 for https://tree.opentreeoflife.org/curator/study/view/pg_2916/?tab=trees&tree=tree6744
mrcaott251974ott458843	node node35 for https://tree.opentreeoflife.org/curator/study/view/ot_74/?tab=trees&tree=tree1
mrcaott251974ott664820			node node6 for https://tree.opentreeoflife.org/curator/study/view/ot_75/?tab=trees&tree=tree1
mrcaott251974ott664820	node node1152922 for https://tree.opentreeoflife.org/curator/study/view/pg_2842/?tab=trees&tree=tree6603
mrcaott251974ott664820	node node1173746 for https://tree.opentreeoflife.org/curator/study/view/pg_2916/?tab=trees&tree=tree6744
mrcaott251974ott664820	node node34 for https://tree.opentreeoflife.org/curator/study/view/ot_74/?tab=trees&tree=tree1
mrcaott251974ott791782				node ott251974 for https://tree.opentreeoflife.org/curator/study/view/ot_74/?tab=trees&tree=tree1
mrcaott251974ott791782			node node6 for https://tree.opentreeoflife.org/curator/study/view/ot_75/?tab=trees&tree=tree1
mrcaott251974ott791782			node node7 for https://tree.opentreeoflife.org/curator/study/view/ot_75/?tab=trees&tree=tree1
mrcaott251974ott791782	node node1152929 for https://tree.opentreeoflife.org/curator/study/view/pg_2842/?tab=trees&tree=tree6603
mrcaott251974ott791782	node node1173749 for https://tree.opentreeoflife.org/curator/study/view/pg_2916/?tab=trees&tree=tree6744
mrcaott259513ott750634				node ott259513 for https://tree.opentreeoflife.org/curator/study/view/ot_615/?tab=trees&tree=Tr76459
mrcaott259513ott750634				node ott259513 for https://tree.opentreeoflife.org/curator/study/view/pg_2842/?tab=trees&tree=tree6603
mrcaott259513ott750634				node ott259513 for https://tree.opentreeoflife.org/curator/study/view/pg_2916/?tab=trees&tree=tree6744
mrcaott259513ott750634	node node1173983 for https://tree.opentreeoflife.org/curator/study/view/pg_2917/?tab=trees&tree=tree6745
mrcaott259513ott750634	node node1174636 for https://tree.opentreeoflife.org/curator/study/view/pg_2923/?tab=trees&tree=tree6751
mrcaott281090ott532947	node node1174491 for https://tree.opentreeoflife.org/curator/study/view/pg_2919/?tab=trees&tree=tree6749
mrcaott281090ott532947	node node1174696 for https://tree.opentreeoflife.org/curator/study/view/pg_2923/?tab=trees&tree=tree6751
mrcaott283984ott889214				node ott283984 for https://tree.opentreeoflife.org/curator/study/view/pg_2842/?tab=trees&tree=tree6603
mrcaott283984ott889214				node ott283984 for https://tree.opentreeoflife.org/curator/study/view/pg_2916/?tab=trees&tree=tree6744
mrcaott283984ott889214				node ott283984 for https://tree.opentreeoflife.org/curator/study/view/pg_2918/?tab=trees&tree=tree6755
mrcaott283984ott889214	node node1173926 for https://tree.opentreeoflife.org/curator/study/view/pg_2917/?tab=trees&tree=tree6745
mrcaott288146ott1019471	node node1174664 for https://tree.opentreeoflife.org/curator/study/view/pg_2923/?tab=trees&tree=tree6751
mrcaott2958226ott2958228	node Tn11887498 for https://tree.opentreeoflife.org/curator/study/view/ot_615/?tab=trees&tree=Tr76459
mrcaott2958226ott2958271	node Tn11887506 for https://tree.opentreeoflife.org/curator/study/view/ot_615/?tab=trees&tree=Tr76459
mrcaott2958580ott2958582	node node1174743 for https://tree.opentreeoflife.org/curator/study/view/pg_2923/?tab=trees&tree=tree6751
mrcaott2958663ott4678503	node node1174896 for https://tree.opentreeoflife.org/curator/study/view/pg_2923/?tab=trees&tree=tree6751
mrcaott312999ott5745974				node ott5745974 for https://tree.opentreeoflife.org/curator/study/view/pg_2917/?tab=trees&tree=tree6745
mrcaott312999ott5745974				node ott5745974 for https://tree.opentreeoflife.org/curator/study/view/pg_2923/?tab=trees&tree=tree6751
mrcaott312999ott5745974	node node1174505 for https://tree.opentreeoflife.org/curator/study/view/pg_2919/?tab=trees&tree=tree6749
mrcaott313212ott2958107				node ott313212 for https://tree.opentreeoflife.org/curator/study/view/pg_2842/?tab=trees&tree=tree6603
mrcaott313212ott2958107				node ott313212 for https://tree.opentreeoflife.org/curator/study/view/pg_2916/?tab=trees&tree=tree6744
mrcaott313212ott2958107				node ott313212 for https://tree.opentreeoflife.org/curator/study/view/pg_2917/?tab=trees&tree=tree6745
mrcaott313212ott2958107		node node1175334 for https://tree.opentreeoflife.org/curator/study/view/pg_2918/?tab=trees&tree=tree6755
mrcaott313212ott2958107	node Tn11887473 for https://tree.opentreeoflife.org/curator/study/view/ot_615/?tab=trees&tree=Tr76459
mrcaott313212ott413057	node Tn11887424 for https://tree.opentreeoflife.org/curator/study/view/ot_615/?tab=trees&tree=Tr76459
mrcaott313212ott413057	node node1152869 for https://tree.opentreeoflife.org/curator/study/view/pg_2842/?tab=trees&tree=tree6603
mrcaott313212ott413057	node node1173804 for https://tree.opentreeoflife.org/curator/study/view/pg_2916/?tab=trees&tree=tree6744
mrcaott313212ott413057	node node1173908 for https://tree.opentreeoflife.org/curator/study/view/pg_2917/?tab=trees&tree=tree6745
mrcaott313212ott418841			node Tn11887344 for https://tree.opentreeoflife.org/curator/study/view/ot_615/?tab=trees&tree=Tr76459
mrcaott313212ott418841			node Tn11887388 for https://tree.opentreeoflife.org/curator/study/view/ot_615/?tab=trees&tree=Tr76459
mrcaott313212ott418841			node Tn11887414 for https://tree.opentreeoflife.org/curator/study/view/ot_615/?tab=trees&tree=Tr76459
mrcaott313212ott418841			node Tn11887502 for https://tree.opentreeoflife.org/curator/study/view/ot_615/?tab=trees&tree=Tr76459
mrcaott313212ott418841			node Tn11887508 for https://tree.opentreeoflife.org/curator/study/view/ot_615/?tab=trees&tree=Tr76459
mrcaott313212ott418841			node Tn11887513 for https://tree.opentreeoflife.org/curator/study/view/ot_615/?tab=trees&tree=Tr76459
mrcaott313212ott418841		node node1152870 for https://tree.opentreeoflife.org/curator/study/view/pg_2842/?tab=trees&tree=tree6603
mrcaott313212ott418841		node node1173806 for https://tree.opentreeoflife.org/curator/study/view/pg_2916/?tab=trees&tree=tree6744
mrcaott313212ott418841		node node1173910 for https://tree.opentreeoflife.org/curator/study/view/pg_2917/?tab=trees&tree=tree6745
mrcaott313212ott418841	node node1175014 for https://tree.opentreeoflife.org/curator/study/view/pg_2922/?tab=trees&tree=tree6752
mrcaott313212ott418841	node node1175330 for https://tree.opentreeoflife.org/curator/study/view/pg_2918/?tab=trees&tree=tree6755
mrcaott313212ott898712		node node1175334 for https://tree.opentreeoflife.org/curator/study/view/pg_2918/?tab=trees&tree=tree6755
mrcaott313212ott898712	node Tn11887494 for https://tree.opentreeoflife.org/curator/study/view/ot_615/?tab=trees&tree=Tr76459
mrcaott313212ott898712	node node1152871 for https://tree.opentreeoflife.org/curator/study/view/pg_2842/?tab=trees&tree=tree6603
mrcaott313212ott898712	node node1173808 for https://tree.opentreeoflife.org/curator/study/view/pg_2916/?tab=trees&tree=tree6744
mrcaott313212ott898712	node node1173912 for https://tree.opentreeoflife.org/curator/study/view/pg_2917/?tab=trees&tree=tree6745
mrcaott313212ott990030		node node1152870 for https://tree.opentreeoflife.org/curator/study/view/pg_2842/?tab=trees&tree=tree6603
mrcaott313212ott990030		node node1173806 for https://tree.opentreeoflife.org/curator/study/view/pg_2916/?tab=trees&tree=tree6744
mrcaott313212ott990030		node node1173910 for https://tree.opentreeoflife.org/curator/study/view/pg_2917/?tab=trees&tree=tree6745
mrcaott313212ott990030	node Tn11887382 for https://tree.opentreeoflife.org/curator/study/view/ot_615/?tab=trees&tree=Tr76459
mrcaott313212ott990030	node node1175332 for https://tree.opentreeoflife.org/curator/study/view/pg_2918/?tab=trees&tree=tree6755
mrcaott313215ott333800			node node1175341 for https://tree.opentreeoflife.org/curator/study/view/pg_2918/?tab=trees&tree=tree6755
mrcaott313215ott333800		node Tn11887504 for https://tree.opentreeoflife.org/curator/study/view/ot_615/?tab=trees&tree=Tr76459
mrcaott313215ott333800	node node1152878 for https://tree.opentreeoflife.org/curator/study/view/pg_2842/?tab=trees&tree=tree6603
mrcaott313215ott333800	node node1173797 for https://tree.opentreeoflife.org/curator/study/view/pg_2916/?tab=trees&tree=tree6744
mrcaott313215ott333800	node node1173958 for https://tree.opentreeoflife.org/curator/study/view/pg_2917/?tab=trees&tree=tree6745
mrcaott313215ott465808	node Tn11887307 for https://tree.opentreeoflife.org/curator/study/view/ot_615/?tab=trees&tree=Tr76459
mrcaott313215ott465808	node node1152877 for https://tree.opentreeoflife.org/curator/study/view/pg_2842/?tab=trees&tree=tree6603
mrcaott313215ott465808	node node1173796 for https://tree.opentreeoflife.org/curator/study/view/pg_2916/?tab=trees&tree=tree6744
mrcaott313215ott465808	node node1173952 for https://tree.opentreeoflife.org/curator/study/view/pg_2917/?tab=trees&tree=tree6745
mrcaott323642ott2958798			node node1174031 for https://tree.opentreeoflife.org/curator/study/view/pg_2917/?tab=trees&tree=tree6745
mrcaott323642ott2958798		node node1152824 for https://tree.opentreeoflife.org/curator/study/view/pg_2842/?tab=trees&tree=tree6603
mrcaott323642ott2958798		node node1173858 for https://tree.opentreeoflife.org/curator/study/view/pg_2916/?tab=trees&tree=tree6744
mrcaott323642ott2958798	node node1174859 for https://tree.opentreeoflife.org/curator/study/view/pg_2923/?tab=trees&tree=tree6751
mrcaott323642ott404546			node node1174031 for https://tree.opentreeoflife.org/curator/study/view/pg_2917/?tab=trees&tree=tree6745
mrcaott323642ott404546		node node1152824 for https://tree.opentreeoflife.org/curator/study/view/pg_2842/?tab=trees&tree=tree6603
mrcaott323642ott404546		node node1173858 for https://tree.opentreeoflife.org/curator/study/view/pg_2916/?tab=trees&tree=tree6744
mrcaott323642ott404546	node node1174865 for https://tree.opentreeoflife.org/curator/study/view/pg_2923/?tab=trees&tree=tree6751
mrcaott323642ott580073				node ott323642 for https://tree.opentreeoflife.org/curator/study/view/pg_2842/?tab=trees&tree=tree6603
mrcaott323642ott580073				node ott323642 for https://tree.opentreeoflife.org/curator/study/view/pg_2916/?tab=trees&tree=tree6744
mrcaott323642ott580073				node ott323642 for https://tree.opentreeoflife.org/curator/study/view/pg_2917/?tab=trees&tree=tree6745
mrcaott323642ott580073	node node1174870 for https://tree.opentreeoflife.org/curator/study/view/pg_2923/?tab=trees&tree=tree6751
mrcaott323642ott580631			node node1174031 for https://tree.opentreeoflife.org/curator/study/view/pg_2917/?tab=trees&tree=tree6745
mrcaott323642ott580631		node node1152824 for https://tree.opentreeoflife.org/curator/study/view/pg_2842/?tab=trees&tree=tree6603
mrcaott323642ott580631		node node1173858 for https://tree.opentreeoflife.org/curator/study/view/pg_2916/?tab=trees&tree=tree6744
mrcaott323642ott580631	node node1174857 for https://tree.opentreeoflife.org/curator/study/view/pg_2923/?tab=trees&tree=tree6751
mrcaott323642ott872711			node node1174869 for https://tree.opentreeoflife.org/curator/study/view/pg_2923/?tab=trees&tree=tree6751
mrcaott323642ott872711	node node1152825 for https://tree.opentreeoflife.org/curator/study/view/pg_2842/?tab=trees&tree=tree6603
mrcaott323642ott872711	node node1173860 for https://tree.opentreeoflife.org/curator/study/view/pg_2916/?tab=trees&tree=tree6744
mrcaott323642ott872711	node node1174034 for https://tree.opentreeoflife.org/curator/study/view/pg_2917/?tab=trees&tree=tree6745
mrcaott324421ott2958594				node ott324422 for https://tree.opentreeoflife.org/curator/study/view/pg_2842/?tab=trees&tree=tree6603
mrcaott324421ott2958594				node ott324422 for https://tree.opentreeoflife.org/curator/study/view/pg_2916/?tab=trees&tree=tree6744
mrcaott324421ott2958594		node Tn11887484 for https://tree.opentreeoflife.org/curator/study/view/ot_615/?tab=trees&tree=Tr76459
mrcaott324421ott2958594		node node1174018 for https://tree.opentreeoflife.org/curator/study/view/pg_2917/?tab=trees&tree=tree6745
mrcaott324421ott2958594	node node1174737 for https://tree.opentreeoflife.org/curator/study/view/pg_2923/?tab=trees&tree=tree6751
mrcaott324421ott2958842				node ott324422 for https://tree.opentreeoflife.org/curator/study/view/pg_2842/?tab=trees&tree=tree6603
mrcaott324421ott2958842				node ott324422 for https://tree.opentreeoflife.org/curator/study/view/pg_2916/?tab=trees&tree=tree6744
mrcaott324421ott2958842			node node1174734 for https://tree.opentreeoflife.org/curator/study/view/pg_2923/?tab=trees&tree=tree6751
mrcaott324421ott2958842			node node1174736 for https://tree.opentreeoflife.org/curator/study/view/pg_2923/?tab=trees&tree=tree6751
mrcaott324421ott2958842		node node1174018 for https://tree.opentreeoflife.org/curator/study/view/pg_2917/?tab=trees&tree=tree6745
mrcaott324421ott2958842	node Tn11887503 for https://tree.opentreeoflife.org/curator/study/view/ot_615/?tab=trees&tree=Tr76459
mrcaott324421ott324422				node ott324422 for https://tree.opentreeoflife.org/curator/study/view/ot_615/?tab=trees&tree=Tr76459
mrcaott324421ott324422				node ott324422 for https://tree.opentreeoflife.org/curator/study/view/pg_2842/?tab=trees&tree=tree6603
mrcaott324421ott324422				node ott324422 for https://tree.opentreeoflife.org/curator/study/view/pg_2916/?tab=trees&tree=tree6744
mrcaott324421ott324422		node node1174018 for https://tree.opentreeoflife.org/curator/study/view/pg_2917/?tab=trees&tree=tree6745
mrcaott324421ott324422	node node1174740 for https://tree.opentreeoflife.org/curator/study/view/pg_2923/?tab=trees&tree=tree6751
mrcaott324425ott404551				node ott5740095 for https://tree.opentreeoflife.org/curator/study/view/pg_2842/?tab=trees&tree=tree6603
mrcaott324425ott404551				node ott5740095 for https://tree.opentreeoflife.org/curator/study/view/pg_2916/?tab=trees&tree=tree6744
mrcaott324425ott404551		node node1174039 for https://tree.opentreeoflife.org/curator/study/view/pg_2917/?tab=trees&tree=tree6745
mrcaott324425ott404551	node node1174924 for https://tree.opentreeoflife.org/curator/study/view/pg_2923/?tab=trees&tree=tree6751
mrcaott325117ott579397	node node1152940 for https://tree.opentreeoflife.org/curator/study/view/pg_2842/?tab=trees&tree=tree6603
mrcaott325117ott579397	node node1173733 for https://tree.opentreeoflife.org/curator/study/view/pg_2916/?tab=trees&tree=tree6744
mrcaott333800ott413058	node node1173966 for https://tree.opentreeoflife.org/curator/study/view/pg_2917/?tab=trees&tree=tree6745
mrcaott333800ott413058	node node1175349 for https://tree.opentreeoflife.org/curator/study/view/pg_2918/?tab=trees&tree=tree6755
mrcaott333800ott534439				node ott902109 for https://tree.opentreeoflife.org/curator/study/view/pg_2842/?tab=trees&tree=tree6603
mrcaott333800ott534439				node ott902109 for https://tree.opentreeoflife.org/curator/study/view/pg_2916/?tab=trees&tree=tree6744
mrcaott333800ott534439	node node1173962 for https://tree.opentreeoflife.org/curator/study/view/pg_2917/?tab=trees&tree=tree6745
mrcaott333800ott534439	node node1175344 for https://tree.opentreeoflife.org/curator/study/view/pg_2918/?tab=trees&tree=tree6755
mrcaott404546ott4678479				node ott949511 for https://tree.opentreeoflife.org/curator/study/view/pg_2842/?tab=trees&tree=tree6603
mrcaott404546ott4678479				node ott949511 for https://tree.opentreeoflife.org/curator/study/view/pg_2916/?tab=trees&tree=tree6744
mrcaott404546ott4678479		node node1174024 for https://tree.opentreeoflife.org/curator/study/view/pg_2917/?tab=trees&tree=tree6745
mrcaott404546ott4678479	node node1174873 for https://tree.opentreeoflife.org/curator/study/view/pg_2923/?tab=trees&tree=tree6751
mrcaott404546ott5740068	node node1174028 for https://tree.opentreeoflife.org/curator/study/view/pg_2917/?tab=trees&tree=tree6745
mrcaott404546ott5740068	node node1174876 for https://tree.opentreeoflife.org/curator/study/view/pg_2923/?tab=trees&tree=tree6751
mrcaott404546ott949511				node ott949511 for https://tree.opentreeoflife.org/curator/study/view/pg_2842/?tab=trees&tree=tree6603
mrcaott404546ott949511				node ott949511 for https://tree.opentreeoflife.org/curator/study/view/pg_2916/?tab=trees&tree=tree6744
mrcaott404546ott949511		node node1174024 for https://tree.opentreeoflife.org/curator/study/view/pg_2917/?tab=trees&tree=tree6745
mrcaott404546ott949511	node node1174875 for https://tree.opentreeoflife.org/curator/study/view/pg_2923/?tab=trees&tree=tree6751
mrcaott404551ott436304				node ott5740095 for https://tree.opentreeoflife.org/curator/study/view/pg_2842/?tab=trees&tree=tree6603
mrcaott404551ott436304				node ott5740095 for https://tree.opentreeoflife.org/curator/study/view/pg_2916/?tab=trees&tree=tree6744
mrcaott404551ott436304		node node1174041 for https://tree.opentreeoflife.org/curator/study/view/pg_2917/?tab=trees&tree=tree6745
mrcaott404551ott436304	node node1174928 for https://tree.opentreeoflife.org/curator/study/view/pg_2923/?tab=trees&tree=tree6751
mrcaott404551ott723887				node ott5740095 for https://tree.opentreeoflife.org/curator/study/view/pg_2842/?tab=trees&tree=tree6603
mrcaott404551ott723887				node ott5740095 for https://tree.opentreeoflife.org/curator/study/view/pg_2916/?tab=trees&tree=tree6744
mrcaott404551ott723887		node node1174041 for https://tree.opentreeoflife.org/curator/study/view/pg_2917/?tab=trees&tree=tree6745
mrcaott404551ott723887	node node1174930 for https://tree.opentreeoflife.org/curator/study/view/pg_2923/?tab=trees&tree=tree6751
mrcaott413057ott418838			node Tn11887388 for https://tree.opentreeoflife.org/curator/study/view/ot_615/?tab=trees&tree=Tr76459
mrcaott413057ott418838			node Tn11887414 for https://tree.opentreeoflife.org/curator/study/view/ot_615/?tab=trees&tree=Tr76459
mrcaott413057ott418838			node Tn11887502 for https://tree.opentreeoflife.org/curator/study/view/ot_615/?tab=trees&tree=Tr76459
mrcaott413057ott418838			node Tn11887508 for https://tree.opentreeoflife.org/curator/study/view/ot_615/?tab=trees&tree=Tr76459
mrcaott413057ott418838			node node1175013 for https://tree.opentreeoflife.org/curator/study/view/pg_2922/?tab=trees&tree=tree6752
mrcaott413057ott418838	node node1175381 for https://tree.opentreeoflife.org/curator/study/view/pg_2918/?tab=trees&tree=tree6755
mrcaott413057ott990035				node ott990035 for https://tree.opentreeoflife.org/curator/study/view/pg_2842/?tab=trees&tree=tree6603
mrcaott413057ott990035				node ott990035 for https://tree.opentreeoflife.org/curator/study/view/pg_2916/?tab=trees&tree=tree6744
mrcaott413057ott990035				node ott990035 for https://tree.opentreeoflife.org/curator/study/view/pg_2917/?tab=trees&tree=tree6745
mrcaott413057ott990035			node Tn11887388 for https://tree.opentreeoflife.org/curator/study/view/ot_615/?tab=trees&tree=Tr76459
mrcaott413057ott990035			node Tn11887414 for https://tree.opentreeoflife.org/curator/study/view/ot_615/?tab=trees&tree=Tr76459
mrcaott413057ott990035			node Tn11887502 for https://tree.opentreeoflife.org/curator/study/view/ot_615/?tab=trees&tree=Tr76459
mrcaott413057ott990035			node Tn11887508 for https://tree.opentreeoflife.org/curator/study/view/ot_615/?tab=trees&tree=Tr76459
mrcaott413057ott990035			node node1175012 for https://tree.opentreeoflife.org/curator/study/view/pg_2922/?tab=trees&tree=tree6752
mrcaott413057ott990035			node node1175013 for https://tree.opentreeoflife.org/curator/study/view/pg_2922/?tab=trees&tree=tree6752
mrcaott413057ott990035	node node1175379 for https://tree.opentreeoflife.org/curator/study/view/pg_2918/?tab=trees&tree=tree6755
mrcaott414909ott458840	node node1152895 for https://tree.opentreeoflife.org/curator/study/view/pg_2842/?tab=trees&tree=tree6603
mrcaott414909ott458840	node node1173760 for https://tree.opentreeoflife.org/curator/study/view/pg_2916/?tab=trees&tree=tree6744
mrcaott414909ott458840	node node9 for https://tree.opentreeoflife.org/curator/study/view/ot_74/?tab=trees&tree=tree1
mrcaott414909ott458842	node node10 for https://tree.opentreeoflife.org/curator/study/view/ot_74/?tab=trees&tree=tree1
mrcaott414909ott458842	node node1152896 for https://tree.opentreeoflife.org/curator/study/view/pg_2842/?tab=trees&tree=tree6603
mrcaott414909ott458842	node node1173766 for https://tree.opentreeoflife.org/curator/study/view/pg_2916/?tab=trees&tree=tree6744
mrcaott418838ott469361				node ott469361 for https://tree.opentreeoflife.org/curator/study/view/ot_615/?tab=trees&tree=Tr76459
mrcaott418838ott469361			node node1175013 for https://tree.opentreeoflife.org/curator/study/view/pg_2922/?tab=trees&tree=tree6752
mrcaott418838ott469361	node node1175383 for https://tree.opentreeoflife.org/curator/study/view/pg_2918/?tab=trees&tree=tree6755
mrcaott43613ott129220		node node1152823 for https://tree.opentreeoflife.org/curator/study/view/pg_2842/?tab=trees&tree=tree6603
mrcaott43613ott129220		node node1173854 for https://tree.opentreeoflife.org/curator/study/view/pg_2916/?tab=trees&tree=tree6744
mrcaott43613ott129220		node node1174023 for https://tree.opentreeoflife.org/curator/study/view/pg_2917/?tab=trees&tree=tree6745
mrcaott43613ott129220	node node1174808 for https://tree.opentreeoflife.org/curator/study/view/pg_2923/?tab=trees&tree=tree6751
mrcaott43613ott140028		node Tn11887327 for https://tree.opentreeoflife.org/curator/study/view/ot_615/?tab=trees&tree=Tr76459
mrcaott43613ott140028		node node1152821 for https://tree.opentreeoflife.org/curator/study/view/pg_2842/?tab=trees&tree=tree6603
mrcaott43613ott140028		node node1173848 for https://tree.opentreeoflife.org/curator/study/view/pg_2916/?tab=trees&tree=tree6744
mrcaott43613ott140028	node node1174013 for https://tree.opentreeoflife.org/curator/study/view/pg_2917/?tab=trees&tree=tree6745
mrcaott43613ott140028	node node1174726 for https://tree.opentreeoflife.org/curator/study/view/pg_2923/?tab=trees&tree=tree6751
mrcaott43613ott206723			node node1174727 for https://tree.opentreeoflife.org/curator/study/view/pg_2923/?tab=trees&tree=tree6751
mrcaott43613ott206723			node node1174728 for https://tree.opentreeoflife.org/curator/study/view/pg_2923/?tab=trees&tree=tree6751
mrcaott43613ott206723			node node1174732 for https://tree.opentreeoflife.org/curator/study/view/pg_2923/?tab=trees&tree=tree6751
mrcaott43613ott206723			node node1174734 for https://tree.opentreeoflife.org/curator/study/view/pg_2923/?tab=trees&tree=tree6751
mrcaott43613ott206723			node node1174736 for https://tree.opentreeoflife.org/curator/study/view/pg_2923/?tab=trees&tree=tree6751
mrcaott43613ott206723			node node1174746 for https://tree.opentreeoflife.org/curator/study/view/pg_2923/?tab=trees&tree=tree6751
mrcaott43613ott206723			node node1174748 for https://tree.opentreeoflife.org/curator/study/view/pg_2923/?tab=trees&tree=tree6751
mrcaott43613ott206723		node Tn11887327 for https://tree.opentreeoflife.org/curator/study/view/ot_615/?tab=trees&tree=Tr76459
mrcaott43613ott206723	node node1152822 for https://tree.opentreeoflife.org/curator/study/view/pg_2842/?tab=trees&tree=tree6603
mrcaott43613ott206723	node node1173850 for https://tree.opentreeoflife.org/curator/study/view/pg_2916/?tab=trees&tree=tree6744
mrcaott43613ott206723	node node1174017 for https://tree.opentreeoflife.org/curator/study/view/pg_2917/?tab=trees&tree=tree6745
mrcaott43613ott212699		node node1152829 for https://tree.opentreeoflife.org/curator/study/view/pg_2842/?tab=trees&tree=tree6603
mrcaott43613ott212699		node node1173855 for https://tree.opentreeoflife.org/curator/study/view/pg_2916/?tab=trees&tree=tree6744
mrcaott43613ott212699		node node1174037 for https://tree.opentreeoflife.org/curator/study/view/pg_2917/?tab=trees&tree=tree6745
mrcaott43613ott212699	node node1174886 for https://tree.opentreeoflife.org/curator/study/view/pg_2923/?tab=trees&tree=tree6751
mrcaott43613ott323642		node node1152823 for https://tree.opentreeoflife.org/curator/study/view/pg_2842/?tab=trees&tree=tree6603
mrcaott43613ott323642		node node1173854 for https://tree.opentreeoflife.org/curator/study/view/pg_2916/?tab=trees&tree=tree6744
mrcaott43613ott323642		node node1174023 for https://tree.opentreeoflife.org/curator/study/view/pg_2917/?tab=trees&tree=tree6745
mrcaott43613ott323642	node node1174856 for https://tree.opentreeoflife.org/curator/study/view/pg_2923/?tab=trees&tree=tree6751
mrcaott43613ott664816		node Tn11887327 for https://tree.opentreeoflife.org/curator/study/view/ot_615/?tab=trees&tree=Tr76459
mrcaott43613ott664816	node node1152820 for https://tree.opentreeoflife.org/curator/study/view/pg_2842/?tab=trees&tree=tree6603
mrcaott43613ott664816	node node1173846 for https://tree.opentreeoflife.org/curator/study/view/pg_2916/?tab=trees&tree=tree6744
mrcaott43613ott664816	node node1174009 for https://tree.opentreeoflife.org/curator/study/view/pg_2917/?tab=trees&tree=tree6745
mrcaott43613ott664816	node node1174720 for https://tree.opentreeoflife.org/curator/study/view/pg_2923/?tab=trees&tree=tree6751
mrcaott43613ott980702			node node1174727 for https://tree.opentreeoflife.org/curator/study/view/pg_2923/?tab=trees&tree=tree6751
mrcaott43613ott980702			node node1174728 for https://tree.opentreeoflife.org/curator/study/view/pg_2923/?tab=trees&tree=tree6751
mrcaott43613ott980702			node node1174732 for https://tree.opentreeoflife.org/curator/study/view/pg_2923/?tab=trees&tree=tree6751
mrcaott43613ott980702			node node1174734 for https://tree.opentreeoflife.org/curator/study/view/pg_2923/?tab=trees&tree=tree6751
mrcaott43613ott980702			node node1174736 for https://tree.opentreeoflife.org/curator/study/view/pg_2923/?tab=trees&tree=tree6751
mrcaott43613ott980702			node node1174746 for https://tree.opentreeoflife.org/curator/study/view/pg_2923/?tab=trees&tree=tree6751
mrcaott43613ott980702			node node1174748 for https://tree.opentreeoflife.org/curator/study/view/pg_2923/?tab=trees&tree=tree6751
mrcaott43613ott980702			node node1174754 for https://tree.opentreeoflife.org/curator/study/view/pg_2923/?tab=trees&tree=tree6751
mrcaott43613ott980702		node Tn11887327 for https://tree.opentreeoflife.org/curator/study/view/ot_615/?tab=trees&tree=Tr76459
mrcaott43613ott980702		node node1152821 for https://tree.opentreeoflife.org/curator/study/view/pg_2842/?tab=trees&tree=tree6603
mrcaott43613ott980702		node node1173848 for https://tree.opentreeoflife.org/curator/study/view/pg_2916/?tab=trees&tree=tree6744
mrcaott43613ott980702	node node1174015 for https://tree.opentreeoflife.org/curator/study/view/pg_2917/?tab=trees&tree=tree6745
mrcaott436305ott1013019				node ott1013019 for https://tree.opentreeoflife.org/curator/study/view/ot_163/?tab=trees&tree=tree1
mrcaott436305ott1013019	node node1174853 for https://tree.opentreeoflife.org/curator/study/view/pg_2923/?tab=trees&tree=tree6751
mrcaott458842ott777759			node node11 for https://tree.opentreeoflife.org/curator/study/view/ot_74/?tab=trees&tree=tree1
mrcaott458842ott777759			node node12 for https://tree.opentreeoflife.org/curator/study/view/ot_74/?tab=trees&tree=tree1
mrcaott458842ott777759	node node1152897 for https://tree.opentreeoflife.org/curator/study/view/pg_2842/?tab=trees&tree=tree6603
mrcaott458842ott777759	node node1173768 for https://tree.opentreeoflife.org/curator/study/view/pg_2916/?tab=trees&tree=tree6744
mrcaott458843ott859010				node ott859010 for https://tree.opentreeoflife.org/curator/study/view/ot_75/?tab=trees&tree=tree1
mrcaott458843ott859010		node node36 for https://tree.opentreeoflife.org/curator/study/view/ot_74/?tab=trees&tree=tree1
mrcaott458843ott859010	node node1152924 for https://tree.opentreeoflife.org/curator/study/view/pg_2842/?tab=trees&tree=tree6603
mrcaott458843ott859010	node node1173752 for https://tree.opentreeoflife.org/curator/study/view/pg_2916/?tab=trees&tree=tree6744
mrcaott458844ott458845	node node1152904 for https://tree.opentreeoflife.org/curator/study/view/pg_2842/?tab=trees&tree=tree6603
mrcaott458844ott458845	node node1173763 for https://tree.opentreeoflife.org/curator/study/view/pg_2916/?tab=trees&tree=tree6744
mrcaott458844ott458845	node node18 for https://tree.opentreeoflife.org/curator/study/view/ot_74/?tab=trees&tree=tree1
mrcaott465532ott1008117			node node1174813 for https://tree.opentreeoflife.org/curator/study/view/pg_2923/?tab=trees&tree=tree6751
mrcaott465532ott1008117	node node73 for https://tree.opentreeoflife.org/curator/study/view/ot_163/?tab=trees&tree=tree1
mrcaott465532ott2958602	node node1174814 for https://tree.opentreeoflife.org/curator/study/view/pg_2923/?tab=trees&tree=tree6751
mrcaott465532ott2958602	node node74 for https://tree.opentreeoflife.org/curator/study/view/ot_163/?tab=trees&tree=tree1
mrcaott465806ott5746016				node ott902121 for https://tree.opentreeoflife.org/curator/study/view/pg_2842/?tab=trees&tree=tree6603
mrcaott465806ott5746016				node ott902121 for https://tree.opentreeoflife.org/curator/study/view/pg_2916/?tab=trees&tree=tree6744
mrcaott465806ott5746016		node node1173936 for https://tree.opentreeoflife.org/curator/study/view/pg_2917/?tab=trees&tree=tree6745
mrcaott465806ott5746016	node node1175373 for https://tree.opentreeoflife.org/curator/study/view/pg_2918/?tab=trees&tree=tree6755
mrcaott465806ott902121				node ott902121 for https://tree.opentreeoflife.org/curator/study/view/pg_2842/?tab=trees&tree=tree6603
mrcaott465806ott902121				node ott902121 for https://tree.opentreeoflife.org/curator/study/view/pg_2916/?tab=trees&tree=tree6744
mrcaott465806ott902121				node ott902121 for https://tree.opentreeoflife.org/curator/study/view/pg_2917/?tab=trees&tree=tree6745
mrcaott465806ott902121	node node1175375 for https://tree.opentreeoflife.org/curator/study/view/pg_2918/?tab=trees&tree=tree6755
mrcaott465808ott631695				node ott631695 for https://tree.opentreeoflife.org/curator/study/view/pg_2842/?tab=trees&tree=tree6603
mrcaott465808ott631695				node ott631695 for https://tree.opentreeoflife.org/curator/study/view/pg_2916/?tab=trees&tree=tree6744
mrcaott465808ott631695				node ott631695 for https://tree.opentreeoflife.org/curator/study/view/pg_2917/?tab=trees&tree=tree6745
mrcaott465808ott631695				node ott631695 for https://tree.opentreeoflife.org/curator/study/view/pg_2918/?tab=trees&tree=tree6755
mrcaott465808ott631695	node Tn11887342 for https://tree.opentreeoflife.org/curator/study/view/ot_615/?tab=trees&tree=Tr76459
mrcaott465808ott889276	node Tn11887320 for https://tree.opentreeoflife.org/curator/study/view/ot_615/?tab=trees&tree=Tr76459
mrcaott465808ott889276	node node1152881 for https://tree.opentreeoflife.org/curator/study/view/pg_2842/?tab=trees&tree=tree6603
mrcaott465808ott889276	node node1173800 for https://tree.opentreeoflife.org/curator/study/view/pg_2916/?tab=trees&tree=tree6744
mrcaott465808ott889276	node node1173953 for https://tree.opentreeoflife.org/curator/study/view/pg_2917/?tab=trees&tree=tree6745
mrcaott47716ott167279			node node6 for https://tree.opentreeoflife.org/curator/study/view/ot_75/?tab=trees&tree=tree1
mrcaott47716ott167279	node node1152891 for https://tree.opentreeoflife.org/curator/study/view/pg_2842/?tab=trees&tree=tree6603
mrcaott47716ott167279	node node1173743 for https://tree.opentreeoflife.org/curator/study/view/pg_2916/?tab=trees&tree=tree6744
mrcaott47716ott167279	node node5 for https://tree.opentreeoflife.org/curator/study/view/ot_74/?tab=trees&tree=tree1
mrcaott47716ott245803			node node23 for https://tree.opentreeoflife.org/curator/study/view/ot_74/?tab=trees&tree=tree1
mrcaott47716ott245803			node node24 for https://tree.opentreeoflife.org/curator/study/view/ot_74/?tab=trees&tree=tree1
mrcaott47716ott245803			node node8 for https://tree.opentreeoflife.org/curator/study/view/ot_74/?tab=trees&tree=tree1
mrcaott47716ott245803	node node1152908 for https://tree.opentreeoflife.org/curator/study/view/pg_2842/?tab=trees&tree=tree6603
mrcaott47716ott245803	node node1173773 for https://tree.opentreeoflife.org/curator/study/view/pg_2916/?tab=trees&tree=tree6744
mrcaott47716ott251974			node node6 for https://tree.opentreeoflife.org/curator/study/view/ot_75/?tab=trees&tree=tree1
mrcaott47716ott251974	node node1152892 for https://tree.opentreeoflife.org/curator/study/view/pg_2842/?tab=trees&tree=tree6603
mrcaott47716ott251974	node node1173745 for https://tree.opentreeoflife.org/curator/study/view/pg_2916/?tab=trees&tree=tree6744
mrcaott47716ott251974	node node6 for https://tree.opentreeoflife.org/curator/study/view/ot_74/?tab=trees&tree=tree1
mrcaott47716ott414909			node node23 for https://tree.opentreeoflife.org/curator/study/view/ot_74/?tab=trees&tree=tree1
mrcaott47716ott414909			node node24 for https://tree.opentreeoflife.org/curator/study/view/ot_74/?tab=trees&tree=tree1
mrcaott47716ott414909	node node1152894 for https://tree.opentreeoflife.org/curator/study/view/pg_2842/?tab=trees&tree=tree6603
mrcaott47716ott414909	node node1173759 for https://tree.opentreeoflife.org/curator/study/view/pg_2916/?tab=trees&tree=tree6744
mrcaott47716ott458891			node node23 for https://tree.opentreeoflife.org/curator/study/view/ot_74/?tab=trees&tree=tree1
mrcaott47716ott458891			node node8 for https://tree.opentreeoflife.org/curator/study/view/ot_74/?tab=trees&tree=tree1
mrcaott47716ott458891	node node1152909 for https://tree.opentreeoflife.org/curator/study/view/pg_2842/?tab=trees&tree=tree6603
mrcaott47716ott458891	node node1173777 for https://tree.opentreeoflife.org/curator/study/view/pg_2916/?tab=trees&tree=tree6744
mrcaott47716ott458891	node node6 for https://tree.opentreeoflife.org/curator/study/view/ot_71/?tab=trees&tree=tree1
mrcaott47716ott468766	node node1152893 for https://tree.opentreeoflife.org/curator/study/view/pg_2842/?tab=trees&tree=tree6603
mrcaott47716ott468766	node node1173757 for https://tree.opentreeoflife.org/curator/study/view/pg_2916/?tab=trees&tree=tree6744
mrcaott47716ott468766	node node7 for https://tree.opentreeoflife.org/curator/study/view/ot_74/?tab=trees&tree=tree1
mrcaott493488ott579400				node ott493488 for https://tree.opentreeoflife.org/curator/study/view/ot_615/?tab=trees&tree=Tr76459
mrcaott493488ott579400	node node1173946 for https://tree.opentreeoflife.org/curator/study/view/pg_2917/?tab=trees&tree=tree6745
mrcaott493488ott579400	node node1175362 for https://tree.opentreeoflife.org/curator/study/view/pg_2918/?tab=trees&tree=tree6755
mrcaott493488ott807574				node ott493488 for https://tree.opentreeoflife.org/curator/study/view/ot_615/?tab=trees&tree=Tr76459
mrcaott493488ott807574				node ott902086 for https://tree.opentreeoflife.org/curator/study/view/pg_2842/?tab=trees&tree=tree6603
mrcaott493488ott807574				node ott902086 for https://tree.opentreeoflife.org/curator/study/view/pg_2916/?tab=trees&tree=tree6744
mrcaott493488ott807574	node node1173945 for https://tree.opentreeoflife.org/curator/study/view/pg_2917/?tab=trees&tree=tree6745
mrcaott493488ott807574	node node1175361 for https://tree.opentreeoflife.org/curator/study/view/pg_2918/?tab=trees&tree=tree6755
mrcaott499772ott499775	node node1174446 for https://tree.opentreeoflife.org/curator/study/view/pg_2921/?tab=trees&tree=tree6749
mrcaott499772ott499775	node node1174792 for https://tree.opentreeoflife.org/curator/study/view/pg_2923/?tab=trees&tree=tree6751
mrcaott499772ott499778	node node1174444 for https://tree.opentreeoflife.org/curator/study/view/pg_2921/?tab=trees&tree=tree6749
mrcaott499772ott499778	node node1174790 for https://tree.opentreeoflife.org/curator/study/view/pg_2923/?tab=trees&tree=tree6751
mrcaott499772ott499784	node node1174447 for https://tree.opentreeoflife.org/curator/study/view/pg_2921/?tab=trees&tree=tree6749
mrcaott499772ott499784	node node1174794 for https://tree.opentreeoflife.org/curator/study/view/pg_2923/?tab=trees&tree=tree6751
mrcaott5092947ott5745953				node ott5745953 for https://tree.opentreeoflife.org/curator/study/view/pg_2921/?tab=trees&tree=tree6749
mrcaott5092947ott5745953	node node1174805 for https://tree.opentreeoflife.org/curator/study/view/pg_2923/?tab=trees&tree=tree6751
mrcaott532964ott1096023				node ott1096023 for https://tree.opentreeoflife.org/curator/study/view/pg_2842/?tab=trees&tree=tree6603
mrcaott532964ott1096023				node ott1096023 for https://tree.opentreeoflife.org/curator/study/view/pg_2916/?tab=trees&tree=tree6744
mrcaott532964ott1096023				node ott1096023 for https://tree.opentreeoflife.org/curator/study/view/pg_2917/?tab=trees&tree=tree6745
mrcaott532964ott1096023	node node1174706 for https://tree.opentreeoflife.org/curator/study/view/pg_2923/?tab=trees&tree=tree6751
mrcaott532964ott553792				node ott1096023 for https://tree.opentreeoflife.org/curator/study/view/pg_2842/?tab=trees&tree=tree6603
mrcaott532964ott553792				node ott1096023 for https://tree.opentreeoflife.org/curator/study/view/pg_2916/?tab=trees&tree=tree6744
mrcaott532964ott553792				node ott1096023 for https://tree.opentreeoflife.org/curator/study/view/pg_2917/?tab=trees&tree=tree6745
mrcaott532964ott553792	node node1174705 for https://tree.opentreeoflife.org/curator/study/view/pg_2923/?tab=trees&tree=tree6751
mrcaott533022ott686784	node node1174660 for https://tree.opentreeoflife.org/curator/study/view/pg_2923/?tab=trees&tree=tree6751
mrcaott534439ott902109				node ott902109 for https://tree.opentreeoflife.org/curator/study/view/pg_2842/?tab=trees&tree=tree6603
mrcaott534439ott902109				node ott902109 for https://tree.opentreeoflife.org/curator/study/view/pg_2916/?tab=trees&tree=tree6744
mrcaott534439ott902109	node node1173963 for https://tree.opentreeoflife.org/curator/study/view/pg_2917/?tab=trees&tree=tree6745
mrcaott534439ott902109	node node1175345 for https://tree.opentreeoflife.org/curator/study/view/pg_2918/?tab=trees&tree=tree6755
mrcaott553792ott630772	node node1174711 for https://tree.opentreeoflife.org/curator/study/view/pg_2923/?tab=trees&tree=tree6751
mrcaott5740113ott5740114				node ott5740116 for https://tree.opentreeoflife.org/curator/study/view/ot_615/?tab=trees&tree=Tr76459
mrcaott5740113ott5740114				node ott5740116 for https://tree.opentreeoflife.org/curator/study/view/pg_2842/?tab=trees&tree=tree6603
mrcaott5740113ott5740114				node ott5740116 for https://tree.opentreeoflife.org/curator/study/view/pg_2916/?tab=trees&tree=tree6744
mrcaott5740113ott5740114				node ott5740116 for https://tree.opentreeoflife.org/curator/study/view/pg_2917/?tab=trees&tree=tree6745
mrcaott5740113ott5740114	node node1174467 for https://tree.opentreeoflife.org/curator/study/view/pg_2921/?tab=trees&tree=tree6749
mrcaott5740113ott5740114	node node1174770 for https://tree.opentreeoflife.org/curator/study/view/pg_2923/?tab=trees&tree=tree6751
mrcaott5740114ott5740116				node ott5740116 for https://tree.opentreeoflife.org/curator/study/view/ot_615/?tab=trees&tree=Tr76459
mrcaott5740114ott5740116				node ott5740116 for https://tree.opentreeoflife.org/curator/study/view/pg_2842/?tab=trees&tree=tree6603
mrcaott5740114ott5740116				node ott5740116 for https://tree.opentreeoflife.org/curator/study/view/pg_2916/?tab=trees&tree=tree6744
mrcaott5740114ott5740116				node ott5740116 for https://tree.opentreeoflife.org/curator/study/view/pg_2917/?tab=trees&tree=tree6745
mrcaott5740114ott5740116	node node1174468 for https://tree.opentreeoflife.org/curator/study/view/pg_2921/?tab=trees&tree=tree6749
mrcaott5740114ott5740116	node node1174774 for https://tree.opentreeoflife.org/curator/study/view/pg_2923/?tab=trees&tree=tree6751
mrcaott65027ott579396	node node1152945 for https://tree.opentreeoflife.org/curator/study/view/pg_2842/?tab=trees&tree=tree6603
mrcaott65027ott579396	node node1173725 for https://tree.opentreeoflife.org/curator/study/view/pg_2916/?tab=trees&tree=tree6744
mrcaott6739ott65027	node node1152810 for https://tree.opentreeoflife.org/curator/study/view/pg_2842/?tab=trees&tree=tree6603
mrcaott6739ott65027	node node1173720 for https://tree.opentreeoflife.org/curator/study/view/pg_2916/?tab=trees&tree=tree6744
mrcaott6742ott140025				node ott165468 for https://tree.opentreeoflife.org/curator/study/view/pg_2842/?tab=trees&tree=tree6603
mrcaott6742ott140025				node ott165468 for https://tree.opentreeoflife.org/curator/study/view/pg_2916/?tab=trees&tree=tree6744
mrcaott6742ott140025		node node1174002 for https://tree.opentreeoflife.org/curator/study/view/pg_2917/?tab=trees&tree=tree6745
mrcaott6742ott140025	node node1174446 for https://tree.opentreeoflife.org/curator/study/view/pg_2919/?tab=trees&tree=tree6749
mrcaott6742ott140025	node node1174659 for https://tree.opentreeoflife.org/curator/study/view/pg_2923/?tab=trees&tree=tree6751
mrcaott6742ott140026				node ott165468 for https://tree.opentreeoflife.org/curator/study/view/pg_2842/?tab=trees&tree=tree6603
mrcaott6742ott140026				node ott165468 for https://tree.opentreeoflife.org/curator/study/view/pg_2916/?tab=trees&tree=tree6744
mrcaott6742ott140026		node node1174002 for https://tree.opentreeoflife.org/curator/study/view/pg_2917/?tab=trees&tree=tree6745
mrcaott6742ott140026		node node1174452 for https://tree.opentreeoflife.org/curator/study/view/pg_2919/?tab=trees&tree=tree6749
mrcaott6742ott140026	node node1174667 for https://tree.opentreeoflife.org/curator/study/view/pg_2923/?tab=trees&tree=tree6751
mrcaott6742ott152043			node Tn11887450 for https://tree.opentreeoflife.org/curator/study/view/ot_615/?tab=trees&tree=Tr76459
mrcaott6742ott152043			node node1173905 for https://tree.opentreeoflife.org/curator/study/view/pg_2917/?tab=trees&tree=tree6745
mrcaott6742ott152043			node node1173969 for https://tree.opentreeoflife.org/curator/study/view/pg_2917/?tab=trees&tree=tree6745
mrcaott6742ott152043			node node1173970 for https://tree.opentreeoflife.org/curator/study/view/pg_2917/?tab=trees&tree=tree6745
mrcaott6742ott152043	node node1152816 for https://tree.opentreeoflife.org/curator/study/view/pg_2842/?tab=trees&tree=tree6603
mrcaott6742ott152043	node node1173822 for https://tree.opentreeoflife.org/curator/study/view/pg_2916/?tab=trees&tree=tree6744
mrcaott6742ott152216	node node1152838 for https://tree.opentreeoflife.org/curator/study/view/pg_2842/?tab=trees&tree=tree6603
mrcaott6742ott152216	node node1173839 for https://tree.opentreeoflife.org/curator/study/view/pg_2916/?tab=trees&tree=tree6744
mrcaott6742ott152216	node node1173996 for https://tree.opentreeoflife.org/curator/study/view/pg_2917/?tab=trees&tree=tree6745
mrcaott6742ott152216	node node1174647 for https://tree.opentreeoflife.org/curator/study/view/pg_2923/?tab=trees&tree=tree6751
mrcaott6742ott160888	node Tn11887420 for https://tree.opentreeoflife.org/curator/study/view/ot_615/?tab=trees&tree=Tr76459
mrcaott6742ott160888	node node1152814 for https://tree.opentreeoflife.org/curator/study/view/pg_2842/?tab=trees&tree=tree6603
mrcaott6742ott160888	node node1173788 for https://tree.opentreeoflife.org/curator/study/view/pg_2916/?tab=trees&tree=tree6744
mrcaott6742ott160888	node node1173897 for https://tree.opentreeoflife.org/curator/study/view/pg_2917/?tab=trees&tree=tree6745
mrcaott6742ott191795	node Tn11887335 for https://tree.opentreeoflife.org/curator/study/view/ot_615/?tab=trees&tree=Tr76459
mrcaott6742ott191795	node node1152818 for https://tree.opentreeoflife.org/curator/study/view/pg_2842/?tab=trees&tree=tree6603
mrcaott6742ott191795	node node1173830 for https://tree.opentreeoflife.org/curator/study/view/pg_2916/?tab=trees&tree=tree6744
mrcaott6742ott191795	node node1173979 for https://tree.opentreeoflife.org/curator/study/view/pg_2917/?tab=trees&tree=tree6745
mrcaott6742ott191795	node node1174632 for https://tree.opentreeoflife.org/curator/study/view/pg_2923/?tab=trees&tree=tree6751
mrcaott6742ott288146				node ott165468 for https://tree.opentreeoflife.org/curator/study/view/pg_2842/?tab=trees&tree=tree6603
mrcaott6742ott288146				node ott165468 for https://tree.opentreeoflife.org/curator/study/view/pg_2916/?tab=trees&tree=tree6744
mrcaott6742ott288146		node node1174002 for https://tree.opentreeoflife.org/curator/study/view/pg_2917/?tab=trees&tree=tree6745
mrcaott6742ott288146		node node1174452 for https://tree.opentreeoflife.org/curator/study/view/pg_2919/?tab=trees&tree=tree6749
mrcaott6742ott288146	node node1174663 for https://tree.opentreeoflife.org/curator/study/view/pg_2923/?tab=trees&tree=tree6751
mrcaott6742ott312997	node node1174560 for https://tree.opentreeoflife.org/curator/study/view/pg_2919/?tab=trees&tree=tree6749
mrcaott6742ott312997	node node1174670 for https://tree.opentreeoflife.org/curator/study/view/pg_2923/?tab=trees&tree=tree6751
mrcaott6742ott413459			node Tn11887394 for https://tree.opentreeoflife.org/curator/study/view/ot_615/?tab=trees&tree=Tr76459
mrcaott6742ott413459			node Tn11887450 for https://tree.opentreeoflife.org/curator/study/view/ot_615/?tab=trees&tree=Tr76459
mrcaott6742ott413459			node node1173905 for https://tree.opentreeoflife.org/curator/study/view/pg_2917/?tab=trees&tree=tree6745
mrcaott6742ott413459	node node1152815 for https://tree.opentreeoflife.org/curator/study/view/pg_2842/?tab=trees&tree=tree6603
mrcaott6742ott413459	node node1173820 for https://tree.opentreeoflife.org/curator/study/view/pg_2916/?tab=trees&tree=tree6744
mrcaott6742ott43613		node Tn11887327 for https://tree.opentreeoflife.org/curator/study/view/ot_615/?tab=trees&tree=Tr76459
mrcaott6742ott43613	node node1152819 for https://tree.opentreeoflife.org/curator/study/view/pg_2842/?tab=trees&tree=tree6603
mrcaott6742ott43613	node node1173836 for https://tree.opentreeoflife.org/curator/study/view/pg_2916/?tab=trees&tree=tree6744
mrcaott6742ott43613	node node1173993 for https://tree.opentreeoflife.org/curator/study/view/pg_2917/?tab=trees&tree=tree6745
mrcaott6742ott43613	node node1174646 for https://tree.opentreeoflife.org/curator/study/view/pg_2923/?tab=trees&tree=tree6751
mrcaott6742ott47716	node node1152812 for https://tree.opentreeoflife.org/curator/study/view/pg_2842/?tab=trees&tree=tree6603
mrcaott6742ott47716	node node1173736 for https://tree.opentreeoflife.org/curator/study/view/pg_2916/?tab=trees&tree=tree6744
mrcaott6742ott532964			node node1174704 for https://tree.opentreeoflife.org/curator/study/view/pg_2923/?tab=trees&tree=tree6751
mrcaott6742ott532964	node node1152837 for https://tree.opentreeoflife.org/curator/study/view/pg_2842/?tab=trees&tree=tree6603
mrcaott6742ott532964	node node1173837 for https://tree.opentreeoflife.org/curator/study/view/pg_2916/?tab=trees&tree=tree6744
mrcaott6742ott532964	node node1173994 for https://tree.opentreeoflife.org/curator/study/view/pg_2917/?tab=trees&tree=tree6745
mrcaott6742ott579613				node ott579613 for https://tree.opentreeoflife.org/curator/study/view/pg_2918/?tab=trees&tree=tree6755
mrcaott6742ott579613			node Tn11887411 for https://tree.opentreeoflife.org/curator/study/view/ot_615/?tab=trees&tree=Tr76459
mrcaott6742ott579613			node Tn11887450 for https://tree.opentreeoflife.org/curator/study/view/ot_615/?tab=trees&tree=Tr76459
mrcaott6742ott579613			node Tn11887452 for https://tree.opentreeoflife.org/curator/study/view/ot_615/?tab=trees&tree=Tr76459
mrcaott6742ott579613	node node1152817 for https://tree.opentreeoflife.org/curator/study/view/pg_2842/?tab=trees&tree=tree6603
mrcaott6742ott579613	node node1173828 for https://tree.opentreeoflife.org/curator/study/view/pg_2916/?tab=trees&tree=tree6744
mrcaott6742ott579613	node node1173975 for https://tree.opentreeoflife.org/curator/study/view/pg_2917/?tab=trees&tree=tree6745
mrcaott6742ott686786		node node1152839 for https://tree.opentreeoflife.org/curator/study/view/pg_2842/?tab=trees&tree=tree6603
mrcaott6742ott686786		node node1173841 for https://tree.opentreeoflife.org/curator/study/view/pg_2916/?tab=trees&tree=tree6744
mrcaott6742ott686786		node node1173998 for https://tree.opentreeoflife.org/curator/study/view/pg_2917/?tab=trees&tree=tree6745
mrcaott6742ott686786	node node1174655 for https://tree.opentreeoflife.org/curator/study/view/pg_2923/?tab=trees&tree=tree6751
mrcaott6742ott898713		node node1152839 for https://tree.opentreeoflife.org/curator/study/view/pg_2842/?tab=trees&tree=tree6603
mrcaott6742ott898713		node node1173841 for https://tree.opentreeoflife.org/curator/study/view/pg_2916/?tab=trees&tree=tree6744
mrcaott6742ott898713		node node1173998 for https://tree.opentreeoflife.org/curator/study/view/pg_2917/?tab=trees&tree=tree6745
mrcaott6742ott898713	node node1174657 for https://tree.opentreeoflife.org/curator/study/view/pg_2923/?tab=trees&tree=tree6751
mrcaott6742ott95900	node node1174559 for https://tree.opentreeoflife.org/curator/study/view/pg_2919/?tab=trees&tree=tree6749
mrcaott6742ott95900	node node1174668 for https://tree.opentreeoflife.org/curator/study/view/pg_2923/?tab=trees&tree=tree6751
mrcaott723887ott1023077				node ott5740095 for https://tree.opentreeoflife.org/curator/study/view/pg_2842/?tab=trees&tree=tree6603
mrcaott723887ott1023077				node ott5740095 for https://tree.opentreeoflife.org/curator/study/view/pg_2916/?tab=trees&tree=tree6744
mrcaott723887ott1023077				node ott5740095 for https://tree.opentreeoflife.org/curator/study/view/pg_2917/?tab=trees&tree=tree6745
mrcaott723887ott1023077	node node1174932 for https://tree.opentreeoflife.org/curator/study/view/pg_2923/?tab=trees&tree=tree6751
mrcaott723887ott5740095				node ott5740095 for https://tree.opentreeoflife.org/curator/study/view/pg_2842/?tab=trees&tree=tree6603
mrcaott723887ott5740095				node ott5740095 for https://tree.opentreeoflife.org/curator/study/view/pg_2916/?tab=trees&tree=tree6744
mrcaott723887ott5740095				node ott5740095 for https://tree.opentreeoflife.org/curator/study/view/pg_2917/?tab=trees&tree=tree6745
mrcaott723887ott5740095	node node1174934 for https://tree.opentreeoflife.org/curator/study/view/pg_2923/?tab=trees&tree=tree6751
mrcaott723887ott829498	node node1174936 for https://tree.opentreeoflife.org/curator/study/view/pg_2923/?tab=trees&tree=tree6751
mrcaott735759ott1040189				node ott735759 for https://tree.opentreeoflife.org/curator/study/view/pg_2923/?tab=trees&tree=tree6751
mrcaott735759ott1040189	node node1174577 for https://tree.opentreeoflife.org/curator/study/view/pg_2919/?tab=trees&tree=tree6749
mrcaott741748ott849595				node ott741748 for https://tree.opentreeoflife.org/curator/study/view/ot_71/?tab=trees&tree=tree1
mrcaott741748ott849595				node ott741748 for https://tree.opentreeoflife.org/curator/study/view/ot_74/?tab=trees&tree=tree1
mrcaott741748ott849595	node node1152912 for https://tree.opentreeoflife.org/curator/study/view/pg_2842/?tab=trees&tree=tree6603
mrcaott741748ott849595	node node1173783 for https://tree.opentreeoflife.org/curator/study/view/pg_2916/?tab=trees&tree=tree6744
mrcaott777759ott1071395			node node11 for https://tree.opentreeoflife.org/curator/study/view/ot_74/?tab=trees&tree=tree1
mrcaott777759ott1071395			node node12 for https://tree.opentreeoflife.org/curator/study/view/ot_74/?tab=trees&tree=tree1
mrcaott777759ott1071395	node node1152898 for https://tree.opentreeoflife.org/curator/study/view/pg_2842/?tab=trees&tree=tree6603
mrcaott777759ott1071395	node node1173770 for https://tree.opentreeoflife.org/curator/study/view/pg_2916/?tab=trees&tree=tree6744
mrcaott807574ott902086				node ott902086 for https://tree.opentreeoflife.org/curator/study/view/pg_2842/?tab=trees&tree=tree6603
mrcaott807574ott902086				node ott902086 for https://tree.opentreeoflife.org/curator/study/view/pg_2916/?tab=trees&tree=tree6744
mrcaott807574ott902086	node node1173949 for https://tree.opentreeoflife.org/curator/study/view/pg_2917/?tab=trees&tree=tree6745
mrcaott807574ott902086	node node1175365 for https://tree.opentreeoflife.org/curator/study/view/pg_2918/?tab=trees&tree=tree6755
mrcaott807576ott990038				node ott807576 for https://tree.opentreeoflife.org/curator/study/view/pg_2917/?tab=trees&tree=tree6745
mrcaott807576ott990038				node ott990038 for https://tree.opentreeoflife.org/curator/study/view/ot_615/?tab=trees&tree=Tr76459
mrcaott807576ott990038	node node1175356 for https://tree.opentreeoflife.org/curator/study/view/pg_2918/?tab=trees&tree=tree6755
mrcaott845540ott968069				node ott5740116 for https://tree.opentreeoflife.org/curator/study/view/ot_615/?tab=trees&tree=Tr76459
mrcaott845540ott968069				node ott5740116 for https://tree.opentreeoflife.org/curator/study/view/pg_2842/?tab=trees&tree=tree6603
mrcaott845540ott968069				node ott5740116 for https://tree.opentreeoflife.org/curator/study/view/pg_2916/?tab=trees&tree=tree6744
mrcaott845540ott968069				node ott5740116 for https://tree.opentreeoflife.org/curator/study/view/pg_2917/?tab=trees&tree=tree6745
mrcaott845540ott968069	node node1174463 for https://tree.opentreeoflife.org/curator/study/view/pg_2921/?tab=trees&tree=tree6749
mrcaott845540ott968069	node node1174764 for https://tree.opentreeoflife.org/curator/study/view/pg_2923/?tab=trees&tree=tree6751
mrcaott845546ott874478			node node1174799 for https://tree.opentreeoflife.org/curator/study/view/pg_2923/?tab=trees&tree=tree6751
mrcaott845546ott874478	node node1174455 for https://tree.opentreeoflife.org/curator/study/view/pg_2921/?tab=trees&tree=tree6749
mrcaott872711ott2958735				node ott5740079 for https://tree.opentreeoflife.org/curator/study/view/pg_2842/?tab=trees&tree=tree6603
mrcaott872711ott2958735				node ott5740079 for https://tree.opentreeoflife.org/curator/study/view/pg_2916/?tab=trees&tree=tree6744
mrcaott872711ott2958735				node ott5740079 for https://tree.opentreeoflife.org/curator/study/view/pg_2917/?tab=trees&tree=tree6745
mrcaott872711ott2958735	node node1174866 for https://tree.opentreeoflife.org/curator/study/view/pg_2923/?tab=trees&tree=tree6751
mrcaott874467ott2958413			node node1174782 for https://tree.opentreeoflife.org/curator/study/view/pg_2923/?tab=trees&tree=tree6751
mrcaott874467ott2958413	node node1174460 for https://tree.opentreeoflife.org/curator/study/view/pg_2921/?tab=trees&tree=tree6749
mrcaott898712ott995891				node ott898712 for https://tree.opentreeoflife.org/curator/study/view/ot_615/?tab=trees&tree=Tr76459
mrcaott898712ott995891				node ott898712 for https://tree.opentreeoflife.org/curator/study/view/pg_2842/?tab=trees&tree=tree6603
mrcaott898712ott995891				node ott898712 for https://tree.opentreeoflife.org/curator/study/view/pg_2916/?tab=trees&tree=tree6744
mrcaott898712ott995891	node node1173914 for https://tree.opentreeoflife.org/curator/study/view/pg_2917/?tab=trees&tree=tree6745
mrcaott898714ott1096021				node ott898714 for https://tree.opentreeoflife.org/curator/study/view/pg_2842/?tab=trees&tree=tree6603
mrcaott898714ott1096021				node ott898714 for https://tree.opentreeoflife.org/curator/study/view/pg_2916/?tab=trees&tree=tree6744
mrcaott898714ott1096021				node ott898714 for https://tree.opentreeoflife.org/curator/study/view/pg_2917/?tab=trees&tree=tree6745
mrcaott898714ott1096021	node node1174650 for https://tree.opentreeoflife.org/curator/study/view/pg_2923/?tab=trees&tree=tree6751
mrcaott902066ott902069	node node1173920 for https://tree.opentreeoflife.org/curator/study/view/pg_2917/?tab=trees&tree=tree6745
mrcaott95900ott312998	node node1174598 for https://tree.opentreeoflife.org/curator/study/view/pg_2919/?tab=trees&tree=tree6749
mrcaott95900ott350475	node node1174596 for https://tree.opentreeoflife.org/curator/study/view/pg_2919/?tab=trees&tree=tree6749
mrcaott95900ott735759				node ott735759 for https://tree.opentreeoflife.org/curator/study/view/pg_2923/?tab=trees&tree=tree6751
mrcaott95900ott735759	node node1174576 for https://tree.opentreeoflife.org/curator/study/view/pg_2919/?tab=trees&tree=tree6749
ott1008119				node ott1008117 for https://tree.opentreeoflife.org/curator/study/view/pg_2923/?tab=trees&tree=tree6751
ott1008119	node node101 for https://tree.opentreeoflife.org/curator/study/view/ot_163/?tab=trees&tree=tree1
ott1024428	node node1174915 for https://tree.opentreeoflife.org/curator/study/view/pg_2923/?tab=trees&tree=tree6751
ott1040187	node node1152946 for https://tree.opentreeoflife.org/curator/study/view/pg_2842/?tab=trees&tree=tree6603
ott1040187	node node1173727 for https://tree.opentreeoflife.org/curator/study/view/pg_2916/?tab=trees&tree=tree6744
ott1042709	node node1174893 for https://tree.opentreeoflife.org/curator/study/view/pg_2923/?tab=trees&tree=tree6751
ott1071368	node node1152903 for https://tree.opentreeoflife.org/curator/study/view/pg_2842/?tab=trees&tree=tree6603
ott1071368	node node1173761 for https://tree.opentreeoflife.org/curator/study/view/pg_2916/?tab=trees&tree=tree6744
ott1071368	node node17 for https://tree.opentreeoflife.org/curator/study/view/ot_74/?tab=trees&tree=tree1
ott1085215	node node1152944 for https://tree.opentreeoflife.org/curator/study/view/pg_2842/?tab=trees&tree=tree6603
ott1085215	node node1173721 for https://tree.opentreeoflife.org/curator/study/view/pg_2916/?tab=trees&tree=tree6744
ott1085254				node ott493488 for https://tree.opentreeoflife.org/curator/study/view/ot_615/?tab=trees&tree=Tr76459
ott1085254				node ott902086 for https://tree.opentreeoflife.org/curator/study/view/pg_2842/?tab=trees&tree=tree6603
ott1085254				node ott902086 for https://tree.opentreeoflife.org/curator/study/view/pg_2916/?tab=trees&tree=tree6744
ott1085254	node node1173943 for https://tree.opentreeoflife.org/curator/study/view/pg_2917/?tab=trees&tree=tree6745
ott1085254	node node1175359 for https://tree.opentreeoflife.org/curator/study/view/pg_2918/?tab=trees&tree=tree6755
ott1096022				node ott898714 for https://tree.opentreeoflife.org/curator/study/view/pg_2842/?tab=trees&tree=tree6603
ott1096022				node ott898714 for https://tree.opentreeoflife.org/curator/study/view/pg_2916/?tab=trees&tree=tree6744
ott1096022				node ott898714 for https://tree.opentreeoflife.org/curator/study/view/pg_2917/?tab=trees&tree=tree6745
ott1096022	node node1174648 for https://tree.opentreeoflife.org/curator/study/view/pg_2923/?tab=trees&tree=tree6751
ott143506				node ott791628 for https://tree.opentreeoflife.org/curator/study/view/pg_2842/?tab=trees&tree=tree6603
ott143506				node ott791628 for https://tree.opentreeoflife.org/curator/study/view/pg_2916/?tab=trees&tree=tree6744
ott143506		node Tn11887465 for https://tree.opentreeoflife.org/curator/study/view/ot_615/?tab=trees&tree=Tr76459
ott143506		node node1173894 for https://tree.opentreeoflife.org/curator/study/view/pg_2917/?tab=trees&tree=tree6745
ott143509				node ott791628 for https://tree.opentreeoflife.org/curator/study/view/pg_2842/?tab=trees&tree=tree6603
ott143509				node ott791628 for https://tree.opentreeoflife.org/curator/study/view/pg_2916/?tab=trees&tree=tree6744
ott143509		node Tn11887465 for https://tree.opentreeoflife.org/curator/study/view/ot_615/?tab=trees&tree=Tr76459
ott143509		node node1173894 for https://tree.opentreeoflife.org/curator/study/view/pg_2917/?tab=trees&tree=tree6745
ott152041				node ott437066 for https://tree.opentreeoflife.org/curator/study/view/ot_615/?tab=trees&tree=Tr76459
ott152041				node ott437066 for https://tree.opentreeoflife.org/curator/study/view/pg_2842/?tab=trees&tree=tree6603
ott152041				node ott437066 for https://tree.opentreeoflife.org/curator/study/view/pg_2916/?tab=trees&tree=tree6744
ott152041		node node1173900 for https://tree.opentreeoflife.org/curator/study/view/pg_2917/?tab=trees&tree=tree6745
ott160891				node ott160888 for https://tree.opentreeoflife.org/curator/study/view/pg_2842/?tab=trees&tree=tree6603
ott160891				node ott160888 for https://tree.opentreeoflife.org/curator/study/view/pg_2916/?tab=trees&tree=tree6744
ott160891				node ott990038 for https://tree.opentreeoflife.org/curator/study/view/ot_615/?tab=trees&tree=Tr76459
ott160891	node node1173940 for https://tree.opentreeoflife.org/curator/study/view/pg_2917/?tab=trees&tree=tree6745
ott160891	node node1175354 for https://tree.opentreeoflife.org/curator/study/view/pg_2918/?tab=trees&tree=tree6755
ott191805				node ott191804 for https://tree.opentreeoflife.org/curator/study/view/pg_2923/?tab=trees&tree=tree6751
ott191805				node ott2958469 for https://tree.opentreeoflife.org/curator/study/view/pg_2842/?tab=trees&tree=tree6603
ott191805				node ott2958469 for https://tree.opentreeoflife.org/curator/study/view/pg_2916/?tab=trees&tree=tree6744
ott191805	node node1173987 for https://tree.opentreeoflife.org/curator/study/view/pg_2917/?tab=trees&tree=tree6745
ott198845				node ott5740095 for https://tree.opentreeoflife.org/curator/study/view/pg_2842/?tab=trees&tree=tree6603
ott198845				node ott5740095 for https://tree.opentreeoflife.org/curator/study/view/pg_2916/?tab=trees&tree=tree6744
ott198845		node node1174039 for https://tree.opentreeoflife.org/curator/study/view/pg_2917/?tab=trees&tree=tree6745
ott198845	node node1174920 for https://tree.opentreeoflife.org/curator/study/view/pg_2923/?tab=trees&tree=tree6751
ott211218				node ott473106 for https://tree.opentreeoflife.org/curator/study/view/pg_2842/?tab=trees&tree=tree6603
ott211218				node ott473106 for https://tree.opentreeoflife.org/curator/study/view/pg_2916/?tab=trees&tree=tree6744
ott211218	node Tn11887317 for https://tree.opentreeoflife.org/curator/study/view/ot_615/?tab=trees&tree=Tr76459
ott211218	node node1173972 for https://tree.opentreeoflife.org/curator/study/view/pg_2917/?tab=trees&tree=tree6745
ott211218	node node1175395 for https://tree.opentreeoflife.org/curator/study/view/pg_2918/?tab=trees&tree=tree6755
ott313209		node node1152853 for https://tree.opentreeoflife.org/curator/study/view/pg_2842/?tab=trees&tree=tree6603
ott313209		node node1173825 for https://tree.opentreeoflife.org/curator/study/view/pg_2916/?tab=trees&tree=tree6744
ott313209		node node1173898 for https://tree.opentreeoflife.org/curator/study/view/pg_2917/?tab=trees&tree=tree6745
ott313209		node node1175398 for https://tree.opentreeoflife.org/curator/study/view/pg_2918/?tab=trees&tree=tree6755
ott313209	node Tn11887437 for https://tree.opentreeoflife.org/curator/study/view/ot_615/?tab=trees&tree=Tr76459
ott313214				node ott313212 for https://tree.opentreeoflife.org/curator/study/view/pg_2842/?tab=trees&tree=tree6603
ott313214				node ott313212 for https://tree.opentreeoflife.org/curator/study/view/pg_2916/?tab=trees&tree=tree6744
ott313214				node ott313212 for https://tree.opentreeoflife.org/curator/study/view/pg_2917/?tab=trees&tree=tree6745
ott313214		node node1175334 for https://tree.opentreeoflife.org/curator/study/view/pg_2918/?tab=trees&tree=tree6755
ott313214	node Tn11887347 for https://tree.opentreeoflife.org/curator/study/view/ot_615/?tab=trees&tree=Tr76459
ott313217				node ott313215 for https://tree.opentreeoflife.org/curator/study/view/pg_2842/?tab=trees&tree=tree6603
ott313217				node ott313215 for https://tree.opentreeoflife.org/curator/study/view/pg_2916/?tab=trees&tree=tree6744
ott313217				node ott313215 for https://tree.opentreeoflife.org/curator/study/view/pg_2917/?tab=trees&tree=tree6745
ott313217				node ott313215 for https://tree.opentreeoflife.org/curator/study/view/pg_2918/?tab=trees&tree=tree6755
ott313217		node Tn11887504 for https://tree.opentreeoflife.org/curator/study/view/ot_615/?tab=trees&tree=Tr76459
ott313218				node ott313215 for https://tree.opentreeoflife.org/curator/study/view/pg_2842/?tab=trees&tree=tree6603
ott313218				node ott313215 for https://tree.opentreeoflife.org/curator/study/view/pg_2916/?tab=trees&tree=tree6744
ott313218				node ott313215 for https://tree.opentreeoflife.org/curator/study/view/pg_2917/?tab=trees&tree=tree6745
ott313218				node ott313215 for https://tree.opentreeoflife.org/curator/study/view/pg_2918/?tab=trees&tree=tree6755
ott313218		node Tn11887504 for https://tree.opentreeoflife.org/curator/study/view/ot_615/?tab=trees&tree=Tr76459
ott324423				node ott324422 for https://tree.opentreeoflife.org/curator/study/view/pg_2842/?tab=trees&tree=tree6603
ott324423				node ott324422 for https://tree.opentreeoflife.org/curator/study/view/pg_2916/?tab=trees&tree=tree6744
ott324423		node Tn11887484 for https://tree.opentreeoflife.org/curator/study/view/ot_615/?tab=trees&tree=Tr76459
ott324423		node node1174018 for https://tree.opentreeoflife.org/curator/study/view/pg_2917/?tab=trees&tree=tree6745
ott324423	node node1174739 for https://tree.opentreeoflife.org/curator/study/view/pg_2923/?tab=trees&tree=tree6751
ott324424				node ott324426 for https://tree.opentreeoflife.org/curator/study/view/pg_2842/?tab=trees&tree=tree6603
ott324424				node ott324426 for https://tree.opentreeoflife.org/curator/study/view/pg_2916/?tab=trees&tree=tree6744
ott324424				node ott324426 for https://tree.opentreeoflife.org/curator/study/view/pg_2917/?tab=trees&tree=tree6745
ott324424	node node1174911 for https://tree.opentreeoflife.org/curator/study/view/pg_2923/?tab=trees&tree=tree6751
ott348013				node ott2957916 for https://tree.opentreeoflife.org/curator/study/view/ot_615/?tab=trees&tree=Tr76459
ott348013				node ott5746022 for https://tree.opentreeoflife.org/curator/study/view/pg_2842/?tab=trees&tree=tree6603
ott348013				node ott5746022 for https://tree.opentreeoflife.org/curator/study/view/pg_2916/?tab=trees&tree=tree6744
ott348013				node ott889276 for https://tree.opentreeoflife.org/curator/study/view/pg_2918/?tab=trees&tree=tree6755
ott348013	node node1173955 for https://tree.opentreeoflife.org/curator/study/view/pg_2917/?tab=trees&tree=tree6745
ott363885	node node1152890 for https://tree.opentreeoflife.org/curator/study/view/pg_2842/?tab=trees&tree=tree6603
ott363885	node node1173737 for https://tree.opentreeoflife.org/curator/study/view/pg_2916/?tab=trees&tree=tree6744
ott363891	node node1152939 for https://tree.opentreeoflife.org/curator/study/view/pg_2842/?tab=trees&tree=tree6603
ott363891	node node1173731 for https://tree.opentreeoflife.org/curator/study/view/pg_2916/?tab=trees&tree=tree6744
ott468101				node ott468105 for https://tree.opentreeoflife.org/curator/study/view/ot_74/?tab=trees&tree=tree1
ott468101	node node12 for https://tree.opentreeoflife.org/curator/study/view/ot_71/?tab=trees&tree=tree1
ott472036				node ott472040 for https://tree.opentreeoflife.org/curator/study/view/pg_2923/?tab=trees&tree=tree6751
ott472036	node node52 for https://tree.opentreeoflife.org/curator/study/view/ot_163/?tab=trees&tree=tree1
ott473037				node ott473106 for https://tree.opentreeoflife.org/curator/study/view/pg_2842/?tab=trees&tree=tree6603
ott473037				node ott473106 for https://tree.opentreeoflife.org/curator/study/view/pg_2916/?tab=trees&tree=tree6744
ott473037	node Tn11887317 for https://tree.opentreeoflife.org/curator/study/view/ot_615/?tab=trees&tree=Tr76459
ott473037	node node1173972 for https://tree.opentreeoflife.org/curator/study/view/pg_2917/?tab=trees&tree=tree6745
ott473037	node node1175395 for https://tree.opentreeoflife.org/curator/study/view/pg_2918/?tab=trees&tree=tree6755
ott47717	node node1152910 for https://tree.opentreeoflife.org/curator/study/view/pg_2842/?tab=trees&tree=tree6603
ott47717	node node1173779 for https://tree.opentreeoflife.org/curator/study/view/pg_2916/?tab=trees&tree=tree6744
ott47717	node node29 for https://tree.opentreeoflife.org/curator/study/view/ot_74/?tab=trees&tree=tree1
ott47717	node node7 for https://tree.opentreeoflife.org/curator/study/view/ot_71/?tab=trees&tree=tree1
ott5511741	node node1152950 for https://tree.opentreeoflife.org/curator/study/view/pg_2842/?tab=trees&tree=tree6603
ott5511741	node node1173722 for https://tree.opentreeoflife.org/curator/study/view/pg_2916/?tab=trees&tree=tree6744
ott553783		node node1174713 for https://tree.opentreeoflife.org/curator/study/view/pg_2923/?tab=trees&tree=tree6751
ott5726085		node node1174713 for https://tree.opentreeoflife.org/curator/study/view/pg_2923/?tab=trees&tree=tree6751
ott5726093				node ott1008117 for https://tree.opentreeoflife.org/curator/study/view/pg_2923/?tab=trees&tree=tree6751
ott5726093	node node101 for https://tree.opentreeoflife.org/curator/study/view/ot_163/?tab=trees&tree=tree1
ott5726095				node ott324422 for https://tree.opentreeoflife.org/curator/study/view/pg_2842/?tab=trees&tree=tree6603
ott5726095				node ott324422 for https://tree.opentreeoflife.org/curator/study/view/pg_2916/?tab=trees&tree=tree6744
ott5726095		node Tn11887484 for https://tree.opentreeoflife.org/curator/study/view/ot_615/?tab=trees&tree=Tr76459
ott5726095		node node1174018 for https://tree.opentreeoflife.org/curator/study/view/pg_2917/?tab=trees&tree=tree6745
ott5726095	node node1174739 for https://tree.opentreeoflife.org/curator/study/view/pg_2923/?tab=trees&tree=tree6751
ott5726103				node ott949511 for https://tree.opentreeoflife.org/curator/study/view/pg_2842/?tab=trees&tree=tree6603
ott5726103				node ott949511 for https://tree.opentreeoflife.org/curator/study/view/pg_2916/?tab=trees&tree=tree6744
ott5726103	node node1174025 for https://tree.opentreeoflife.org/curator/study/view/pg_2917/?tab=trees&tree=tree6745
ott5726103	node node1174879 for https://tree.opentreeoflife.org/curator/study/view/pg_2923/?tab=trees&tree=tree6751
ott5726111				node ott579613 for https://tree.opentreeoflife.org/curator/study/view/pg_2842/?tab=trees&tree=tree6603
ott5726111				node ott579613 for https://tree.opentreeoflife.org/curator/study/view/pg_2916/?tab=trees&tree=tree6744
ott5726111				node ott579613 for https://tree.opentreeoflife.org/curator/study/view/pg_2918/?tab=trees&tree=tree6755
ott5726111				node ott579613 for https://tree.opentreeoflife.org/curator/study/view/pg_2923/?tab=trees&tree=tree6751
ott5726111	node Tn11887326 for https://tree.opentreeoflife.org/curator/study/view/ot_615/?tab=trees&tree=Tr76459
ott5726111	node node1173976 for https://tree.opentreeoflife.org/curator/study/view/pg_2917/?tab=trees&tree=tree6745
ott5734250			node Tn11887372 for https://tree.opentreeoflife.org/curator/study/view/ot_615/?tab=trees&tree=Tr76459
ott5734250		node node1175386 for https://tree.opentreeoflife.org/curator/study/view/pg_2918/?tab=trees&tree=tree6755
ott5734250	node node1152861 for https://tree.opentreeoflife.org/curator/study/view/pg_2842/?tab=trees&tree=tree6603
ott5734250	node node1173813 for https://tree.opentreeoflife.org/curator/study/view/pg_2916/?tab=trees&tree=tree6744
ott5734250	node node1173923 for https://tree.opentreeoflife.org/curator/study/view/pg_2917/?tab=trees&tree=tree6745
ott5734253				node ott791628 for https://tree.opentreeoflife.org/curator/study/view/pg_2842/?tab=trees&tree=tree6603
ott5734253				node ott791628 for https://tree.opentreeoflife.org/curator/study/view/pg_2916/?tab=trees&tree=tree6744
ott5734253		node Tn11887465 for https://tree.opentreeoflife.org/curator/study/view/ot_615/?tab=trees&tree=Tr76459
ott5734253		node node1173894 for https://tree.opentreeoflife.org/curator/study/view/pg_2917/?tab=trees&tree=tree6745
ott5740233				node ott756656 for https://tree.opentreeoflife.org/curator/study/view/ot_615/?tab=trees&tree=Tr76459
ott5740233			node node1175391 for https://tree.opentreeoflife.org/curator/study/view/pg_2918/?tab=trees&tree=tree6755
ott5740233	node node1152862 for https://tree.opentreeoflife.org/curator/study/view/pg_2842/?tab=trees&tree=tree6603
ott5740233	node node1173815 for https://tree.opentreeoflife.org/curator/study/view/pg_2916/?tab=trees&tree=tree6744
ott5740233	node node1173925 for https://tree.opentreeoflife.org/curator/study/view/pg_2917/?tab=trees&tree=tree6745
ott579612				node ott579613 for https://tree.opentreeoflife.org/curator/study/view/pg_2842/?tab=trees&tree=tree6603
ott579612				node ott579613 for https://tree.opentreeoflife.org/curator/study/view/pg_2916/?tab=trees&tree=tree6744
ott579612				node ott579613 for https://tree.opentreeoflife.org/curator/study/view/pg_2918/?tab=trees&tree=tree6755
ott579612				node ott579613 for https://tree.opentreeoflife.org/curator/study/view/pg_2923/?tab=trees&tree=tree6751
ott579612	node Tn11887326 for https://tree.opentreeoflife.org/curator/study/view/ot_615/?tab=trees&tree=Tr76459
ott579612	node node1173976 for https://tree.opentreeoflife.org/curator/study/view/pg_2917/?tab=trees&tree=tree6745
ott580064	node node1152811 for https://tree.opentreeoflife.org/curator/study/view/pg_2842/?tab=trees&tree=tree6603
ott580064	node node1173730 for https://tree.opentreeoflife.org/curator/study/view/pg_2916/?tab=trees&tree=tree6744
ott580066	node node1152813 for https://tree.opentreeoflife.org/curator/study/view/pg_2842/?tab=trees&tree=tree6603
ott580066	node node1173786 for https://tree.opentreeoflife.org/curator/study/view/pg_2916/?tab=trees&tree=tree6744
ott593714	node node1174458 for https://tree.opentreeoflife.org/curator/study/view/pg_2921/?tab=trees&tree=tree6749
ott593714	node node1174778 for https://tree.opentreeoflife.org/curator/study/view/pg_2923/?tab=trees&tree=tree6751
ott631696			node Tn11887372 for https://tree.opentreeoflife.org/curator/study/view/ot_615/?tab=trees&tree=Tr76459
ott631696		node node1175386 for https://tree.opentreeoflife.org/curator/study/view/pg_2918/?tab=trees&tree=tree6755
ott631696	node node1152861 for https://tree.opentreeoflife.org/curator/study/view/pg_2842/?tab=trees&tree=tree6603
ott631696	node node1173813 for https://tree.opentreeoflife.org/curator/study/view/pg_2916/?tab=trees&tree=tree6744
ott631696	node node1173923 for https://tree.opentreeoflife.org/curator/study/view/pg_2917/?tab=trees&tree=tree6745
ott663619				node ott5740116 for https://tree.opentreeoflife.org/curator/study/view/ot_615/?tab=trees&tree=Tr76459
ott663619				node ott5740116 for https://tree.opentreeoflife.org/curator/study/view/pg_2842/?tab=trees&tree=tree6603
ott663619				node ott5740116 for https://tree.opentreeoflife.org/curator/study/view/pg_2916/?tab=trees&tree=tree6744
ott663619				node ott5740116 for https://tree.opentreeoflife.org/curator/study/view/pg_2917/?tab=trees&tree=tree6745
ott663619	node node1174465 for https://tree.opentreeoflife.org/curator/study/view/pg_2921/?tab=trees&tree=tree6749
ott663619	node node1174766 for https://tree.opentreeoflife.org/curator/study/view/pg_2923/?tab=trees&tree=tree6751
ott664821				node ott898719 for https://tree.opentreeoflife.org/curator/study/view/pg_2842/?tab=trees&tree=tree6603
ott664821				node ott898719 for https://tree.opentreeoflife.org/curator/study/view/pg_2916/?tab=trees&tree=tree6744
ott664821	node node1174010 for https://tree.opentreeoflife.org/curator/study/view/pg_2917/?tab=trees&tree=tree6745
ott664821	node node1174721 for https://tree.opentreeoflife.org/curator/study/view/pg_2923/?tab=trees&tree=tree6751
ott734627				node ott791628 for https://tree.opentreeoflife.org/curator/study/view/pg_2842/?tab=trees&tree=tree6603
ott734627				node ott791628 for https://tree.opentreeoflife.org/curator/study/view/pg_2916/?tab=trees&tree=tree6744
ott734627		node Tn11887465 for https://tree.opentreeoflife.org/curator/study/view/ot_615/?tab=trees&tree=Tr76459
ott734627		node node1173894 for https://tree.opentreeoflife.org/curator/study/view/pg_2917/?tab=trees&tree=tree6745
ott734628				node ott902121 for https://tree.opentreeoflife.org/curator/study/view/pg_2842/?tab=trees&tree=tree6603
ott734628				node ott902121 for https://tree.opentreeoflife.org/curator/study/view/pg_2916/?tab=trees&tree=tree6744
ott734628		node node1173936 for https://tree.opentreeoflife.org/curator/study/view/pg_2917/?tab=trees&tree=tree6745
ott734628	node node1175368 for https://tree.opentreeoflife.org/curator/study/view/pg_2918/?tab=trees&tree=tree6755
ott739237				node ott259513 for https://tree.opentreeoflife.org/curator/study/view/ot_615/?tab=trees&tree=Tr76459
ott739237				node ott259513 for https://tree.opentreeoflife.org/curator/study/view/pg_2842/?tab=trees&tree=tree6603
ott739237				node ott259513 for https://tree.opentreeoflife.org/curator/study/view/pg_2916/?tab=trees&tree=tree6744
ott739237	node node1173981 for https://tree.opentreeoflife.org/curator/study/view/pg_2917/?tab=trees&tree=tree6745
ott739237	node node1174634 for https://tree.opentreeoflife.org/curator/study/view/pg_2923/?tab=trees&tree=tree6751
ott806710				node ott902121 for https://tree.opentreeoflife.org/curator/study/view/pg_2842/?tab=trees&tree=tree6603
ott806710				node ott902121 for https://tree.opentreeoflife.org/curator/study/view/pg_2916/?tab=trees&tree=tree6744
ott806710		node node1173936 for https://tree.opentreeoflife.org/curator/study/view/pg_2917/?tab=trees&tree=tree6745
ott809945		node Tn11887429 for https://tree.opentreeoflife.org/curator/study/view/ot_615/?tab=trees&tree=Tr76459
ott809945	node node1152885 for https://tree.opentreeoflife.org/curator/study/view/pg_2842/?tab=trees&tree=tree6603
ott809945	node node1173793 for https://tree.opentreeoflife.org/curator/study/view/pg_2916/?tab=trees&tree=tree6744
ott809945	node node1173939 for https://tree.opentreeoflife.org/curator/study/view/pg_2917/?tab=trees&tree=tree6745
ott809945	node node1175353 for https://tree.opentreeoflife.org/curator/study/view/pg_2918/?tab=trees&tree=tree6755
ott899323				node ott949511 for https://tree.opentreeoflife.org/curator/study/view/pg_2842/?tab=trees&tree=tree6603
ott899323				node ott949511 for https://tree.opentreeoflife.org/curator/study/view/pg_2916/?tab=trees&tree=tree6744
ott899323	node node1174025 for https://tree.opentreeoflife.org/curator/study/view/pg_2917/?tab=trees&tree=tree6745
ott899323	node node1174879 for https://tree.opentreeoflife.org/curator/study/view/pg_2923/?tab=trees&tree=tree6751
ott939373		node node36 for https://tree.opentreeoflife.org/curator/study/view/ot_74/?tab=trees&tree=tree1
ott939373	node node1152925 for https://tree.opentreeoflife.org/curator/study/view/pg_2842/?tab=trees&tree=tree6603
ott939373	node node1173754 for https://tree.opentreeoflife.org/curator/study/view/pg_2916/?tab=trees&tree=tree6744
ott989696	node Tn11887312 for https://tree.opentreeoflife.org/curator/study/view/ot_615/?tab=trees&tree=Tr76459
ott989696	node node1152846 for https://tree.opentreeoflife.org/curator/study/view/pg_2842/?tab=trees&tree=tree6603
ott989696	node node1173831 for https://tree.opentreeoflife.org/curator/study/view/pg_2916/?tab=trees&tree=tree6744
ott989696	node node1173980 for https://tree.opentreeoflife.org/curator/study/view/pg_2917/?tab=trees&tree=tree6745
ott989696	node node1174633 for https://tree.opentreeoflife.org/curator/study/view/pg_2923/?tab=trees&tree=tree6751
ott990725				node ott990724 for https://tree.opentreeoflife.org/curator/study/view/ot_615/?tab=trees&tree=Tr76459
ott990725				node ott990724 for https://tree.opentreeoflife.org/curator/study/view/pg_2842/?tab=trees&tree=tree6603
ott990725				node ott990724 for https://tree.opentreeoflife.org/curator/study/view/pg_2916/?tab=trees&tree=tree6744
ott990725	node node1173918 for https://tree.opentreeoflife.org/curator/study/view/pg_2917/?tab=trees&tree=tree6745
ott990746				node ott990724 for https://tree.opentreeoflife.org/curator/study/view/ot_615/?tab=trees&tree=Tr76459
ott990746				node ott990724 for https://tree.opentreeoflife.org/curator/study/view/pg_2842/?tab=trees&tree=tree6603
ott990746				node ott990724 for https://tree.opentreeoflife.org/curator/study/view/pg_2916/?tab=trees&tree=tree6744
ott990746	node node1173918 for https://tree.opentreeoflife.org/curator/study/view/pg_2917/?tab=trees&tree=tree6745
Terminal node id	included in
ott791782	node ott791782 for https://tree.opentreeoflife.org/curator/study/view/pg_2842/?tab=trees&tree=tree6603
ott791782	node ott791782 for https://tree.opentreeoflife.org/curator/study/view/ot_75/?tab=trees&tree=tree1
ott791782	node ott791782 for https://tree.opentreeoflife.org/curator/study/view/pg_2916/?tab=trees&tree=tree6744
ott579400	node ott579400 for https://tree.opentreeoflife.org/curator/study/view/pg_2918/?tab=trees&tree=tree6755
ott579400	node ott579400 for https://tree.opentreeoflife.org/curator/study/view/pg_2917/?tab=trees&tree=tree6745
ott2958481	node ott2958481 for https://tree.opentreeoflife.org/curator/study/view/ot_615/?tab=trees&tree=Tr76459
ott225120	node ott741744 for https://tree.opentreeoflife.org/curator/study/view/pg_2842/?tab=trees&tree=tree6603
ott225120	node ott741744 for https://tree.opentreeoflife.org/curator/study/view/ot_74/?tab=trees&tree=tree1
ott225120	node ott741744 for https://tree.opentreeoflife.org/curator/study/view/pg_2916/?tab=trees&tree=tree6744
ott949511	node ott949511 for https://tree.opentreeoflife.org/curator/study/view/pg_2842/?tab=trees&tree=tree6603
ott949511	node ott949511 for https://tree.opentreeoflife.org/curator/study/view/pg_2917/?tab=trees&tree=tree6745
ott949511	node ott949511 for https://tree.opentreeoflife.org/curator/study/view/pg_2916/?tab=trees&tree=tree6744
ott949511	node ott949511 for https://tree.opentreeoflife.org/curator/study/view/pg_2923/?tab=trees&tree=tree6751
ott949512	node ott5740079 for https://tree.opentreeoflife.org/curator/study/view/pg_2842/?tab=trees&tree=tree6603
ott949512	node ott5740079 for https://tree.opentreeoflife.org/curator/study/view/pg_2917/?tab=trees&tree=tree6745
ott949512	node ott5740079 for https://tree.opentreeoflife.org/curator/study/view/pg_2916/?tab=trees&tree=tree6744
ott949512	node ott5740079 for https://tree.opentreeoflife.org/curator/study/view/pg_2923/?tab=trees&tree=tree6751
ott2957898	node ott2957898 for https://tree.opentreeoflife.org/curator/study/view/ot_615/?tab=trees&tree=Tr76459
ott1026335	node ott5740161 for https://tree.opentreeoflife.org/curator/study/view/pg_2923/?tab=trees&tree=tree6751
ott1026336	node ott5740161 for https://tree.opentreeoflife.org/curator/study/view/pg_2923/?tab=trees&tree=tree6751
ott269157	node ott502933 for https://tree.opentreeoflife.org/curator/study/view/pg_2842/?tab=trees&tree=tree6603
ott269157	node ott502933 for https://tree.opentreeoflife.org/curator/study/view/ot_71/?tab=trees&tree=tree1
ott269157	node ott502933 for https://tree.opentreeoflife.org/curator/study/view/ot_74/?tab=trees&tree=tree1
ott269157	node ott502933 for https://tree.opentreeoflife.org/curator/study/view/pg_2916/?tab=trees&tree=tree6744
ott269156	node ott269135 for https://tree.opentreeoflife.org/curator/study/view/pg_2842/?tab=trees&tree=tree6603
ott269156	node ott269135 for https://tree.opentreeoflife.org/curator/study/view/ot_71/?tab=trees&tree=tree1
ott269156	node ott269135 for https://tree.opentreeoflife.org/curator/study/view/ot_74/?tab=trees&tree=tree1
ott269156	node ott269135 for https://tree.opentreeoflife.org/curator/study/view/pg_2916/?tab=trees&tree=tree6744
ott269158	node ott502933 for https://tree.opentreeoflife.org/curator/study/view/pg_2842/?tab=trees&tree=tree6603
ott269158	node ott502933 for https://tree.opentreeoflife.org/curator/study/view/ot_71/?tab=trees&tree=tree1
ott269158	node ott502933 for https://tree.opentreeoflife.org/curator/study/view/ot_74/?tab=trees&tree=tree1
ott269158	node ott502933 for https://tree.opentreeoflife.org/curator/study/view/pg_2916/?tab=trees&tree=tree6744
ott143508	node ott143508 for https://tree.opentreeoflife.org/curator/study/view/pg_2917/?tab=trees&tree=tree6745
ott143508	node ott143508 for https://tree.opentreeoflife.org/curator/study/view/ot_615/?tab=trees&tree=Tr76459
ott968069	node ott968069 for https://tree.opentreeoflife.org/curator/study/view/pg_2921/?tab=trees&tree=tree6749
ott968069	node ott968069 for https://tree.opentreeoflife.org/curator/study/view/pg_2923/?tab=trees&tree=tree6751
ott2958205	node ott2958205 for https://tree.opentreeoflife.org/curator/study/view/ot_615/?tab=trees&tree=Tr76459
ott2958206	node ott2958205 for https://tree.opentreeoflife.org/curator/study/view/ot_615/?tab=trees&tree=Tr76459
ott5726096	node ott5092954 for https://tree.opentreeoflife.org/curator/study/view/pg_2923/?tab=trees&tree=tree6751
ott845546	node ott845546 for https://tree.opentreeoflife.org/curator/study/view/pg_2921/?tab=trees&tree=tree6749
ott845546	node ott845546 for https://tree.opentreeoflife.org/curator/study/view/pg_2923/?tab=trees&tree=tree6751
ott47715	node ott741748 for https://tree.opentreeoflife.org/curator/study/view/pg_2842/?tab=trees&tree=tree6603
ott47715	node ott741748 for https://tree.opentreeoflife.org/curator/study/view/ot_71/?tab=trees&tree=tree1
ott47715	node ott741748 for https://tree.opentreeoflife.org/curator/study/view/ot_74/?tab=trees&tree=tree1
ott47715	node ott741748 for https://tree.opentreeoflife.org/curator/study/view/pg_2916/?tab=trees&tree=tree6744
ott47716	node ott47716 for https://tree.opentreeoflife.org/curator/study/view/pg_2842/?tab=trees&tree=tree6603
ott47716	node ott47716 for https://tree.opentreeoflife.org/curator/study/view/ot_71/?tab=trees&tree=tree1
ott47716	node ott47716 for https://tree.opentreeoflife.org/curator/study/view/pg_2916/?tab=trees&tree=tree6744
ott908058	node ott579397 for https://tree.opentreeoflife.org/curator/study/view/pg_2842/?tab=trees&tree=tree6603
ott908058	node ott579397 for https://tree.opentreeoflife.org/curator/study/view/pg_2916/?tab=trees&tree=tree6744
ott160888	node ott160888 for https://tree.opentreeoflife.org/curator/study/view/pg_2842/?tab=trees&tree=tree6603
ott160888	node ott160888 for https://tree.opentreeoflife.org/curator/study/view/pg_2918/?tab=trees&tree=tree6755
ott160888	node ott160888 for https://tree.opentreeoflife.org/curator/study/view/pg_2917/?tab=trees&tree=tree6745
ott160888	node ott160888 for https://tree.opentreeoflife.org/curator/study/view/pg_2916/?tab=trees&tree=tree6744
ott414909	node ott414909 for https://tree.opentreeoflife.org/curator/study/view/pg_2842/?tab=trees&tree=tree6603
ott414909	node ott414909 for https://tree.opentreeoflife.org/curator/study/view/ot_74/?tab=trees&tree=tree1
ott414909	node ott414909 for https://tree.opentreeoflife.org/curator/study/view/pg_2916/?tab=trees&tree=tree6744
ott106105	node ott472001 for https://tree.opentreeoflife.org/curator/study/view/ot_163/?tab=trees&tree=tree1
ott106105	node ott472001 for https://tree.opentreeoflife.org/curator/study/view/pg_2923/?tab=trees&tree=tree6751
ott580073	node ott580073 for https://tree.opentreeoflife.org/curator/study/view/pg_2923/?tab=trees&tree=tree6751
ott2958098	node ott2958098 for https://tree.opentreeoflife.org/curator/study/view/ot_615/?tab=trees&tree=Tr76459
ott5740081	node ott5740081 for https://tree.opentreeoflife.org/curator/study/view/pg_2923/?tab=trees&tree=tree6751
ott2958090	node ott2958090 for https://tree.opentreeoflife.org/curator/study/view/ot_615/?tab=trees&tree=Tr76459
ott872711	node ott872711 for https://tree.opentreeoflife.org/curator/study/view/pg_2923/?tab=trees&tree=tree6751
ott1013022	node ott826819 for https://tree.opentreeoflife.org/curator/study/view/ot_163/?tab=trees&tree=tree1
ott1013022	node ott826819 for https://tree.opentreeoflife.org/curator/study/view/pg_2923/?tab=trees&tree=tree6751
ott980702	node ott980702 for https://tree.opentreeoflife.org/curator/study/view/pg_2842/?tab=trees&tree=tree6603
ott980702	node ott980702 for https://tree.opentreeoflife.org/curator/study/view/pg_2917/?tab=trees&tree=tree6745
ott980702	node ott980702 for https://tree.opentreeoflife.org/curator/study/view/pg_2916/?tab=trees&tree=tree6744
ott980702	node ott980702 for https://tree.opentreeoflife.org/curator/study/view/pg_2923/?tab=trees&tree=tree6751
ott2958413	node ott2958413 for https://tree.opentreeoflife.org/curator/study/view/pg_2921/?tab=trees&tree=tree6749
ott2958413	node ott2958413 for https://tree.opentreeoflife.org/curator/study/view/pg_2923/?tab=trees&tree=tree6751
ott2958799	node ott2958863 for https://tree.opentreeoflife.org/curator/study/view/pg_2923/?tab=trees&tree=tree6751
ott493488	node ott493488 for https://tree.opentreeoflife.org/curator/study/view/pg_2918/?tab=trees&tree=tree6755
ott493488	node ott493488 for https://tree.opentreeoflife.org/curator/study/view/pg_2917/?tab=trees&tree=tree6745
ott493488	node ott493488 for https://tree.opentreeoflife.org/curator/study/view/ot_615/?tab=trees&tree=Tr76459
ott2958107	node ott2958107 for https://tree.opentreeoflife.org/curator/study/view/ot_615/?tab=trees&tree=Tr76459
ott2958891	node ott2958891 for https://tree.opentreeoflife.org/curator/study/view/pg_2923/?tab=trees&tree=tree6751
ott323642	node ott323642 for https://tree.opentreeoflife.org/curator/study/view/pg_2842/?tab=trees&tree=tree6603
ott323642	node ott323642 for https://tree.opentreeoflife.org/curator/study/view/pg_2917/?tab=trees&tree=tree6745
ott323642	node ott323642 for https://tree.opentreeoflife.org/curator/study/view/pg_2916/?tab=trees&tree=tree6744
ott323642	node ott323642 for https://tree.opentreeoflife.org/curator/study/view/pg_2923/?tab=trees&tree=tree6751
ott874478	node ott874478 for https://tree.opentreeoflife.org/curator/study/view/pg_2921/?tab=trees&tree=tree6749
ott874478	node ott874478 for https://tree.opentreeoflife.org/curator/study/view/pg_2923/?tab=trees&tree=tree6751
ott404551	node ott404551 for https://tree.opentreeoflife.org/curator/study/view/pg_2917/?tab=trees&tree=tree6745
ott404551	node ott404551 for https://tree.opentreeoflife.org/curator/study/view/pg_2923/?tab=trees&tree=tree6751
ott971344	node ott971344 for https://tree.opentreeoflife.org/curator/study/view/pg_2842/?tab=trees&tree=tree6603
ott971344	node ott971344 for https://tree.opentreeoflife.org/curator/study/view/ot_74/?tab=trees&tree=tree1
ott971344	node ott971344 for https://tree.opentreeoflife.org/curator/study/view/pg_2916/?tab=trees&tree=tree6744
ott874471	node ott845546 for https://tree.opentreeoflife.org/curator/study/view/pg_2921/?tab=trees&tree=tree6749
ott874471	node ott845546 for https://tree.opentreeoflife.org/curator/study/view/pg_2923/?tab=trees&tree=tree6751
ott874473	node ott874473 for https://tree.opentreeoflife.org/curator/study/view/pg_2921/?tab=trees&tree=tree6749
ott874473	node ott874473 for https://tree.opentreeoflife.org/curator/study/view/pg_2923/?tab=trees&tree=tree6751
ott1083833	node ott1083833 for https://tree.opentreeoflife.org/curator/study/view/pg_2842/?tab=trees&tree=tree6603
ott1083833	node ott1083833 for https://tree.opentreeoflife.org/curator/study/view/pg_2917/?tab=trees&tree=tree6745
ott1083833	node ott1083833 for https://tree.opentreeoflife.org/curator/study/view/pg_2916/?tab=trees&tree=tree6744
ott1083833	node ott1083833 for https://tree.opentreeoflife.org/curator/study/view/ot_615/?tab=trees&tree=Tr76459
ott5740079	node ott5740079 for https://tree.opentreeoflife.org/curator/study/view/pg_2842/?tab=trees&tree=tree6603
ott5740079	node ott5740079 for https://tree.opentreeoflife.org/curator/study/view/pg_2917/?tab=trees&tree=tree6745
ott5740079	node ott5740079 for https://tree.opentreeoflife.org/curator/study/view/pg_2916/?tab=trees&tree=tree6744
ott5740079	node ott5740079 for https://tree.opentreeoflife.org/curator/study/view/pg_2923/?tab=trees&tree=tree6751
ott1096023	node ott1096023 for https://tree.opentreeoflife.org/curator/study/view/pg_2842/?tab=trees&tree=tree6603
ott1096023	node ott1096023 for https://tree.opentreeoflife.org/curator/study/view/pg_2917/?tab=trees&tree=tree6745
ott1096023	node ott1096023 for https://tree.opentreeoflife.org/curator/study/view/pg_2916/?tab=trees&tree=tree6744
ott1096023	node ott1096023 for https://tree.opentreeoflife.org/curator/study/view/pg_2923/?tab=trees&tree=tree6751
ott1096021	node ott1096021 for https://tree.opentreeoflife.org/curator/study/view/pg_2923/?tab=trees&tree=tree6751
ott2958241	node ott5753216 for https://tree.opentreeoflife.org/curator/study/view/ot_615/?tab=trees&tree=Tr76459
ott1096024	node ott1096023 for https://tree.opentreeoflife.org/curator/study/view/pg_2842/?tab=trees&tree=tree6603
ott1096024	node ott1096023 for https://tree.opentreeoflife.org/curator/study/view/pg_2917/?tab=trees&tree=tree6745
ott1096024	node ott1096023 for https://tree.opentreeoflife.org/curator/study/view/pg_2916/?tab=trees&tree=tree6744
ott1096024	node ott1096023 for https://tree.opentreeoflife.org/curator/study/view/pg_2923/?tab=trees&tree=tree6751
ott990044	node ott990044 for https://tree.opentreeoflife.org/curator/study/view/pg_2918/?tab=trees&tree=tree6755
ott404546	node ott404546 for https://tree.opentreeoflife.org/curator/study/view/pg_2917/?tab=trees&tree=tree6745
ott404546	node ott404546 for https://tree.opentreeoflife.org/curator/study/view/pg_2923/?tab=trees&tree=tree6751
ott2959169	node ott2959169 for https://tree.opentreeoflife.org/curator/study/view/ot_74/?tab=trees&tree=tree1
ott990040	node ott990040 for https://tree.opentreeoflife.org/curator/study/view/pg_2918/?tab=trees&tree=tree6755
ott990042	node ott990042 for https://tree.opentreeoflife.org/curator/study/view/pg_2918/?tab=trees&tree=tree6755
ott630772	node ott630772 for https://tree.opentreeoflife.org/curator/study/view/pg_2923/?tab=trees&tree=tree6751
ott630777	node ott630772 for https://tree.opentreeoflife.org/curator/study/view/pg_2923/?tab=trees&tree=tree6751
ott65027	node ott65027 for https://tree.opentreeoflife.org/curator/study/view/pg_2842/?tab=trees&tree=tree6603
ott65027	node ott65027 for https://tree.opentreeoflife.org/curator/study/view/pg_2916/?tab=trees&tree=tree6744
ott5740103	node ott5740103 for https://tree.opentreeoflife.org/curator/study/view/ot_163/?tab=trees&tree=tree1
ott5740103	node ott5740103 for https://tree.opentreeoflife.org/curator/study/view/pg_2923/?tab=trees&tree=tree6751
ott469115	node ott845540 for https://tree.opentreeoflife.org/curator/study/view/pg_2921/?tab=trees&tree=tree6749
ott469115	node ott845540 for https://tree.opentreeoflife.org/curator/study/view/pg_2923/?tab=trees&tree=tree6751
ott245803	node ott245803 for https://tree.opentreeoflife.org/curator/study/view/ot_71/?tab=trees&tree=tree1
ott312991	node ott636371 for https://tree.opentreeoflife.org/curator/study/view/pg_2842/?tab=trees&tree=tree6603
ott312991	node ott636371 for https://tree.opentreeoflife.org/curator/study/view/pg_2916/?tab=trees&tree=tree6744
ott312996	node ott312994 for https://tree.opentreeoflife.org/curator/study/view/pg_2919/?tab=trees&tree=tree6749
ott312997	node ott312997 for https://tree.opentreeoflife.org/curator/study/view/pg_2923/?tab=trees&tree=tree6751
ott312997	node ott312997 for https://tree.opentreeoflife.org/curator/study/view/pg_2919/?tab=trees&tree=tree6749
ott312994	node ott312994 for https://tree.opentreeoflife.org/curator/study/view/pg_2919/?tab=trees&tree=tree6749
ott206746	node ott5745953 for https://tree.opentreeoflife.org/curator/study/view/pg_2921/?tab=trees&tree=tree6749
ott206746	node ott5745953 for https://tree.opentreeoflife.org/curator/study/view/pg_2923/?tab=trees&tree=tree6751
ott439494	node ott439494 for https://tree.opentreeoflife.org/curator/study/view/pg_2918/?tab=trees&tree=tree6755
ott312998	node ott312998 for https://tree.opentreeoflife.org/curator/study/view/pg_2919/?tab=trees&tree=tree6749
ott312999	node ott312999 for https://tree.opentreeoflife.org/curator/study/view/pg_2919/?tab=trees&tree=tree6749
ott165468	node ott165468 for https://tree.opentreeoflife.org/curator/study/view/pg_2842/?tab=trees&tree=tree6603
ott165468	node ott165468 for https://tree.opentreeoflife.org/curator/study/view/pg_2917/?tab=trees&tree=tree6745
ott165468	node ott165468 for https://tree.opentreeoflife.org/curator/study/view/pg_2916/?tab=trees&tree=tree6744
ott165468	node ott165468 for https://tree.opentreeoflife.org/curator/study/view/pg_2923/?tab=trees&tree=tree6751
ott165468	node ott165468 for https://tree.opentreeoflife.org/curator/study/view/pg_2919/?tab=trees&tree=tree6749
ott2958856	node ott2958891 for https://tree.opentreeoflife.org/curator/study/view/pg_2923/?tab=trees&tree=tree6751
ott148174	node ott148174 for https://tree.opentreeoflife.org/curator/study/view/ot_163/?tab=trees&tree=tree1
ott148174	node ott148174 for https://tree.opentreeoflife.org/curator/study/view/pg_2923/?tab=trees&tree=tree6751
ott2958663	node ott2958663 for https://tree.opentreeoflife.org/curator/study/view/pg_2923/?tab=trees&tree=tree6751
ott2958165	node ott2958165 for https://tree.opentreeoflife.org/curator/study/view/ot_615/?tab=trees&tree=Tr76459
ott734624	node ott413050 for https://tree.opentreeoflife.org/curator/study/view/pg_2918/?tab=trees&tree=tree6755
ott313215	node ott313215 for https://tree.opentreeoflife.org/curator/study/view/pg_2842/?tab=trees&tree=tree6603
ott313215	node ott313215 for https://tree.opentreeoflife.org/curator/study/view/pg_2918/?tab=trees&tree=tree6755
ott313215	node ott313215 for https://tree.opentreeoflife.org/curator/study/view/pg_2917/?tab=trees&tree=tree6745
ott313215	node ott313215 for https://tree.opentreeoflife.org/curator/study/view/pg_2916/?tab=trees&tree=tree6744
ott313215	node ott313215 for https://tree.opentreeoflife.org/curator/study/view/ot_615/?tab=trees&tree=Tr76459
ott313212	node ott313212 for https://tree.opentreeoflife.org/curator/study/view/pg_2842/?tab=trees&tree=tree6603
ott313212	node ott313212 for https://tree.opentreeoflife.org/curator/study/view/pg_2918/?tab=trees&tree=tree6755
ott313212	node ott313212 for https://tree.opentreeoflife.org/curator/study/view/pg_2922/?tab=trees&tree=tree6752
ott313212	node ott313212 for https://tree.opentreeoflife.org/curator/study/view/pg_2917/?tab=trees&tree=tree6745
ott313212	node ott313212 for https://tree.opentreeoflife.org/curator/study/view/pg_2916/?tab=trees&tree=tree6744
ott313212	node ott313212 for https://tree.opentreeoflife.org/curator/study/view/ot_615/?tab=trees&tree=Tr76459
ott5745970	node ott5745970 for https://tree.opentreeoflife.org/curator/study/view/pg_2917/?tab=trees&tree=tree6745
ott5745970	node ott5745970 for https://tree.opentreeoflife.org/curator/study/view/pg_2923/?tab=trees&tree=tree6751
ott458891	node ott458891 for https://tree.opentreeoflife.org/curator/study/view/pg_2842/?tab=trees&tree=tree6603
ott458891	node ott458891 for https://tree.opentreeoflife.org/curator/study/view/pg_2916/?tab=trees&tree=tree6744
ott579397	node ott579397 for https://tree.opentreeoflife.org/curator/study/view/pg_2842/?tab=trees&tree=tree6603
ott579397	node ott579397 for https://tree.opentreeoflife.org/curator/study/view/pg_2916/?tab=trees&tree=tree6744
ott579396	node ott579396 for https://tree.opentreeoflife.org/curator/study/view/pg_2842/?tab=trees&tree=tree6603
ott579396	node ott579396 for https://tree.opentreeoflife.org/curator/study/view/pg_2916/?tab=trees&tree=tree6744
ott5745974	node ott5745974 for https://tree.opentreeoflife.org/curator/study/view/pg_2917/?tab=trees&tree=tree6745
ott5745974	node ott5745974 for https://tree.opentreeoflife.org/curator/study/view/pg_2923/?tab=trees&tree=tree6751
ott5745974	node ott5745974 for https://tree.opentreeoflife.org/curator/study/view/pg_2919/?tab=trees&tree=tree6749
ott579399	node ott579399 for https://tree.opentreeoflife.org/curator/study/view/pg_2842/?tab=trees&tree=tree6603
ott579399	node ott579399 for https://tree.opentreeoflife.org/curator/study/view/ot_74/?tab=trees&tree=tree1
ott579399	node ott579399 for https://tree.opentreeoflife.org/curator/study/view/pg_2916/?tab=trees&tree=tree6744
ott579398	node ott579398 for https://tree.opentreeoflife.org/curator/study/view/pg_2918/?tab=trees&tree=tree6755
ott579398	node ott579398 for https://tree.opentreeoflife.org/curator/study/view/pg_2917/?tab=trees&tree=tree6745
ott313000	node ott313000 for https://tree.opentreeoflife.org/curator/study/view/pg_2919/?tab=trees&tree=tree6749
ott95899	node ott350473 for https://tree.opentreeoflife.org/curator/study/view/pg_2919/?tab=trees&tree=tree6749
ott2958598	node ott5092954 for https://tree.opentreeoflife.org/curator/study/view/pg_2923/?tab=trees&tree=tree6751
ott2958594	node ott2958594 for https://tree.opentreeoflife.org/curator/study/view/pg_2923/?tab=trees&tree=tree6751
ott4678503	node ott4678503 for https://tree.opentreeoflife.org/curator/study/view/pg_2923/?tab=trees&tree=tree6751
ott2958592	node ott2958592 for https://tree.opentreeoflife.org/curator/study/view/pg_2923/?tab=trees&tree=tree6751
ott806690	node ott5746016 for https://tree.opentreeoflife.org/curator/study/view/pg_2918/?tab=trees&tree=tree6755
ott806690	node ott5746016 for https://tree.opentreeoflife.org/curator/study/view/pg_2917/?tab=trees&tree=tree6745
ott621570	node ott533022 for https://tree.opentreeoflife.org/curator/study/view/pg_2923/?tab=trees&tree=tree6751
ott579613	node ott579613 for https://tree.opentreeoflife.org/curator/study/view/pg_2842/?tab=trees&tree=tree6603
ott579613	node ott579613 for https://tree.opentreeoflife.org/curator/study/view/pg_2918/?tab=trees&tree=tree6755
ott579613	node ott579613 for https://tree.opentreeoflife.org/curator/study/view/pg_2917/?tab=trees&tree=tree6745
ott579613	node ott579613 for https://tree.opentreeoflife.org/curator/study/view/pg_2916/?tab=trees&tree=tree6744
ott579613	node ott579613 for https://tree.opentreeoflife.org/curator/study/view/pg_2923/?tab=trees&tree=tree6751
ott579613	node ott579613 for https://tree.opentreeoflife.org/curator/study/view/ot_615/?tab=trees&tree=Tr76459
ott1071395	node ott1071395 for https://tree.opentreeoflife.org/curator/study/view/pg_2842/?tab=trees&tree=tree6603
ott1071395	node ott1071395 for https://tree.opentreeoflife.org/curator/study/view/ot_74/?tab=trees&tree=tree1
ott1071395	node ott1071395 for https://tree.opentreeoflife.org/curator/study/view/pg_2916/?tab=trees&tree=tree6744
ott739238	node ott739238 for https://tree.opentreeoflife.org/curator/study/view/pg_2917/?tab=trees&tree=tree6745
ott739238	node ott739238 for https://tree.opentreeoflife.org/curator/study/view/pg_2923/?tab=trees&tree=tree6751
ott4678478	node ott4678481 for https://tree.opentreeoflife.org/curator/study/view/pg_2923/?tab=trees&tree=tree6751
ott562540	node ott5740103 for https://tree.opentreeoflife.org/curator/study/view/ot_163/?tab=trees&tree=tree1
ott562540	node ott5740103 for https://tree.opentreeoflife.org/curator/study/view/pg_2923/?tab=trees&tree=tree6751
ott807580	node ott807580 for https://tree.opentreeoflife.org/curator/study/view/pg_2917/?tab=trees&tree=tree6745
ott413459	node ott413459 for https://tree.opentreeoflife.org/curator/study/view/pg_2842/?tab=trees&tree=tree6603
ott413459	node ott413459 for https://tree.opentreeoflife.org/curator/study/view/pg_2918/?tab=trees&tree=tree6755
ott413459	node ott413459 for https://tree.opentreeoflife.org/curator/study/view/pg_2917/?tab=trees&tree=tree6745
ott413459	node ott413459 for https://tree.opentreeoflife.org/curator/study/view/pg_2916/?tab=trees&tree=tree6744
ott413459	node ott413459 for https://tree.opentreeoflife.org/curator/study/view/ot_615/?tab=trees&tree=Tr76459
ott325115	node ott325115 for https://tree.opentreeoflife.org/curator/study/view/pg_2842/?tab=trees&tree=tree6603
ott325115	node ott325115 for https://tree.opentreeoflife.org/curator/study/view/pg_2916/?tab=trees&tree=tree6744
ott664820	node ott664820 for https://tree.opentreeoflife.org/curator/study/view/pg_2842/?tab=trees&tree=tree6603
ott664820	node ott664820 for https://tree.opentreeoflife.org/curator/study/view/ot_74/?tab=trees&tree=tree1
ott664820	node ott664820 for https://tree.opentreeoflife.org/curator/study/view/pg_2916/?tab=trees&tree=tree6744
ott348014	node ott5746022 for https://tree.opentreeoflife.org/curator/study/view/pg_2842/?tab=trees&tree=tree6603
ott348014	node ott5746022 for https://tree.opentreeoflife.org/curator/study/view/pg_2917/?tab=trees&tree=tree6745
ott348014	node ott5746022 for https://tree.opentreeoflife.org/curator/study/view/pg_2916/?tab=trees&tree=tree6744
ott2958842	node ott2958842 for https://tree.opentreeoflife.org/curator/study/view/pg_2923/?tab=trees&tree=tree6751
ott2958842	node ott2958842 for https://tree.opentreeoflife.org/curator/study/view/ot_615/?tab=trees&tree=Tr76459
ott1069931	node ott1069931 for https://tree.opentreeoflife.org/curator/study/view/pg_2923/?tab=trees&tree=tree6751
ott413050	node ott413050 for https://tree.opentreeoflife.org/curator/study/view/pg_2918/?tab=trees&tree=tree6755
ott826812	node ott436305 for https://tree.opentreeoflife.org/curator/study/view/pg_2923/?tab=trees&tree=tree6751
ott1083514	node ott557067 for https://tree.opentreeoflife.org/curator/study/view/pg_2842/?tab=trees&tree=tree6603
ott1083514	node ott557067 for https://tree.opentreeoflife.org/curator/study/view/pg_2916/?tab=trees&tree=tree6744
ott1010498	node ott65027 for https://tree.opentreeoflife.org/curator/study/view/pg_2842/?tab=trees&tree=tree6603
ott1010498	node ott65027 for https://tree.opentreeoflife.org/curator/study/view/pg_2916/?tab=trees&tree=tree6744
ott293042	node ott293042 for https://tree.opentreeoflife.org/curator/study/view/pg_2918/?tab=trees&tree=tree6755
ott293042	node ott293042 for https://tree.opentreeoflife.org/curator/study/view/pg_2917/?tab=trees&tree=tree6745
ott293042	node ott293042 for https://tree.opentreeoflife.org/curator/study/view/ot_615/?tab=trees&tree=Tr76459
ott293037	node ott579397 for https://tree.opentreeoflife.org/curator/study/view/pg_2842/?tab=trees&tree=tree6603
ott293037	node ott579397 for https://tree.opentreeoflife.org/curator/study/view/pg_2916/?tab=trees&tree=tree6744
ott990724	node ott990724 for https://tree.opentreeoflife.org/curator/study/view/pg_2842/?tab=trees&tree=tree6603
ott990724	node ott990724 for https://tree.opentreeoflife.org/curator/study/view/pg_2917/?tab=trees&tree=tree6745
ott990724	node ott990724 for https://tree.opentreeoflife.org/curator/study/view/pg_2916/?tab=trees&tree=tree6744
ott990724	node ott990724 for https://tree.opentreeoflife.org/curator/study/view/ot_615/?tab=trees&tree=Tr76459
ott968070	node ott5740113 for https://tree.opentreeoflife.org/curator/study/view/pg_2921/?tab=trees&tree=tree6749
ott968070	node ott5740113 for https://tree.opentreeoflife.org/curator/study/view/pg_2923/?tab=trees&tree=tree6751
ott363890	node ott579397 for https://tree.opentreeoflife.org/curator/study/view/pg_2842/?tab=trees&tree=tree6603
ott363890	node ott579397 for https://tree.opentreeoflife.org/curator/study/view/pg_2916/?tab=trees&tree=tree6744
ott845540	node ott845540 for https://tree.opentreeoflife.org/curator/study/view/pg_2921/?tab=trees&tree=tree6749
ott845540	node ott845540 for https://tree.opentreeoflife.org/curator/study/view/pg_2923/?tab=trees&tree=tree6751
ott2959152	node ott2959169 for https://tree.opentreeoflife.org/curator/study/view/ot_74/?tab=trees&tree=tree1
ott222402	node ott222402 for https://tree.opentreeoflife.org/curator/study/view/ot_163/?tab=trees&tree=tree1
ott222402	node ott222402 for https://tree.opentreeoflife.org/curator/study/view/pg_2923/?tab=trees&tree=tree6751
ott6739	node ott6739 for https://tree.opentreeoflife.org/curator/study/view/pg_2842/?tab=trees&tree=tree6603
ott6739	node ott6739 for https://tree.opentreeoflife.org/curator/study/view/pg_2916/?tab=trees&tree=tree6744
ott259513	node ott259513 for https://tree.opentreeoflife.org/curator/study/view/pg_2842/?tab=trees&tree=tree6603
ott259513	node ott259513 for https://tree.opentreeoflife.org/curator/study/view/pg_2917/?tab=trees&tree=tree6745
ott259513	node ott259513 for https://tree.opentreeoflife.org/curator/study/view/pg_2916/?tab=trees&tree=tree6744
ott259513	node ott259513 for https://tree.opentreeoflife.org/curator/study/view/pg_2923/?tab=trees&tree=tree6751
ott259513	node ott259513 for https://tree.opentreeoflife.org/curator/study/view/ot_615/?tab=trees&tree=Tr76459
ott259517	node ott5740068 for https://tree.opentreeoflife.org/curator/study/view/pg_2917/?tab=trees&tree=tree6745
ott259517	node ott5740068 for https://tree.opentreeoflife.org/curator/study/view/pg_2923/?tab=trees&tree=tree6751
ott203265	node ott5740079 for https://tree.opentreeoflife.org/curator/study/view/pg_2842/?tab=trees&tree=tree6603
ott203265	node ott5740079 for https://tree.opentreeoflife.org/curator/study/view/pg_2917/?tab=trees&tree=tree6745
ott203265	node ott5740079 for https://tree.opentreeoflife.org/curator/study/view/pg_2916/?tab=trees&tree=tree6744
ott203265	node ott5740079 for https://tree.opentreeoflife.org/curator/study/view/pg_2923/?tab=trees&tree=tree6751
ott995891	node ott995891 for https://tree.opentreeoflife.org/curator/study/view/pg_2917/?tab=trees&tree=tree6745
ott203266	node ott5740095 for https://tree.opentreeoflife.org/curator/study/view/pg_2842/?tab=trees&tree=tree6603
ott203266	node ott5740095 for https://tree.opentreeoflife.org/curator/study/view/pg_2917/?tab=trees&tree=tree6745
ott203266	node ott5740095 for https://tree.opentreeoflife.org/curator/study/view/pg_2916/?tab=trees&tree=tree6744
ott203266	node ott5740095 for https://tree.opentreeoflife.org/curator/study/view/pg_2923/?tab=trees&tree=tree6751
ott220060	node ott220060 for https://tree.opentreeoflife.org/curator/study/view/pg_2923/?tab=trees&tree=tree6751
ott220060	node ott220060 for https://tree.opentreeoflife.org/curator/study/view/ot_615/?tab=trees&tree=Tr76459
ott580649	node ott580651 for https://tree.opentreeoflife.org/curator/study/view/ot_163/?tab=trees&tree=tree1
ott580649	node ott580651 for https://tree.opentreeoflife.org/curator/study/view/pg_2923/?tab=trees&tree=tree6751
ott269135	node ott269135 for https://tree.opentreeoflife.org/curator/study/view/pg_2842/?tab=trees&tree=tree6603
ott269135	node ott269135 for https://tree.opentreeoflife.org/curator/study/view/ot_71/?tab=trees&tree=tree1
ott269135	node ott269135 for https://tree.opentreeoflife.org/curator/study/view/ot_74/?tab=trees&tree=tree1
ott269135	node ott269135 for https://tree.opentreeoflife.org/curator/study/view/pg_2916/?tab=trees&tree=tree6744
ott458845	node ott458845 for https://tree.opentreeoflife.org/curator/study/view/pg_2842/?tab=trees&tree=tree6603
ott458845	node ott458845 for https://tree.opentreeoflife.org/curator/study/view/ot_74/?tab=trees&tree=tree1
ott458845	node ott458845 for https://tree.opentreeoflife.org/curator/study/view/pg_2916/?tab=trees&tree=tree6744
ott2958742	node ott2958742 for https://tree.opentreeoflife.org/curator/study/view/pg_2923/?tab=trees&tree=tree6751
ott1040185	node ott636371 for https://tree.opentreeoflife.org/curator/study/view/pg_2842/?tab=trees&tree=tree6603
ott1040185	node ott636371 for https://tree.opentreeoflife.org/curator/study/view/pg_2916/?tab=trees&tree=tree6744
ott1040189	node ott1040189 for https://tree.opentreeoflife.org/curator/study/view/pg_2919/?tab=trees&tree=tree6749
ott473106	node ott473106 for https://tree.opentreeoflife.org/curator/study/view/pg_2842/?tab=trees&tree=tree6603
ott473106	node ott473106 for https://tree.opentreeoflife.org/curator/study/view/pg_2918/?tab=trees&tree=tree6755
ott473106	node ott473106 for https://tree.opentreeoflife.org/curator/study/view/pg_2917/?tab=trees&tree=tree6745
ott473106	node ott473106 for https://tree.opentreeoflife.org/curator/study/view/pg_2916/?tab=trees&tree=tree6744
ott473106	node ott473106 for https://tree.opentreeoflife.org/curator/study/view/ot_615/?tab=trees&tree=Tr76459
ott374192	node ott5745970 for https://tree.opentreeoflife.org/curator/study/view/pg_2917/?tab=trees&tree=tree6745
ott374192	node ott5745970 for https://tree.opentreeoflife.org/curator/study/view/pg_2923/?tab=trees&tree=tree6751
ott1019471	node ott1019471 for https://tree.opentreeoflife.org/curator/study/view/pg_2923/?tab=trees&tree=tree6751
ott735759	node ott735759 for https://tree.opentreeoflife.org/curator/study/view/pg_2923/?tab=trees&tree=tree6751
ott735759	node ott735759 for https://tree.opentreeoflife.org/curator/study/view/pg_2919/?tab=trees&tree=tree6749
ott5753216	node ott5753216 for https://tree.opentreeoflife.org/curator/study/view/ot_615/?tab=trees&tree=Tr76459
ott167281	node ott167281 for https://tree.opentreeoflife.org/curator/study/view/pg_2842/?tab=trees&tree=tree6603
ott167281	node ott167281 for https://tree.opentreeoflife.org/curator/study/view/ot_74/?tab=trees&tree=tree1
ott167281	node ott167281 for https://tree.opentreeoflife.org/curator/study/view/pg_2916/?tab=trees&tree=tree6744
ott2958717	node ott2958717 for https://tree.opentreeoflife.org/curator/study/view/pg_2923/?tab=trees&tree=tree6751
ott152043	node ott152043 for https://tree.opentreeoflife.org/curator/study/view/pg_2918/?tab=trees&tree=tree6755
ott152043	node ott152043 for https://tree.opentreeoflife.org/curator/study/view/pg_2917/?tab=trees&tree=tree6745
ott458843	node ott458843 for https://tree.opentreeoflife.org/curator/study/view/pg_2842/?tab=trees&tree=tree6603
ott458843	node ott458843 for https://tree.opentreeoflife.org/curator/study/view/ot_74/?tab=trees&tree=tree1
ott458843	node ott458843 for https://tree.opentreeoflife.org/curator/study/view/pg_2916/?tab=trees&tree=tree6744
ott458842	node ott458842 for https://tree.opentreeoflife.org/curator/study/view/pg_2842/?tab=trees&tree=tree6603
ott458842	node ott458842 for https://tree.opentreeoflife.org/curator/study/view/ot_74/?tab=trees&tree=tree1
ott458842	node ott458842 for https://tree.opentreeoflife.org/curator/study/view/pg_2916/?tab=trees&tree=tree6744
ott458840	node ott458840 for https://tree.opentreeoflife.org/curator/study/view/pg_2842/?tab=trees&tree=tree6603
ott458840	node ott458840 for https://tree.opentreeoflife.org/curator/study/view/ot_74/?tab=trees&tree=tree1
ott458840	node ott458840 for https://tree.opentreeoflife.org/curator/study/view/pg_2916/?tab=trees&tree=tree6744
ott176864	node ott176864 for https://tree.opentreeoflife.org/curator/study/view/pg_2923/?tab=trees&tree=tree6751
ott442411	node ott442411 for https://tree.opentreeoflife.org/curator/study/view/pg_2917/?tab=trees&tree=tree6745
ott442411	node ott442411 for https://tree.opentreeoflife.org/curator/study/view/pg_2923/?tab=trees&tree=tree6751
ott458844	node ott458844 for https://tree.opentreeoflife.org/curator/study/view/pg_2842/?tab=trees&tree=tree6603
ott458844	node ott458844 for https://tree.opentreeoflife.org/curator/study/view/ot_74/?tab=trees&tree=tree1
ott458844	node ott458844 for https://tree.opentreeoflife.org/curator/study/view/pg_2916/?tab=trees&tree=tree6744
ott5726087	node ott2958842 for https://tree.opentreeoflife.org/curator/study/view/pg_2923/?tab=trees&tree=tree6751
ott5726087	node ott2958842 for https://tree.opentreeoflife.org/curator/study/view/ot_615/?tab=trees&tree=Tr76459
ott707525	node ott707525 for https://tree.opentreeoflife.org/curator/study/view/pg_2923/?tab=trees&tree=tree6751
ott502933	node ott502933 for https://tree.opentreeoflife.org/curator/study/view/pg_2842/?tab=trees&tree=tree6603
ott502933	node ott502933 for https://tree.opentreeoflife.org/curator/study/view/ot_71/?tab=trees&tree=tree1
ott502933	node ott502933 for https://tree.opentreeoflife.org/curator/study/view/ot_74/?tab=trees&tree=tree1
ott502933	node ott502933 for https://tree.opentreeoflife.org/curator/study/view/pg_2916/?tab=trees&tree=tree6744
ott472001	node ott472001 for https://tree.opentreeoflife.org/curator/study/view/ot_163/?tab=trees&tree=tree1
ott472001	node ott472001 for https://tree.opentreeoflife.org/curator/study/view/pg_2923/?tab=trees&tree=tree6751
ott1023077	node ott1023077 for https://tree.opentreeoflife.org/curator/study/view/pg_2923/?tab=trees&tree=tree6751
ott283984	node ott283984 for https://tree.opentreeoflife.org/curator/study/view/pg_2842/?tab=trees&tree=tree6603
ott283984	node ott283984 for https://tree.opentreeoflife.org/curator/study/view/pg_2918/?tab=trees&tree=tree6755
ott283984	node ott283984 for https://tree.opentreeoflife.org/curator/study/view/pg_2917/?tab=trees&tree=tree6745
ott283984	node ott283984 for https://tree.opentreeoflife.org/curator/study/view/pg_2916/?tab=trees&tree=tree6744
ott283983	node ott283984 for https://tree.opentreeoflife.org/curator/study/view/pg_2842/?tab=trees&tree=tree6603
ott283983	node ott283984 for https://tree.opentreeoflife.org/curator/study/view/pg_2918/?tab=trees&tree=tree6755
ott283983	node ott283984 for https://tree.opentreeoflife.org/curator/study/view/pg_2917/?tab=trees&tree=tree6745
ott283983	node ott283984 for https://tree.opentreeoflife.org/curator/study/view/pg_2916/?tab=trees&tree=tree6744
ott226623	node ott222402 for https://tree.opentreeoflife.org/curator/study/view/ot_163/?tab=trees&tree=tree1
ott226623	node ott222402 for https://tree.opentreeoflife.org/curator/study/view/pg_2923/?tab=trees&tree=tree6751
ott686784	node ott686784 for https://tree.opentreeoflife.org/curator/study/view/pg_2923/?tab=trees&tree=tree6751
ott686786	node ott686786 for https://tree.opentreeoflife.org/curator/study/view/pg_2923/?tab=trees&tree=tree6751
ott499772	node ott499772 for https://tree.opentreeoflife.org/curator/study/view/pg_2921/?tab=trees&tree=tree6749
ott499772	node ott499772 for https://tree.opentreeoflife.org/curator/study/view/pg_2923/?tab=trees&tree=tree6751
ott902081	node ott902081 for https://tree.opentreeoflife.org/curator/study/view/pg_2918/?tab=trees&tree=tree6755
ott902081	node ott902081 for https://tree.opentreeoflife.org/curator/study/view/pg_2917/?tab=trees&tree=tree6745
ott499777	node ott499775 for https://tree.opentreeoflife.org/curator/study/view/pg_2921/?tab=trees&tree=tree6749
ott499777	node ott499775 for https://tree.opentreeoflife.org/curator/study/view/pg_2923/?tab=trees&tree=tree6751
ott499774	node ott499772 for https://tree.opentreeoflife.org/curator/study/view/pg_2921/?tab=trees&tree=tree6749
ott499774	node ott499772 for https://tree.opentreeoflife.org/curator/study/view/pg_2923/?tab=trees&tree=tree6751
ott499775	node ott499775 for https://tree.opentreeoflife.org/curator/study/view/pg_2921/?tab=trees&tree=tree6749
ott499775	node ott499775 for https://tree.opentreeoflife.org/curator/study/view/pg_2923/?tab=trees&tree=tree6751
ott902121	node ott902121 for https://tree.opentreeoflife.org/curator/study/view/pg_2842/?tab=trees&tree=tree6603
ott902121	node ott902121 for https://tree.opentreeoflife.org/curator/study/view/pg_2918/?tab=trees&tree=tree6755
ott902121	node ott902121 for https://tree.opentreeoflife.org/curator/study/view/pg_2917/?tab=trees&tree=tree6745
ott902121	node ott902121 for https://tree.opentreeoflife.org/curator/study/view/pg_2916/?tab=trees&tree=tree6744
ott499778	node ott499778 for https://tree.opentreeoflife.org/curator/study/view/pg_2921/?tab=trees&tree=tree6749
ott499778	node ott499778 for https://tree.opentreeoflife.org/curator/study/view/pg_2923/?tab=trees&tree=tree6751
ott1049749	node ott1049749 for https://tree.opentreeoflife.org/curator/study/view/ot_71/?tab=trees&tree=tree1
ott2958271	node ott2958271 for https://tree.opentreeoflife.org/curator/study/view/ot_615/?tab=trees&tree=Tr76459
ott40996	node ott245803 for https://tree.opentreeoflife.org/curator/study/view/ot_71/?tab=trees&tree=tree1
ott463540	node ott463540 for https://tree.opentreeoflife.org/curator/study/view/pg_2918/?tab=trees&tree=tree6755
ott497533	node ott990035 for https://tree.opentreeoflife.org/curator/study/view/pg_2842/?tab=trees&tree=tree6603
ott497533	node ott990035 for https://tree.opentreeoflife.org/curator/study/view/pg_2918/?tab=trees&tree=tree6755
ott497533	node ott990035 for https://tree.opentreeoflife.org/curator/study/view/pg_2922/?tab=trees&tree=tree6752
ott497533	node ott990035 for https://tree.opentreeoflife.org/curator/study/view/pg_2917/?tab=trees&tree=tree6745
ott497533	node ott990035 for https://tree.opentreeoflife.org/curator/study/view/pg_2916/?tab=trees&tree=tree6744
ott497533	node ott990035 for https://tree.opentreeoflife.org/curator/study/view/ot_615/?tab=trees&tree=Tr76459
ott437066	node ott437066 for https://tree.opentreeoflife.org/curator/study/view/pg_2842/?tab=trees&tree=tree6603
ott437066	node ott437066 for https://tree.opentreeoflife.org/curator/study/view/pg_2918/?tab=trees&tree=tree6755
ott437066	node ott437066 for https://tree.opentreeoflife.org/curator/study/view/pg_2917/?tab=trees&tree=tree6745
ott437066	node ott437066 for https://tree.opentreeoflife.org/curator/study/view/pg_2916/?tab=trees&tree=tree6744
ott437066	node ott437066 for https://tree.opentreeoflife.org/curator/study/view/ot_615/?tab=trees&tree=Tr76459
ott807576	node ott807576 for https://tree.opentreeoflife.org/curator/study/view/pg_2918/?tab=trees&tree=tree6755
ott807576	node ott807576 for https://tree.opentreeoflife.org/curator/study/view/pg_2917/?tab=trees&tree=tree6745
ott807574	node ott807574 for https://tree.opentreeoflife.org/curator/study/view/pg_2918/?tab=trees&tree=tree6755
ott807574	node ott807574 for https://tree.opentreeoflife.org/curator/study/view/pg_2917/?tab=trees&tree=tree6745
ott680018	node ott680018 for https://tree.opentreeoflife.org/curator/study/view/ot_163/?tab=trees&tree=tree1
ott680018	node ott680018 for https://tree.opentreeoflife.org/curator/study/view/pg_2923/?tab=trees&tree=tree6751
ott664816	node ott664816 for https://tree.opentreeoflife.org/curator/study/view/pg_2917/?tab=trees&tree=tree6745
ott664816	node ott664816 for https://tree.opentreeoflife.org/curator/study/view/pg_2923/?tab=trees&tree=tree6751
ott990035	node ott990035 for https://tree.opentreeoflife.org/curator/study/view/pg_2842/?tab=trees&tree=tree6603
ott990035	node ott990035 for https://tree.opentreeoflife.org/curator/study/view/pg_2918/?tab=trees&tree=tree6755
ott990035	node ott990035 for https://tree.opentreeoflife.org/curator/study/view/pg_2922/?tab=trees&tree=tree6752
ott990035	node ott990035 for https://tree.opentreeoflife.org/curator/study/view/pg_2917/?tab=trees&tree=tree6745
ott990035	node ott990035 for https://tree.opentreeoflife.org/curator/study/view/pg_2916/?tab=trees&tree=tree6744
ott990035	node ott990035 for https://tree.opentreeoflife.org/curator/study/view/ot_615/?tab=trees&tree=Tr76459
ott990030	node ott990030 for https://tree.opentreeoflife.org/curator/study/view/pg_2918/?tab=trees&tree=tree6755
ott990033	node ott990033 for https://tree.opentreeoflife.org/curator/study/view/pg_2918/?tab=trees&tree=tree6755
ott990033	node ott990033 for https://tree.opentreeoflife.org/curator/study/view/pg_2922/?tab=trees&tree=tree6752
ott990033	node ott990033 for https://tree.opentreeoflife.org/curator/study/view/ot_615/?tab=trees&tree=Tr76459
ott65031	node ott557067 for https://tree.opentreeoflife.org/curator/study/view/pg_2842/?tab=trees&tree=tree6603
ott65031	node ott557067 for https://tree.opentreeoflife.org/curator/study/view/pg_2916/?tab=trees&tree=tree6744
ott990038	node ott990038 for https://tree.opentreeoflife.org/curator/study/view/pg_2918/?tab=trees&tree=tree6755
ott990038	node ott990038 for https://tree.opentreeoflife.org/curator/study/view/ot_615/?tab=trees&tree=Tr76459
ott5740113	node ott5740113 for https://tree.opentreeoflife.org/curator/study/view/pg_2921/?tab=trees&tree=tree6749
ott5740113	node ott5740113 for https://tree.opentreeoflife.org/curator/study/view/pg_2923/?tab=trees&tree=tree6751
ott5740114	node ott5740114 for https://tree.opentreeoflife.org/curator/study/view/pg_2921/?tab=trees&tree=tree6749
ott5740114	node ott5740114 for https://tree.opentreeoflife.org/curator/study/view/pg_2923/?tab=trees&tree=tree6751
ott5740116	node ott5740116 for https://tree.opentreeoflife.org/curator/study/view/pg_2842/?tab=trees&tree=tree6603
ott5740116	node ott5740116 for https://tree.opentreeoflife.org/curator/study/view/pg_2921/?tab=trees&tree=tree6749
ott5740116	node ott5740116 for https://tree.opentreeoflife.org/curator/study/view/pg_2917/?tab=trees&tree=tree6745
ott5740116	node ott5740116 for https://tree.opentreeoflife.org/curator/study/view/pg_2916/?tab=trees&tree=tree6744
ott5740116	node ott5740116 for https://tree.opentreeoflife.org/curator/study/view/pg_2923/?tab=trees&tree=tree6751
ott5740116	node ott5740116 for https://tree.opentreeoflife.org/curator/study/view/ot_615/?tab=trees&tree=Tr76459
ott5745971	node ott5745971 for https://tree.opentreeoflife.org/curator/study/view/pg_2917/?tab=trees&tree=tree6745
ott5745971	node ott5745971 for https://tree.opentreeoflife.org/curator/study/view/pg_2923/?tab=trees&tree=tree6751
ott5745971	node ott5745971 for https://tree.opentreeoflife.org/curator/study/view/pg_2919/?tab=trees&tree=tree6749
ott723887	node ott723887 for https://tree.opentreeoflife.org/curator/study/view/pg_2923/?tab=trees&tree=tree6751
ott902069	node ott902069 for https://tree.opentreeoflife.org/curator/study/view/pg_2917/?tab=trees&tree=tree6745
ott220058	node ott220058 for https://tree.opentreeoflife.org/curator/study/view/pg_2923/?tab=trees&tree=tree6751
ott220057	node ott220058 for https://tree.opentreeoflife.org/curator/study/view/pg_2923/?tab=trees&tree=tree6751
ott902066	node ott902066 for https://tree.opentreeoflife.org/curator/study/view/pg_2917/?tab=trees&tree=tree6745
ott829498	node ott829498 for https://tree.opentreeoflife.org/curator/study/view/pg_2923/?tab=trees&tree=tree6751
ott791628	node ott791628 for https://tree.opentreeoflife.org/curator/study/view/pg_2842/?tab=trees&tree=tree6603
ott791628	node ott791628 for https://tree.opentreeoflife.org/curator/study/view/pg_2917/?tab=trees&tree=tree6745
ott791628	node ott791628 for https://tree.opentreeoflife.org/curator/study/view/pg_2916/?tab=trees&tree=tree6744
ott791628	node ott791628 for https://tree.opentreeoflife.org/curator/study/view/ot_615/?tab=trees&tree=Tr76459
ott889276	node ott889276 for https://tree.opentreeoflife.org/curator/study/view/pg_2918/?tab=trees&tree=tree6755
ott889276	node ott889276 for https://tree.opentreeoflife.org/curator/study/view/pg_2917/?tab=trees&tree=tree6745
ott5740232	node ott756645 for https://tree.opentreeoflife.org/curator/study/view/pg_2842/?tab=trees&tree=tree6603
ott5740232	node ott756645 for https://tree.opentreeoflife.org/curator/study/view/pg_2918/?tab=trees&tree=tree6755
ott5740232	node ott756645 for https://tree.opentreeoflife.org/curator/study/view/pg_2917/?tab=trees&tree=tree6745
ott5740232	node ott756645 for https://tree.opentreeoflife.org/curator/study/view/pg_2916/?tab=trees&tree=tree6744
ott5740232	node ott756645 for https://tree.opentreeoflife.org/curator/study/view/ot_615/?tab=trees&tree=Tr76459
ott365658	node ott1096023 for https://tree.opentreeoflife.org/curator/study/view/pg_2842/?tab=trees&tree=tree6603
ott365658	node ott1096023 for https://tree.opentreeoflife.org/curator/study/view/pg_2917/?tab=trees&tree=tree6745
ott365658	node ott1096023 for https://tree.opentreeoflife.org/curator/study/view/pg_2916/?tab=trees&tree=tree6744
ott365658	node ott1096023 for https://tree.opentreeoflife.org/curator/study/view/pg_2923/?tab=trees&tree=tree6751
ott218053	node ott218054 for https://tree.opentreeoflife.org/curator/study/view/pg_2842/?tab=trees&tree=tree6603
ott218053	node ott218054 for https://tree.opentreeoflife.org/curator/study/view/ot_74/?tab=trees&tree=tree1
ott218053	node ott218054 for https://tree.opentreeoflife.org/curator/study/view/pg_2916/?tab=trees&tree=tree6744
ott218056	node ott971344 for https://tree.opentreeoflife.org/curator/study/view/pg_2842/?tab=trees&tree=tree6603
ott218056	node ott971344 for https://tree.opentreeoflife.org/curator/study/view/ot_74/?tab=trees&tree=tree1
ott218056	node ott971344 for https://tree.opentreeoflife.org/curator/study/view/pg_2916/?tab=trees&tree=tree6744
ott221273	node ott980702 for https://tree.opentreeoflife.org/curator/study/view/pg_2842/?tab=trees&tree=tree6603
ott221273	node ott980702 for https://tree.opentreeoflife.org/curator/study/view/pg_2917/?tab=trees&tree=tree6745
ott221273	node ott980702 for https://tree.opentreeoflife.org/curator/study/view/pg_2916/?tab=trees&tree=tree6744
ott221273	node ott980702 for https://tree.opentreeoflife.org/curator/study/view/pg_2923/?tab=trees&tree=tree6751
ott218054	node ott218054 for https://tree.opentreeoflife.org/curator/study/view/pg_2842/?tab=trees&tree=tree6603
ott218054	node ott218054 for https://tree.opentreeoflife.org/curator/study/view/ot_74/?tab=trees&tree=tree1
ott218054	node ott218054 for https://tree.opentreeoflife.org/curator/study/view/pg_2916/?tab=trees&tree=tree6744
ott2958406	node ott2958406 for https://tree.opentreeoflife.org/curator/study/view/pg_2923/?tab=trees&tree=tree6751
ott5092876	node ott5092876 for https://tree.opentreeoflife.org/curator/study/view/ot_74/?tab=trees&tree=tree1
ott2957920	node ott413058 for https://tree.opentreeoflife.org/curator/study/view/pg_2918/?tab=trees&tree=tree6755
ott831832	node ott532964 for https://tree.opentreeoflife.org/curator/study/view/pg_2923/?tab=trees&tree=tree6751
ott2957929	node ott2957898 for https://tree.opentreeoflife.org/curator/study/view/ot_615/?tab=trees&tree=Tr76459
ott182524	node ott182524 for https://tree.opentreeoflife.org/curator/study/view/pg_2842/?tab=trees&tree=tree6603
ott182524	node ott182524 for https://tree.opentreeoflife.org/curator/study/view/pg_2918/?tab=trees&tree=tree6755
ott182524	node ott182524 for https://tree.opentreeoflife.org/curator/study/view/pg_2917/?tab=trees&tree=tree6745
ott182524	node ott182524 for https://tree.opentreeoflife.org/curator/study/view/pg_2916/?tab=trees&tree=tree6744
ott182524	node ott182524 for https://tree.opentreeoflife.org/curator/study/view/ot_615/?tab=trees&tree=Tr76459
ott1038966	node ott1038966 for https://tree.opentreeoflife.org/curator/study/view/pg_2923/?tab=trees&tree=tree6751
ott2958434	node ott2958434 for https://tree.opentreeoflife.org/curator/study/view/ot_163/?tab=trees&tree=tree1
ott562531	node ott5740103 for https://tree.opentreeoflife.org/curator/study/view/ot_163/?tab=trees&tree=tree1
ott562531	node ott5740103 for https://tree.opentreeoflife.org/curator/study/view/pg_2923/?tab=trees&tree=tree6751
ott925928	node ott925928 for https://tree.opentreeoflife.org/curator/study/view/pg_2923/?tab=trees&tree=tree6751
ott925928	node ott925928 for https://tree.opentreeoflife.org/curator/study/view/pg_2919/?tab=trees&tree=tree6749
ott5746022	node ott5746022 for https://tree.opentreeoflife.org/curator/study/view/pg_2842/?tab=trees&tree=tree6603
ott5746022	node ott5746022 for https://tree.opentreeoflife.org/curator/study/view/pg_2917/?tab=trees&tree=tree6745
ott5746022	node ott5746022 for https://tree.opentreeoflife.org/curator/study/view/pg_2916/?tab=trees&tree=tree6744
ott499786	node ott499784 for https://tree.opentreeoflife.org/curator/study/view/pg_2921/?tab=trees&tree=tree6749
ott499786	node ott499784 for https://tree.opentreeoflife.org/curator/study/view/pg_2923/?tab=trees&tree=tree6751
ott349828	node ott5740114 for https://tree.opentreeoflife.org/curator/study/view/pg_2921/?tab=trees&tree=tree6749
ott349828	node ott5740114 for https://tree.opentreeoflife.org/curator/study/view/pg_2923/?tab=trees&tree=tree6751
ott499784	node ott499784 for https://tree.opentreeoflife.org/curator/study/view/pg_2921/?tab=trees&tree=tree6749
ott499784	node ott499784 for https://tree.opentreeoflife.org/curator/study/view/pg_2923/?tab=trees&tree=tree6751
ott5336735	node ott5336735 for https://tree.opentreeoflife.org/curator/study/view/pg_2917/?tab=trees&tree=tree6745
ott5336735	node ott5336735 for https://tree.opentreeoflife.org/curator/study/view/pg_2923/?tab=trees&tree=tree6751
ott2958227	node ott2958226 for https://tree.opentreeoflife.org/curator/study/view/ot_615/?tab=trees&tree=Tr76459
ott2958226	node ott2958226 for https://tree.opentreeoflife.org/curator/study/view/ot_615/?tab=trees&tree=Tr76459
ott2958229	node ott5753216 for https://tree.opentreeoflife.org/curator/study/view/ot_615/?tab=trees&tree=Tr76459
ott363884	node ott579396 for https://tree.opentreeoflife.org/curator/study/view/pg_2842/?tab=trees&tree=tree6603
ott363884	node ott579396 for https://tree.opentreeoflife.org/curator/study/view/pg_2916/?tab=trees&tree=tree6744
ott350473	node ott350473 for https://tree.opentreeoflife.org/curator/study/view/pg_2919/?tab=trees&tree=tree6749
ott350475	node ott350475 for https://tree.opentreeoflife.org/curator/study/view/pg_2919/?tab=trees&tree=tree6749
ott533022	node ott533022 for https://tree.opentreeoflife.org/curator/study/view/pg_2923/?tab=trees&tree=tree6751
ott251974	node ott251974 for https://tree.opentreeoflife.org/curator/study/view/pg_2842/?tab=trees&tree=tree6603
ott251974	node ott251974 for https://tree.opentreeoflife.org/curator/study/view/ot_74/?tab=trees&tree=tree1
ott251974	node ott251974 for https://tree.opentreeoflife.org/curator/study/view/ot_75/?tab=trees&tree=tree1
ott251974	node ott251974 for https://tree.opentreeoflife.org/curator/study/view/pg_2916/?tab=trees&tree=tree6744
ott902086	node ott902086 for https://tree.opentreeoflife.org/curator/study/view/pg_2842/?tab=trees&tree=tree6603
ott902086	node ott902086 for https://tree.opentreeoflife.org/curator/study/view/pg_2918/?tab=trees&tree=tree6755
ott902086	node ott902086 for https://tree.opentreeoflife.org/curator/study/view/pg_2917/?tab=trees&tree=tree6745
ott902086	node ott902086 for https://tree.opentreeoflife.org/curator/study/view/pg_2916/?tab=trees&tree=tree6744
ott206723	node ott206723 for https://tree.opentreeoflife.org/curator/study/view/pg_2921/?tab=trees&tree=tree6749
ott206723	node ott206723 for https://tree.opentreeoflife.org/curator/study/view/pg_2923/?tab=trees&tree=tree6751
ott580651	node ott580651 for https://tree.opentreeoflife.org/curator/study/view/ot_163/?tab=trees&tree=tree1
ott580651	node ott580651 for https://tree.opentreeoflife.org/curator/study/view/pg_2923/?tab=trees&tree=tree6751
ott140027	node ott707525 for https://tree.opentreeoflife.org/curator/study/view/pg_2923/?tab=trees&tree=tree6751
ott140026	node ott140026 for https://tree.opentreeoflife.org/curator/study/view/pg_2923/?tab=trees&tree=tree6751
ott140026	node ott140026 for https://tree.opentreeoflife.org/curator/study/view/pg_2919/?tab=trees&tree=tree6749
ott140025	node ott140025 for https://tree.opentreeoflife.org/curator/study/view/pg_2919/?tab=trees&tree=tree6749
ott532964	node ott532964 for https://tree.opentreeoflife.org/curator/study/view/pg_2923/?tab=trees&tree=tree6751
ott902089	node ott902089 for https://tree.opentreeoflife.org/curator/study/view/pg_2917/?tab=trees&tree=tree6745
ott191804	node ott191804 for https://tree.opentreeoflife.org/curator/study/view/pg_2923/?tab=trees&tree=tree6751
ott1042705	node ott1042705 for https://tree.opentreeoflife.org/curator/study/view/pg_2923/?tab=trees&tree=tree6751
ott465806	node ott465806 for https://tree.opentreeoflife.org/curator/study/view/pg_2918/?tab=trees&tree=tree6755
ott621578	node ott288146 for https://tree.opentreeoflife.org/curator/study/view/pg_2923/?tab=trees&tree=tree6751
ott472017	node ott580631 for https://tree.opentreeoflife.org/curator/study/view/pg_2923/?tab=trees&tree=tree6751
ott502920	node ott269135 for https://tree.opentreeoflife.org/curator/study/view/pg_2842/?tab=trees&tree=tree6603
ott502920	node ott269135 for https://tree.opentreeoflife.org/curator/study/view/ot_71/?tab=trees&tree=tree1
ott502920	node ott269135 for https://tree.opentreeoflife.org/curator/study/view/ot_74/?tab=trees&tree=tree1
ott502920	node ott269135 for https://tree.opentreeoflife.org/curator/study/view/pg_2916/?tab=trees&tree=tree6744
ott5745953	node ott5745953 for https://tree.opentreeoflife.org/curator/study/view/pg_2921/?tab=trees&tree=tree6749
ott5745953	node ott5745953 for https://tree.opentreeoflife.org/curator/study/view/pg_2923/?tab=trees&tree=tree6751
ott333800	node ott333800 for https://tree.opentreeoflife.org/curator/study/view/pg_2917/?tab=trees&tree=tree6745
ott938956	node ott413459 for https://tree.opentreeoflife.org/curator/study/view/pg_2842/?tab=trees&tree=tree6603
ott938956	node ott413459 for https://tree.opentreeoflife.org/curator/study/view/pg_2918/?tab=trees&tree=tree6755
ott938956	node ott413459 for https://tree.opentreeoflife.org/curator/study/view/pg_2917/?tab=trees&tree=tree6745
ott938956	node ott413459 for https://tree.opentreeoflife.org/curator/study/view/pg_2916/?tab=trees&tree=tree6744
ott938956	node ott413459 for https://tree.opentreeoflife.org/curator/study/view/ot_615/?tab=trees&tree=Tr76459
ott468105	node ott468105 for https://tree.opentreeoflife.org/curator/study/view/ot_71/?tab=trees&tree=tree1
ott468105	node ott468105 for https://tree.opentreeoflife.org/curator/study/view/ot_74/?tab=trees&tree=tree1
ott2958166	node ott2958166 for https://tree.opentreeoflife.org/curator/study/view/ot_615/?tab=trees&tree=Tr76459
ott468102	node ott468102 for https://tree.opentreeoflife.org/curator/study/view/ot_75/?tab=trees&tree=tree1
ott468108	node ott468105 for https://tree.opentreeoflife.org/curator/study/view/ot_71/?tab=trees&tree=tree1
ott468108	node ott468105 for https://tree.opentreeoflife.org/curator/study/view/ot_74/?tab=trees&tree=tree1
ott2958363	node ott2958363 for https://tree.opentreeoflife.org/curator/study/view/ot_615/?tab=trees&tree=Tr76459
ott756656	node ott756656 for https://tree.opentreeoflife.org/curator/study/view/pg_2842/?tab=trees&tree=tree6603
ott756656	node ott756656 for https://tree.opentreeoflife.org/curator/study/view/pg_2918/?tab=trees&tree=tree6755
ott756656	node ott756656 for https://tree.opentreeoflife.org/curator/study/view/pg_2917/?tab=trees&tree=tree6745
ott756656	node ott756656 for https://tree.opentreeoflife.org/curator/study/view/pg_2916/?tab=trees&tree=tree6744
ott756656	node ott756656 for https://tree.opentreeoflife.org/curator/study/view/ot_615/?tab=trees&tree=Tr76459
ott413058	node ott413058 for https://tree.opentreeoflife.org/curator/study/view/pg_2918/?tab=trees&tree=tree6755
ott750634	node ott750634 for https://tree.opentreeoflife.org/curator/study/view/pg_2917/?tab=trees&tree=tree6745
ott750634	node ott750634 for https://tree.opentreeoflife.org/curator/study/view/pg_2923/?tab=trees&tree=tree6751
ott2958180	node ott2958179 for https://tree.opentreeoflife.org/curator/study/view/ot_615/?tab=trees&tree=Tr76459
ott750636	node ott750636 for https://tree.opentreeoflife.org/curator/study/view/pg_2917/?tab=trees&tree=tree6745
ott413057	node ott413057 for https://tree.opentreeoflife.org/curator/study/view/pg_2918/?tab=trees&tree=tree6755
ott413056	node ott413057 for https://tree.opentreeoflife.org/curator/study/view/pg_2918/?tab=trees&tree=tree6755
ott413056	node ott2958363 for https://tree.opentreeoflife.org/curator/study/view/ot_615/?tab=trees&tree=Tr76459
ott167282	node ott167279 for https://tree.opentreeoflife.org/curator/study/view/pg_2842/?tab=trees&tree=tree6603
ott167282	node ott167279 for https://tree.opentreeoflife.org/curator/study/view/pg_2916/?tab=trees&tree=tree6744
ott167285	node ott167281 for https://tree.opentreeoflife.org/curator/study/view/pg_2842/?tab=trees&tree=tree6603
ott167285	node ott167281 for https://tree.opentreeoflife.org/curator/study/view/ot_74/?tab=trees&tree=tree1
ott167285	node ott167281 for https://tree.opentreeoflife.org/curator/study/view/pg_2916/?tab=trees&tree=tree6744
ott849595	node ott849595 for https://tree.opentreeoflife.org/curator/study/view/pg_2842/?tab=trees&tree=tree6603
ott849595	node ott849595 for https://tree.opentreeoflife.org/curator/study/view/pg_2916/?tab=trees&tree=tree6744
ott2958469	node ott2958469 for https://tree.opentreeoflife.org/curator/study/view/pg_2842/?tab=trees&tree=tree6603
ott2958469	node ott2958469 for https://tree.opentreeoflife.org/curator/study/view/pg_2917/?tab=trees&tree=tree6745
ott2958469	node ott2958469 for https://tree.opentreeoflife.org/curator/study/view/pg_2916/?tab=trees&tree=tree6744
ott191798	node ott442411 for https://tree.opentreeoflife.org/curator/study/view/pg_2917/?tab=trees&tree=tree6745
ott191798	node ott442411 for https://tree.opentreeoflife.org/curator/study/view/pg_2923/?tab=trees&tree=tree6751
ott40992	node ott245803 for https://tree.opentreeoflife.org/curator/study/view/ot_71/?tab=trees&tree=tree1
ott2958463	node ott2958463 for https://tree.opentreeoflife.org/curator/study/view/ot_163/?tab=trees&tree=tree1
ott2958464	node ott2958463 for https://tree.opentreeoflife.org/curator/study/view/ot_163/?tab=trees&tree=tree1
ott5740068	node ott5740068 for https://tree.opentreeoflife.org/curator/study/view/pg_2917/?tab=trees&tree=tree6745
ott5740068	node ott5740068 for https://tree.opentreeoflife.org/curator/study/view/pg_2923/?tab=trees&tree=tree6751
ott5746016	node ott5746016 for https://tree.opentreeoflife.org/curator/study/view/pg_2918/?tab=trees&tree=tree6755
ott5746016	node ott5746016 for https://tree.opentreeoflife.org/curator/study/view/pg_2917/?tab=trees&tree=tree6745
ott990027	node ott413050 for https://tree.opentreeoflife.org/curator/study/view/pg_2918/?tab=trees&tree=tree6755
ott2958863	node ott2958863 for https://tree.opentreeoflife.org/curator/study/view/pg_2923/?tab=trees&tree=tree6751
ott990028	node ott990028 for https://tree.opentreeoflife.org/curator/study/view/pg_2918/?tab=trees&tree=tree6755
ott532947	node ott532947 for https://tree.opentreeoflife.org/curator/study/view/pg_2923/?tab=trees&tree=tree6751
ott532947	node ott532947 for https://tree.opentreeoflife.org/curator/study/view/pg_2919/?tab=trees&tree=tree6749
ott1024446	node ott1024446 for https://tree.opentreeoflife.org/curator/study/view/pg_2923/?tab=trees&tree=tree6751
ott167276	node ott167276 for https://tree.opentreeoflife.org/curator/study/view/pg_2842/?tab=trees&tree=tree6603
ott167276	node ott167276 for https://tree.opentreeoflife.org/curator/study/view/ot_71/?tab=trees&tree=tree1
ott167276	node ott167276 for https://tree.opentreeoflife.org/curator/study/view/ot_74/?tab=trees&tree=tree1
ott167276	node ott167276 for https://tree.opentreeoflife.org/curator/study/view/pg_2916/?tab=trees&tree=tree6744
ott2958210	node ott2958271 for https://tree.opentreeoflife.org/curator/study/view/ot_615/?tab=trees&tree=Tr76459
ott472040	node ott472040 for https://tree.opentreeoflife.org/curator/study/view/ot_163/?tab=trees&tree=tree1
ott472040	node ott472040 for https://tree.opentreeoflife.org/curator/study/view/pg_2923/?tab=trees&tree=tree6751
ott167279	node ott167279 for https://tree.opentreeoflife.org/curator/study/view/pg_2842/?tab=trees&tree=tree6603
ott167279	node ott167279 for https://tree.opentreeoflife.org/curator/study/view/pg_2916/?tab=trees&tree=tree6744
ott288146	node ott288146 for https://tree.opentreeoflife.org/curator/study/view/pg_2923/?tab=trees&tree=tree6751
ott588451	node ott5535555 for https://tree.opentreeoflife.org/curator/study/view/ot_163/?tab=trees&tree=tree1
ott631699	node ott631699 for https://tree.opentreeoflife.org/curator/study/view/pg_2842/?tab=trees&tree=tree6603
ott631699	node ott631699 for https://tree.opentreeoflife.org/curator/study/view/pg_2917/?tab=trees&tree=tree6745
ott631699	node ott631699 for https://tree.opentreeoflife.org/curator/study/view/pg_2916/?tab=trees&tree=tree6744
ott631699	node ott631699 for https://tree.opentreeoflife.org/curator/study/view/pg_2923/?tab=trees&tree=tree6751
ott631698	node ott631699 for https://tree.opentreeoflife.org/curator/study/view/pg_2842/?tab=trees&tree=tree6603
ott631698	node ott631699 for https://tree.opentreeoflife.org/curator/study/view/pg_2917/?tab=trees&tree=tree6745
ott631698	node ott631699 for https://tree.opentreeoflife.org/curator/study/view/pg_2916/?tab=trees&tree=tree6744
ott631698	node ott631699 for https://tree.opentreeoflife.org/curator/study/view/pg_2923/?tab=trees&tree=tree6751
ott631698	node ott2958481 for https://tree.opentreeoflife.org/curator/study/view/ot_615/?tab=trees&tree=Tr76459
ott631695	node ott631695 for https://tree.opentreeoflife.org/curator/study/view/pg_2842/?tab=trees&tree=tree6603
ott631695	node ott631695 for https://tree.opentreeoflife.org/curator/study/view/pg_2918/?tab=trees&tree=tree6755
ott631695	node ott631695 for https://tree.opentreeoflife.org/curator/study/view/pg_2917/?tab=trees&tree=tree6745
ott631695	node ott631695 for https://tree.opentreeoflife.org/curator/study/view/pg_2916/?tab=trees&tree=tree6744
ott631694	node ott631695 for https://tree.opentreeoflife.org/curator/study/view/pg_2842/?tab=trees&tree=tree6603
ott631694	node ott631695 for https://tree.opentreeoflife.org/curator/study/view/pg_2918/?tab=trees&tree=tree6755
ott631694	node ott631695 for https://tree.opentreeoflife.org/curator/study/view/pg_2917/?tab=trees&tree=tree6745
ott631694	node ott631695 for https://tree.opentreeoflife.org/curator/study/view/pg_2916/?tab=trees&tree=tree6744
ott631694	node ott2957910 for https://tree.opentreeoflife.org/curator/study/view/ot_615/?tab=trees&tree=Tr76459
ott6741	node ott5740116 for https://tree.opentreeoflife.org/curator/study/view/pg_2842/?tab=trees&tree=tree6603
ott6741	node ott5740116 for https://tree.opentreeoflife.org/curator/study/view/pg_2921/?tab=trees&tree=tree6749
ott6741	node ott5740116 for https://tree.opentreeoflife.org/curator/study/view/pg_2917/?tab=trees&tree=tree6745
ott6741	node ott5740116 for https://tree.opentreeoflife.org/curator/study/view/pg_2916/?tab=trees&tree=tree6744
ott6741	node ott5740116 for https://tree.opentreeoflife.org/curator/study/view/pg_2923/?tab=trees&tree=tree6751
ott6741	node ott5740116 for https://tree.opentreeoflife.org/curator/study/view/ot_615/?tab=trees&tree=Tr76459
ott1067299	node ott6739 for https://tree.opentreeoflife.org/curator/study/view/pg_2842/?tab=trees&tree=tree6603
ott1067299	node ott6739 for https://tree.opentreeoflife.org/curator/study/view/pg_2916/?tab=trees&tree=tree6744
ott418838	node ott418838 for https://tree.opentreeoflife.org/curator/study/view/pg_2918/?tab=trees&tree=tree6755
ott418838	node ott418838 for https://tree.opentreeoflife.org/curator/study/view/pg_2922/?tab=trees&tree=tree6752
ott6742	node ott6742 for https://tree.opentreeoflife.org/curator/study/view/pg_2923/?tab=trees&tree=tree6751
ott6742	node ott6742 for https://tree.opentreeoflife.org/curator/study/view/pg_2919/?tab=trees&tree=tree6749
ott469361	node ott469361 for https://tree.opentreeoflife.org/curator/study/view/pg_2918/?tab=trees&tree=tree6755
ott469361	node ott469361 for https://tree.opentreeoflife.org/curator/study/view/pg_2922/?tab=trees&tree=tree6752
ott469361	node ott469361 for https://tree.opentreeoflife.org/curator/study/view/ot_615/?tab=trees&tree=Tr76459
ott4678481	node ott4678481 for https://tree.opentreeoflife.org/curator/study/view/pg_2923/?tab=trees&tree=tree6751
ott5265159	node ott5265159 for https://tree.opentreeoflife.org/curator/study/view/ot_615/?tab=trees&tree=Tr76459
ott534439	node ott534439 for https://tree.opentreeoflife.org/curator/study/view/pg_2918/?tab=trees&tree=tree6755
ott534439	node ott534439 for https://tree.opentreeoflife.org/curator/study/view/pg_2917/?tab=trees&tree=tree6745
ott5092947	node ott5092947 for https://tree.opentreeoflife.org/curator/study/view/pg_2923/?tab=trees&tree=tree6751
ott806711	node ott806711 for https://tree.opentreeoflife.org/curator/study/view/pg_2842/?tab=trees&tree=tree6603
ott806711	node ott806711 for https://tree.opentreeoflife.org/curator/study/view/pg_2916/?tab=trees&tree=tree6744
ott2957910	node ott2957910 for https://tree.opentreeoflife.org/curator/study/view/ot_615/?tab=trees&tree=Tr76459
ott325117	node ott325117 for https://tree.opentreeoflife.org/curator/study/view/pg_2842/?tab=trees&tree=tree6603
ott325117	node ott325117 for https://tree.opentreeoflife.org/curator/study/view/pg_2916/?tab=trees&tree=tree6744
ott2957916	node ott2957916 for https://tree.opentreeoflife.org/curator/study/view/ot_615/?tab=trees&tree=Tr76459
ott5740095	node ott5740095 for https://tree.opentreeoflife.org/curator/study/view/pg_2842/?tab=trees&tree=tree6603
ott5740095	node ott5740095 for https://tree.opentreeoflife.org/curator/study/view/pg_2917/?tab=trees&tree=tree6745
ott5740095	node ott5740095 for https://tree.opentreeoflife.org/curator/study/view/pg_2916/?tab=trees&tree=tree6744
ott5740095	node ott5740095 for https://tree.opentreeoflife.org/curator/study/view/pg_2923/?tab=trees&tree=tree6751
ott680010	node ott5336735 for https://tree.opentreeoflife.org/curator/study/view/pg_2917/?tab=trees&tree=tree6745
ott680010	node ott5336735 for https://tree.opentreeoflife.org/curator/study/view/pg_2923/?tab=trees&tree=tree6751
ott1013019	node ott1013019 for https://tree.opentreeoflife.org/curator/study/view/ot_163/?tab=trees&tree=tree1
ott1013019	node ott1013019 for https://tree.opentreeoflife.org/curator/study/view/pg_2923/?tab=trees&tree=tree6751
ott2958032	node ott2958032 for https://tree.opentreeoflife.org/curator/study/view/ot_615/?tab=trees&tree=Tr76459
ott553792	node ott553792 for https://tree.opentreeoflife.org/curator/study/view/pg_2923/?tab=trees&tree=tree6751
ott148175	node ott148174 for https://tree.opentreeoflife.org/curator/study/view/ot_163/?tab=trees&tree=tree1
ott148175	node ott148174 for https://tree.opentreeoflife.org/curator/study/view/pg_2923/?tab=trees&tree=tree6751
ott826819	node ott826819 for https://tree.opentreeoflife.org/curator/study/view/ot_163/?tab=trees&tree=tree1
ott826819	node ott826819 for https://tree.opentreeoflife.org/curator/study/view/pg_2923/?tab=trees&tree=tree6751
ott186242	node ott5740081 for https://tree.opentreeoflife.org/curator/study/view/pg_2923/?tab=trees&tree=tree6751
ott5740161	node ott5740161 for https://tree.opentreeoflife.org/curator/study/view/pg_2923/?tab=trees&tree=tree6751
ott902109	node ott902109 for https://tree.opentreeoflife.org/curator/study/view/pg_2842/?tab=trees&tree=tree6603
ott902109	node ott902109 for https://tree.opentreeoflife.org/curator/study/view/pg_2918/?tab=trees&tree=tree6755
ott902109	node ott902109 for https://tree.opentreeoflife.org/curator/study/view/pg_2917/?tab=trees&tree=tree6745
ott902109	node ott902109 for https://tree.opentreeoflife.org/curator/study/view/pg_2916/?tab=trees&tree=tree6744
ott874467	node ott874467 for https://tree.opentreeoflife.org/curator/study/view/pg_2921/?tab=trees&tree=tree6749
ott874467	node ott874467 for https://tree.opentreeoflife.org/curator/study/view/pg_2923/?tab=trees&tree=tree6751
ott367703	node ott1049749 for https://tree.opentreeoflife.org/curator/study/view/ot_71/?tab=trees&tree=tree1
ott436304	node ott436304 for https://tree.opentreeoflife.org/curator/study/view/pg_2923/?tab=trees&tree=tree6751
ott436305	node ott436305 for https://tree.opentreeoflife.org/curator/study/view/pg_2923/?tab=trees&tree=tree6751
ott1019473	node ott1019471 for https://tree.opentreeoflife.org/curator/study/view/pg_2923/?tab=trees&tree=tree6751
ott2958580	node ott2958580 for https://tree.opentreeoflife.org/curator/study/view/pg_2923/?tab=trees&tree=tree6751
ott2958551	node ott2958551 for https://tree.opentreeoflife.org/curator/study/view/pg_2923/?tab=trees&tree=tree6751
ott5535555	node ott5535555 for https://tree.opentreeoflife.org/curator/study/view/ot_163/?tab=trees&tree=tree1
ott418841	node ott418841 for https://tree.opentreeoflife.org/curator/study/view/pg_2922/?tab=trees&tree=tree6752
ott418841	node ott418841 for https://tree.opentreeoflife.org/curator/study/view/ot_615/?tab=trees&tree=Tr76459
ott324426	node ott324426 for https://tree.opentreeoflife.org/curator/study/view/pg_2842/?tab=trees&tree=tree6603
ott324426	node ott324426 for https://tree.opentreeoflife.org/curator/study/view/pg_2917/?tab=trees&tree=tree6745
ott324426	node ott324426 for https://tree.opentreeoflife.org/curator/study/view/pg_2916/?tab=trees&tree=tree6744
ott324426	node ott324426 for https://tree.opentreeoflife.org/curator/study/view/pg_2923/?tab=trees&tree=tree6751
ott324425	node ott324425 for https://tree.opentreeoflife.org/curator/study/view/pg_2917/?tab=trees&tree=tree6745
ott324425	node ott324425 for https://tree.opentreeoflife.org/curator/study/view/pg_2923/?tab=trees&tree=tree6751
ott324422	node ott324422 for https://tree.opentreeoflife.org/curator/study/view/pg_2842/?tab=trees&tree=tree6603
ott324422	node ott324422 for https://tree.opentreeoflife.org/curator/study/view/pg_2917/?tab=trees&tree=tree6745
ott324422	node ott324422 for https://tree.opentreeoflife.org/curator/study/view/pg_2916/?tab=trees&tree=tree6744
ott324422	node ott324422 for https://tree.opentreeoflife.org/curator/study/view/pg_2923/?tab=trees&tree=tree6751
ott324422	node ott324422 for https://tree.opentreeoflife.org/curator/study/view/ot_615/?tab=trees&tree=Tr76459
ott5535559	node ott5535559 for https://tree.opentreeoflife.org/curator/study/view/ot_163/?tab=trees&tree=tree1
ott557063	node ott325117 for https://tree.opentreeoflife.org/curator/study/view/pg_2842/?tab=trees&tree=tree6603
ott557063	node ott325117 for https://tree.opentreeoflife.org/curator/study/view/pg_2916/?tab=trees&tree=tree6744
ott1050743	node ott1050743 for https://tree.opentreeoflife.org/curator/study/view/pg_2923/?tab=trees&tree=tree6751
ott557067	node ott557067 for https://tree.opentreeoflife.org/curator/study/view/pg_2842/?tab=trees&tree=tree6603
ott557067	node ott557067 for https://tree.opentreeoflife.org/curator/study/view/pg_2916/?tab=trees&tree=tree6744
ott2958812	node ott2958842 for https://tree.opentreeoflife.org/curator/study/view/pg_2923/?tab=trees&tree=tree6751
ott2958812	node ott2958842 for https://tree.opentreeoflife.org/curator/study/view/ot_615/?tab=trees&tree=Tr76459
ott557064	node ott65027 for https://tree.opentreeoflife.org/curator/study/view/pg_2842/?tab=trees&tree=tree6603
ott557064	node ott65027 for https://tree.opentreeoflife.org/curator/study/view/pg_2916/?tab=trees&tree=tree6744
ott324421	node ott324421 for https://tree.opentreeoflife.org/curator/study/view/pg_2917/?tab=trees&tree=tree6745
ott324421	node ott324421 for https://tree.opentreeoflife.org/curator/study/view/pg_2923/?tab=trees&tree=tree6751
ott109694	node ott5745965 for https://tree.opentreeoflife.org/curator/study/view/pg_2923/?tab=trees&tree=tree6751
ott321155	node ott321155 for https://tree.opentreeoflife.org/curator/study/view/pg_2923/?tab=trees&tree=tree6751
ott859010	node ott859010 for https://tree.opentreeoflife.org/curator/study/view/pg_2842/?tab=trees&tree=tree6603
ott859010	node ott859010 for https://tree.opentreeoflife.org/curator/study/view/ot_75/?tab=trees&tree=tree1
ott859010	node ott859010 for https://tree.opentreeoflife.org/curator/study/view/pg_2916/?tab=trees&tree=tree6744
ott5092954	node ott5092954 for https://tree.opentreeoflife.org/curator/study/view/pg_2923/?tab=trees&tree=tree6751
ott827098	node ott827098 for https://tree.opentreeoflife.org/curator/study/view/pg_2923/?tab=trees&tree=tree6751
ott5726092	node ott2958463 for https://tree.opentreeoflife.org/curator/study/view/ot_163/?tab=trees&tree=tree1
ott1008117	node ott1008117 for https://tree.opentreeoflife.org/curator/study/view/ot_163/?tab=trees&tree=tree1
ott1008117	node ott1008117 for https://tree.opentreeoflife.org/curator/study/view/pg_2923/?tab=trees&tree=tree6751
ott898717	node ott898717 for https://tree.opentreeoflife.org/curator/study/view/pg_2917/?tab=trees&tree=tree6745
ott898717	node ott898717 for https://tree.opentreeoflife.org/curator/study/view/pg_2923/?tab=trees&tree=tree6751
ott898717	node ott898717 for https://tree.opentreeoflife.org/curator/study/view/pg_2919/?tab=trees&tree=tree6749
ott898716	node ott898713 for https://tree.opentreeoflife.org/curator/study/view/pg_2842/?tab=trees&tree=tree6603
ott898716	node ott898713 for https://tree.opentreeoflife.org/curator/study/view/pg_2917/?tab=trees&tree=tree6745
ott898716	node ott898713 for https://tree.opentreeoflife.org/curator/study/view/pg_2916/?tab=trees&tree=tree6744
ott898716	node ott898713 for https://tree.opentreeoflife.org/curator/study/view/pg_2923/?tab=trees&tree=tree6751
ott898716	node ott898713 for https://tree.opentreeoflife.org/curator/study/view/pg_2919/?tab=trees&tree=tree6749
ott636371	node ott636371 for https://tree.opentreeoflife.org/curator/study/view/pg_2842/?tab=trees&tree=tree6603
ott636371	node ott636371 for https://tree.opentreeoflife.org/curator/study/view/pg_2916/?tab=trees&tree=tree6744
ott898714	node ott898714 for https://tree.opentreeoflife.org/curator/study/view/pg_2842/?tab=trees&tree=tree6603
ott898714	node ott898714 for https://tree.opentreeoflife.org/curator/study/view/pg_2917/?tab=trees&tree=tree6745
ott898714	node ott898714 for https://tree.opentreeoflife.org/curator/study/view/pg_2916/?tab=trees&tree=tree6744
ott898714	node ott898714 for https://tree.opentreeoflife.org/curator/study/view/pg_2923/?tab=trees&tree=tree6751
ott898713	node ott898713 for https://tree.opentreeoflife.org/curator/study/view/pg_2842/?tab=trees&tree=tree6603
ott898713	node ott898713 for https://tree.opentreeoflife.org/curator/study/view/pg_2917/?tab=trees&tree=tree6745
ott898713	node ott898713 for https://tree.opentreeoflife.org/curator/study/view/pg_2916/?tab=trees&tree=tree6744
ott898713	node ott898713 for https://tree.opentreeoflife.org/curator/study/view/pg_2923/?tab=trees&tree=tree6751
ott898713	node ott898713 for https://tree.opentreeoflife.org/curator/study/view/pg_2919/?tab=trees&tree=tree6749
ott898712	node ott898712 for https://tree.opentreeoflife.org/curator/study/view/pg_2842/?tab=trees&tree=tree6603
ott898712	node ott898712 for https://tree.opentreeoflife.org/curator/study/view/pg_2917/?tab=trees&tree=tree6745
ott898712	node ott898712 for https://tree.opentreeoflife.org/curator/study/view/pg_2916/?tab=trees&tree=tree6744
ott898712	node ott898712 for https://tree.opentreeoflife.org/curator/study/view/ot_615/?tab=trees&tree=Tr76459
ott165470	node ott5745971 for https://tree.opentreeoflife.org/curator/study/view/pg_2917/?tab=trees&tree=tree6745
ott165470	node ott5745971 for https://tree.opentreeoflife.org/curator/study/view/pg_2923/?tab=trees&tree=tree6751
ott165470	node ott5745971 for https://tree.opentreeoflife.org/curator/study/view/pg_2919/?tab=trees&tree=tree6749
ott898719	node ott898719 for https://tree.opentreeoflife.org/curator/study/view/pg_2842/?tab=trees&tree=tree6603
ott898719	node ott898719 for https://tree.opentreeoflife.org/curator/study/view/pg_2917/?tab=trees&tree=tree6745
ott898719	node ott898719 for https://tree.opentreeoflife.org/curator/study/view/pg_2916/?tab=trees&tree=tree6744
ott898719	node ott898719 for https://tree.opentreeoflife.org/curator/study/view/pg_2923/?tab=trees&tree=tree6751
ott741745	node ott47716 for https://tree.opentreeoflife.org/curator/study/view/pg_2842/?tab=trees&tree=tree6603
ott741745	node ott47716 for https://tree.opentreeoflife.org/curator/study/view/ot_71/?tab=trees&tree=tree1
ott741745	node ott5092876 for https://tree.opentreeoflife.org/curator/study/view/ot_74/?tab=trees&tree=tree1
ott741745	node ott47716 for https://tree.opentreeoflife.org/curator/study/view/pg_2916/?tab=trees&tree=tree6744
ott741744	node ott741744 for https://tree.opentreeoflife.org/curator/study/view/pg_2842/?tab=trees&tree=tree6603
ott741744	node ott741744 for https://tree.opentreeoflife.org/curator/study/view/ot_74/?tab=trees&tree=tree1
ott741744	node ott741744 for https://tree.opentreeoflife.org/curator/study/view/pg_2916/?tab=trees&tree=tree6744
ott777759	node ott777759 for https://tree.opentreeoflife.org/curator/study/view/pg_2842/?tab=trees&tree=tree6603
ott777759	node ott777759 for https://tree.opentreeoflife.org/curator/study/view/ot_74/?tab=trees&tree=tree1
ott777759	node ott777759 for https://tree.opentreeoflife.org/curator/study/view/pg_2916/?tab=trees&tree=tree6744
ott580631	node ott580631 for https://tree.opentreeoflife.org/curator/study/view/pg_2923/?tab=trees&tree=tree6751
ott580637	node ott1013019 for https://tree.opentreeoflife.org/curator/study/view/ot_163/?tab=trees&tree=tree1
ott580637	node ott1013019 for https://tree.opentreeoflife.org/curator/study/view/pg_2923/?tab=trees&tree=tree6751
ott741748	node ott741748 for https://tree.opentreeoflife.org/curator/study/view/pg_2842/?tab=trees&tree=tree6603
ott741748	node ott741748 for https://tree.opentreeoflife.org/curator/study/view/ot_71/?tab=trees&tree=tree1
ott741748	node ott741748 for https://tree.opentreeoflife.org/curator/study/view/ot_74/?tab=trees&tree=tree1
ott741748	node ott741748 for https://tree.opentreeoflife.org/curator/study/view/pg_2916/?tab=trees&tree=tree6744
ott680019	node ott680018 for https://tree.opentreeoflife.org/curator/study/view/ot_163/?tab=trees&tree=tree1
ott680019	node ott680018 for https://tree.opentreeoflife.org/curator/study/view/pg_2923/?tab=trees&tree=tree6751
ott889214	node ott889214 for https://tree.opentreeoflife.org/curator/study/view/pg_2917/?tab=trees&tree=tree6745
ott743821	node ott743821 for https://tree.opentreeoflife.org/curator/study/view/pg_2923/?tab=trees&tree=tree6751
ott756647	node ott756645 for https://tree.opentreeoflife.org/curator/study/view/pg_2842/?tab=trees&tree=tree6603
ott756647	node ott756645 for https://tree.opentreeoflife.org/curator/study/view/pg_2918/?tab=trees&tree=tree6755
ott756647	node ott756645 for https://tree.opentreeoflife.org/curator/study/view/pg_2917/?tab=trees&tree=tree6745
ott756647	node ott756645 for https://tree.opentreeoflife.org/curator/study/view/pg_2916/?tab=trees&tree=tree6744
ott756647	node ott756645 for https://tree.opentreeoflife.org/curator/study/view/ot_615/?tab=trees&tree=Tr76459
ott2958582	node ott2958582 for https://tree.opentreeoflife.org/curator/study/view/pg_2923/?tab=trees&tree=tree6751
ott2958581	node ott2958581 for https://tree.opentreeoflife.org/curator/study/view/ot_615/?tab=trees&tree=Tr76459
ott458839	node ott458891 for https://tree.opentreeoflife.org/curator/study/view/pg_2842/?tab=trees&tree=tree6603
ott458839	node ott458891 for https://tree.opentreeoflife.org/curator/study/view/pg_2916/?tab=trees&tree=tree6744
ott5745965	node ott5745965 for https://tree.opentreeoflife.org/curator/study/view/pg_2923/?tab=trees&tree=tree6751
ott2958172	node ott2958171 for https://tree.opentreeoflife.org/curator/study/view/ot_615/?tab=trees&tree=Tr76459
ott2958171	node ott2958171 for https://tree.opentreeoflife.org/curator/study/view/ot_615/?tab=trees&tree=Tr76459
ott898720	node ott5745974 for https://tree.opentreeoflife.org/curator/study/view/pg_2917/?tab=trees&tree=tree6745
ott898720	node ott5745974 for https://tree.opentreeoflife.org/curator/study/view/pg_2923/?tab=trees&tree=tree6751
ott898720	node ott5745974 for https://tree.opentreeoflife.org/curator/study/view/pg_2919/?tab=trees&tree=tree6749
ott2958179	node ott2958179 for https://tree.opentreeoflife.org/curator/study/view/ot_615/?tab=trees&tree=Tr76459
ott756645	node ott756645 for https://tree.opentreeoflife.org/curator/study/view/pg_2842/?tab=trees&tree=tree6603
ott756645	node ott756645 for https://tree.opentreeoflife.org/curator/study/view/pg_2918/?tab=trees&tree=tree6755
ott756645	node ott756645 for https://tree.opentreeoflife.org/curator/study/view/pg_2917/?tab=trees&tree=tree6745
ott756645	node ott756645 for https://tree.opentreeoflife.org/curator/study/view/pg_2916/?tab=trees&tree=tree6744
ott756645	node ott756645 for https://tree.opentreeoflife.org/curator/study/view/ot_615/?tab=trees&tree=Tr76459
