# Supplementary material for: Towards a barnacle tree of life: integrating diverse phylogenetic efforts into a comprehensive hypothesis of thecostracan evolution
Source: PeerJ. 2019 Aug 16;7:e7387. doi: 10.7717/peerj.7387 (PMC6699479; doi:10.7717/peerj.7387)
Supplement: Supplemental Information 3 — This zip folder contains the initial tree, the annotations, files with branch support and a tree built only with the species for which phylogenetic information is available. [file peerj-07-7387-s003.zip › phylo_tips_only.tre]

((((Ulophysema_ott363884,(Lauridae_ott1010498,Petrarcidae_ott1083514)Laurida_ott1040187),(Dendrogaster_ludwigi_ott325115,Dendrogaster_asterinae_ott806711)Dendrogaster_ott5511741)Ascothoracida_ott1085215,(((((Septosaccus_ott167285,Lernaeodiscus_ott218053),Peltogaster_ott218056),Heterosaccus_papillosus_ott468102,((((((((Sacculina_oblonga_ott777759,Sacculina_confragosa_ott1071395),Sacculina_leptodiae_ott458842),Sacculina_sinensis_ott414909),(Polyascus_plana_ott458840,(Polyascus_gregaria_ott458844,Polyascus_polygenea_ott458845))Polyascus_ott1071368),((Bosmaella_ott458839,(Chthamalophilus_ott367703,Boschmaella_ott468108)Chthamalophilidae_ott468101,(((Diplothylacus_ott47715,Thompsonia_magellani_ott849595),Thompsonia_littoralis_ott167276),(Pottsia_serenei_ott47716,Pottsia_plesionikae_ott5092876)Pottsia_ott741745)Thompsoniidae_ott47717),(Polysaccidae_ott269156,(Clistosaccidae_ott40996,Sylonidae_ott269157)))),Parthenopea_ott225120),(((Heterosaccus_californicus_ott251974,Heterosaccus_dollfusi_ott791782),(Heterosaccus_lunatus_ott859010,(Loxothylacus_panopaei_ott458843,Loxothylacus_texanus_ott579399)Loxothylacus_ott939373)),Sacculina_carcini_ott664820)),Peltogasterella_ott167282,Peltogastrella_ott2959152))Rhizocephala_ott363885,(((((((((((((((((((Balanus_crenatus_ott259517,Balanus_glandula_ott404546),(Semibalanus_balanoides_ott374192,Semibalanus_cariosus_ott949511)Semibalaninae_ott5726103),Striatobalanus_ott4678478),((Balanus_balanus_ott323642,Balanus_nubilus_ott580073),(Balanus_trigonus_ott872711,Menesiniella_ott949512))),Acasta_ott2958799),Wanella_ott472017),(((((Conopea_calceola_ott1024446,Conopea_cymbiformis_ott2958551)Conopea_ott1024428,(((((((Megabalanus_volcano_ott723887,Megabalanus_coccopoma_ott829498),Megabalanus_tintinnabulum_ott203266),Megabalanus_occator_ott1023077),Megabalanus_californicus_ott404551),Megabalanus_stultus_ott436304),Megabalanus_spinosus_ott324425),Megabalanus_ajax_ott2958717)Megabalanus_ott198845),(Austromegabalanus_psittacus_ott324426,Austromegabalanus_nigrescens_ott2958742)Austromegabalanus_ott324424),Neoacasta_ott2958856),(((Amphibalanus_amphitrite_ott186242,Amphibalanus_reticulatus_ott1038966),Amphibalanus_eburneus_ott1042705),(Amphibalanus_variegates_ott2958663,Amphibalanus_poecilotheca_ott4678503))Amphibalanus_ott1042709)),(((((Galkinius_ott226623,(Nobia_grandis_ott472040,Nobia_orbicellae_ott2958434)Nobia_ott472036),Darwiniella_ott148175),Pyrgoma_ott580649),(((Trevathana_ott588451,Pyrgopsella_ott1013022),(Neotrevathana_ott580637,Hoekia_ott826812)),Savignium_ott680019)),((Cantellius_ott106105,Armatobalanus_ott562540),(Megatrematinae_ott5726092,(Ceratoconcha_domingensis_ott1008117,Ceratoconcha_paucicostata_ott5535559)Ceratoconchinae_ott5726093)))),((((((Cylindrolepas_darwiniana_ott206723,(Platylepas_hexastylos_ott206746,Platylepas_ophiophilius_ott5092947)),(Tubicinella_ott874471,Platylepas_decorata_ott874478)),(((Coronula_ott499774,Cryptolepas_ott499786),Xenobalanus_ott499777),Cylindrolepas_sinica_ott499778)),((Stomatolepas_praegustator_ott874467,Stomatolepas_elegans_ott2958413),Stomatolepas_transversa_ott874473)Stomatolepas_ott593714),(Stephanolepas_ott469115,(((Chelonibia_patula_ott6741,Chelonibia_manati_ott349828),Chelonibia_testudinaria_ott968070),Chelonibia_caretta_ott968069)Chelonibia_ott663619)),(((Tetraclita_rufotincta_ott220060,Tetraclita_achituvi_ott827098),Newmanellinae_ott5726096),((Epopella_simplex_ott2958594,((Tetraclitella_purpurascens_ott324421,Tetraclitella_divisa_ott324422),(Tetraclitella_pilsbryi_ott2958580,Tetraclitella_multicostata_ott2958582),Tetraclitella_karandei_ott2958581)Tetraclitellinae_ott5726095),Hexelasmatinae_ott5726087)))),Tetraclita_japonica_ott221273),((Tetraclita_squamosa_ott680010,Tetraclita_serrata_ott1050743),Tesseropora_ott140027),Tetraclita_stalactifera_ott109694,Austrobalanus_ott1026335,Epopella_plicata_ott2958592),(Elminius_modestus_ott664816,Elminius_kingii_ott898719)Elminius_ott664821),(((((((((((Chthamalus_montagui_ott165468,Chthamalus_stellatus_ott165470),Tetrachthamalus_ott220057),(Chthamalus_dalli_ott312999,Chthamalus_challengeri_ott898720)),(Chthamalus_malayensis_ott140026,Chthamalus_dentatus_ott925928),((Microeuraphia_depressa_ott176864,Chthamalus_bisinuatus_ott898717,Chthamalus_angustitergum_ott313000),(Microeuraphia_rhizophorae_ott532947,Microeuraphia_withersi_ott743821,Euraphia_ott312996)),Chthamalus_antennatus_ott321155),((Chthamalus_fragilis_ott6742,Chthamalus_proteus_ott312997),(((Chthamalus_southwardorum_species_complex_ott95899,Chthamalus_panamensis_ott312998),Chthamalus_hedgecocki_ott350475),(Chthamalus_anisopoma_ott735759,Chthamalus_fissus_ott1040189)))),(Hexechamaesipho_ott621578,Nesochthamalus_ott1019473)),(Caudoeuraphia_ott621570,Octomeris_brunnea_ott686784),Chthamalus_neglectus_ott140025),Notochthamalus_ott898716),Octomeris_angulosa_ott686786),((Chamaesipho_tasmanica_ott898714,Chamaesipho_brunnea_ott1096021),Chamaesipho_columna_ott1069931)Chamaesipho_ott1096022),((Catophragmidae_ott365658,Catophragmus_ott831832),(Pseudoctomeris_ott630777,(Pachylasma_japonicum_ott553792,Pachylasma_giganteum_ott2958406)Pachylasmatinae_ott5726085)))),(((Altiverruca_ott191798,(Metaverruca_recta_ott631699,Metaverruca_defayeae_ott2958481)Metaverruca_ott631698),(Rostratoverruca_krugeri_ott191804,Rostratoverruca_sp._KACb00435_ott750636,Rostratoverruca_kruegeri_ott2958469)Rostratoverruca_ott191805),((Verruca_stroemia_ott259513,Verruca_laevigata_ott750634),Verruca_spengleri_ott739238)Verruca_ott739237)Verrucidae_ott989696),(Lithotrya_valentiana_ott579613,Lithotrya_sp._KACb00393_ott902089,Lithotrya_nicobarica_ott2958090)Lithotryidae_ott5726111),((Pollicipes_pollicipes_ott293042,Pollicipes_polymerus_ott473106)Pollicipedidae_ott211218,((((Smilium_acutum_ott2958165,((Calantica_villosa_ott152043,Calantica_spinosa_ott437066),'Calantica sp. Art-10001 ott463540',Calantica_sp._KACb00087_ott807580)Calantica_ott152041),(Smilium_peronii_ott182524,Smilium_sinense_ott2958166)),Euscalpellum_ott2958180),Scillaelepas_ott2958172)Calanticidae_ott313209)),Capitulum_ott938956),((((((Leucolepas_ott283983,Vulcanolepas_sp._KACb00419_ott889214),Vulcanolepas_osheai_ott756656)Neolepadini_ott5740233,Ashinkailepadini_ott5740232)Eolepadidae_ott631696,((Neoverruca_sp._KACb00361_ott902066,Neoverruca_sp._KACb00389_ott902069),Neoverruca_brachylepadoformis_ott990724)Neoverrucidae_ott990746),(((((Trianguloscalpellum_diota_ott2958107,(Scalpellum_scalpellum_ott313212,Scalpellum_stearnsii_ott990033)Scalpellum_ott313214),(Litoscalpellum_regina_ott898712,'Arcoscalpellum sp. CJS-2008 ott995891')),'Arcoscalpellum sp. Art-10004 ott990030',(Trianguloscalpellum_regium_ott1083833,Trianguloscalpellum_hirsutum_ott2958098)),Arcoscalpellum_sociabile_ott439494,Arcoscalpellum_africanum_ott418841),(((Arcoscalpellum_beuveti_ott418838,Litoscalpellum_discoveryi_ott469361),('Amigdoscalpellum sp. Art-10002 ott413057',Amigdoscalpellum_elegans_ott2958363)Amigdoscalpellum_ott413056),Ornatoscalpellum_ott497533),Arcoscalpellum_truncatum_ott2958032,Verum_ott2958206,((Catherinum_ott2958227,Annandaleum_ott2958229),Weltnerium_ott2958210))),((((((Octolasmis_cor_ott534439,Octolasmis_warwickii_ott902109,Octolasmis_angulata_ott990044),(Octolasmis_lowei_ott579398,Dianajonesia_ott2957920,Octolasmis_sp._KACb00064_ott333800)),(Oxynaspis_celata_ott313215,Oxynaspis_ryukyuensis_ott5265159)Oxynaspididae_ott313218),((Dichelaspis_ott2957929,(Megalasma_striatum_ott631695,Megalasma_rectum_ott2957910)Megalasma_ott631694),(Poecilasma_inaequilaterale_ott348014,Poecilasma_kaempferi_ott889276,Poecilasma_obliqua_ott2957916)Poecilasma_ott348013)),((Koleolepadidae_ott734624,(((Paralepas_dannevigi_ott902121,(Heteralepas_japonica_ott465806,Heteralepas_quadrata_ott990042)Heteralepas_ott465805),Paralepas_palinuri_ott806690),Paralepas_xenophorae_ott990028)Heteralepadidae_ott806710)Heteralepadomorpha_ott734628,((((Lepas_anserifera_ott493488,Lepas_anatifera_ott579400),(Lepas_australis_ott807574,Lepas_testudinata_ott902086)),Lepas_pectinata_ott902081)Lepas_ott1085254,(Conchoderma_auritum_ott160888,(Conchoderma_virgatum_ott807576,Conchoderma_hunteri_ott990038))Conchoderma_ott160891)Lepadidae_ott809945)),Trianguloscalpellum_balanoides_ott990040))),(Ibla_cumingi_ott143508,Ibla_quadrivalvis_ott791628)Iblomorpha_ott734627)Thoracica_ott580066),((Apygophora_ott363890,Auritoglyptes_ott557063),Berndtia_ott1067299)Acrothoracica_ott363891)Cirripedia_ott580064),Facetotecta_ott1040185)Thecostraca_ott1040184;
