# Supplementary material for: Towards a barnacle tree of life: integrating diverse phylogenetic efforts into a comprehensive hypothesis of thecostracan evolution
Source: PeerJ. 2019 Aug 16;7:e7387. doi: 10.7717/peerj.7387 (PMC6699479; doi:10.7717/peerj.7387)
Supplement: Supplemental Information 3 — This zip folder contains the initial tree, the annotations, files with branch support and a tree built only with the species for which phylogenetic information is available. [file peerj-07-7387-s003.zip › all_tips.tre.tre]

(((((Berndtia_purpurea_ott6739,Berndtia_nodosa_ott5092878)Berndtia_ott1067299,(Auritoglyptes_bicornis_ott325117,((Trypetesa_lampas_ott579397,Trypetesa_habei_ott749408,Trypetesa_lateralis_ott2959179,Trypetesa_spinulosa_ott2959180,Trypetesa_nasseroides_ott2959181)Trypetesa_ott908058,(Tomlinsonia_asymetrica_ott4678451,Tomlinsonia_mclaughlinae_ott4678452)Tomlinsonia_ott4678450)Trypetesidae_ott293037)mrcaott325117ott579397,(Armatoglyptes_habei_ott749375,Armatoglyptes_mitis_ott749396,Armatoglyptes_wilsoni_ott5092879,Armatoglyptes_echinoideus_ott5092880,Armatoglyptes_stirni_ott5092881,Armatoglyptes_cornutus_ott5092882,Armatoglyptes_thomasi_ott5092883,Armatoglyptes_scamborachis_ott5092884,Armatoglyptes_balanodytes_ott5092885,Armatoglyptes_egorovi_ott5092886,Armatoglyptes_flexuosus_ott5734089)Armatoglyptes_ott1083515,(Lithoglyptes_ivanovi_ott749399,Lithoglyptes_mitis_ott5092887,Lithoglyptes_calcaratus_ott5092888,Lithoglyptes_indicus_ott5092889,Lithoglyptes_viatrix_ott5092890,Lithoglyptes_tectoscrobis_ott5092891)Lithoglyptes_ott1083516,(Kochlorine_hamata_ott749401,Kochlorine_anchorella_ott5092892,Kochlorine_floridana_ott5092893,Kochlorine_bihamata_ott5092894,Kochlorine_bocqueti_ott5092895,Kochlorine_grebelnii_ott5092896,Kochlorine_ulula_ott5092897)Kochlorine_ott1083517,Pygophora_choui_ott5032833,Pygophora_hopkinsi_ott5032834,Pygophora_villicoxa_ott5032835,Pygophora_floresana_ott5032836,Pygophora_boninensis_ott5032837,Pygophora_oakleyi_ott5032838,Pygophora_ctenophora_ott5032839,Pygophora_pendleburyi_ott5032840,Pygophora_luteicornis_ott5032841,Pygophora_digitata_ott5032842,Pygophora_microchaeta_ott5032843,Pygophora_africana_ott5032844,Pygophora_compressiventris_ott5032846,Pygophora_alaseta_ott5032847,Pygophora_seticornis_ott5032848,Pygophora_enigma_ott5032849,Pygophora_liturata_ott5032850,Pygophora_trimaculata_ott5032851,Pygophora_incisa_ott5032852,Pygophora_nigromaculata_ott5032853,Pygophora_pallipalpis_ott5032854,Pygophora_xanthogaster_ott5032856,Pygophora_apicalis_ott5032857,Pygophora_kusaiensis_ott5032859,Pygophora_maculigera_ott5032860,Pygophora_setitarsis_ott5032861,Pygophora_plumifera_ott5032862,Pygophora_dolabra_ott5032863,Pygophora_lutescens_ott5032864,Pygophora_palauensis_ott5032865,Pygophora_bakeri_ott5032866,Pygophora_hirtimana_ott5032867,Pygophora_nebulifera_ott5032868,Pygophora_absentiseta_ott5032869,Pygophora_buxtoni_ott5032870,Pygophora_keiseri_ott5032871,Pygophora_commoni_ott5032872,Pygophora_lepidofera_ott5032873,Pygophora_caledonica_ott5032874,Pygophora_orbiculata_ott5032875,Pygophora_minuscula_ott5032876,Pygophora_argentea_ott5032877,Pygophora_tarsaseta_ott5032878,Pygophora_respondens_ott5032879,Pygophora_flavida_ott5032880,Pygophora_capitata_ott5032881,Pygophora_rufipes_ott5032882,Pygophora_recta_ott5032883,Pygophora_vittigera_ott5032884,Pygophora_nigribasis_ott5032885,Pygophora_howeana_ott5032886,Pygophora_parvipuncta_ott5032887,Pygophora_alemella_ott5032888,Pygophora_majalis_ott5032889,Pygophora_immaculipennis_ott5032890,Pygophora_immacularis_ott5032891,Pygophora_cheesmanae_ott5032892,Pygophora_longipila_ott5032893,Pygophora_pallens_ott5032894,Pygophora_minuta_ott5032895,Pygophora_tumidiventris_ott5032896,Pygophora_longicornis_ott5032897,Pygophora_acromiata_ott5032898,Pygophora_curva_ott5032899,Pygophora_edgari_ott5032900,Pygophora_trina_ott5032901,Pygophora_maculipennis_ott5032902,Pygophora_torrida_ott5032903,Pygophora_macularis_ott5032904,Pygophora_intermedia_ott5032905,Pygophora_mariana_ott5032906,Pygophora_yapensis_ott5032907,Pygophora_brandti_ott5032908,(Weltneria_hirsuta_ott5092899,Weltneria_exargilla_ott5092900,Weltneria_zibrowii_ott5092901,Weltneria_aapta_ott5092902,Weltneria_unca_ott5092903,Weltneria_ligamenta_ott5092904,Weltneria_tomlinsoni_ott5092905,Weltneria_reticulata_ott5092906,Weltneria_bekae_ott5092907,Weltneria_griggi_ott5092908,Weltneria_spinosa_ott5092909,Weltneria_hessleri_ott5092910)Weltneria_ott5092898,((Cryptophialus_longicollatus_ott5092915,Cryptophialus_rossi_ott5092916,Cryptophialus_coronophorus_ott5092917,Cryptophialus_cordylacis_ott5092918,Cryptophialus_epacrus_ott5092919,Cryptophialus_minutus_ott5092920,Cryptophialus_heterodontus_ott5092921,Cryptophialus_lanceolatus_ott5092922,Cryptophialus_coronatus_ott5092923,Cryptophialus_unguiculus_ott5092924,Cryptophialus_gantsevichi_ott5092925,Cryptophialus_hoegi_ott5092926,Cryptophialus_wainwrighti_ott5092927,Cryptophialus_newmani_ott5092928,Cryptophialus_zulloi_ott5092929,Cryptophialus_variabilis_ott5092930)Cryptophialus_ott5092914,(Australophialus_tomlinsoni_ott5092935,Australophialus_utinomii_ott5092936,Australophialus_melampygos_ott5092937,Australophialus_pecorus_ott5092938,Australophialus_turbonis_ott5092939)Australophialus_ott5092934)Cryptophialidae_ott5092913)Acrothoracica_ott363891,(((((((((((((((((Chthamalus_fragilis_ott6742,Chthamalus_proteus_ott312997)mrcaott6742ott312997,((((Chthamalus_southwardorum_complex_sp._B_ott95900,Chthamalus_southwardorum_ott350473)Chthamalus_southwardorum_species_complex_ott95899,Chthamalus_panamensis_ott312998)mrcaott95900ott312998,Chthamalus_hedgecocki_ott350475)mrcaott95900ott350475,(Chthamalus_anisopoma_ott735759,Chthamalus_fissus_ott1040189)mrcaott735759ott1040189)mrcaott95900ott735759)mrcaott6742ott95900,((Chthamalus_malayensis_ott140026,Chthamalus_dentatus_ott925928)mrcaott140026ott925928,(((Chthamalus_montagui_ott165468,(Chthamalus_stellatus_thompsoni_ott5745971,Chthamalus_stellatus_cornutus_ott5745972,Chthamalus_stellatus_bisinuatus_ott5745973)Chthamalus_stellatus_ott165470)mrcaott165468ott5745971,(Tetrachthamalus_oblitteratus_ott220058,Tetrachthamalus_sinensis_ott403819)Tetrachthamalus_ott220057)mrcaott165468ott220058,(Chthamalus_dalli_ott312999,(Chthamalus_challengeri_nipponensis_ott5745974,Chthamalus_challengeri_krakatauensis_ott5745975)Chthamalus_challengeri_ott898720)mrcaott312999ott5745974)mrcaott165468ott312999,((Microeuraphia_depressa_ott176864,Chthamalus_angustitergum_ott313000,Chthamalus_bisinuatus_ott898717)mrcaott176864ott313000,(('Euraphia sp. 2 MPL-2012 ott281090',Euraphia_eastropacensis_ott312994,'Euraphia sp. 1 MPL-2012 ott928906',Euraphia_hembeli_ott2958569,Euraphia_pilsbryi_ott5740205,Euraphia_apelloefi_ott5740206,Euraphia_aestuarii_ott5740207,Euraphia_calcareobasis_ott5740208,Euraphia_devaneyi_ott5740209)Euraphia_ott312996,Microeuraphia_rhizophorae_ott532947,Microeuraphia_withersi_ott743821)mrcaott281090ott532947)mrcaott176864ott281090,Chthamalus_antennatus_ott321155)mrcaott140026ott165468)mrcaott6742ott140026,(Hexechamaesipho_pilsbryi_ott288146,Nesochthamalus_intertextus_ott1019471)mrcaott288146ott1019471)mrcaott6742ott288146,Chthamalus_neglectus_ott140025,(Octomeris_brunnea_ott686784,Caudoeuraphia_caudata_ott533022)mrcaott533022ott686784)mrcaott6742ott140025,Notochthamalus_scabrosus_ott898713)mrcaott6742ott898713,Octomeris_angulosa_ott686786)mrcaott6742ott686786,('Chamaesipho sp. BOLD:AAW6872 ott152216',(Chamaesipho_tasmanica_ott898714,Chamaesipho_brunnea_ott1096021)mrcaott898714ott1096021,'Chamaesipho sp. MPL-2012 ott1069930',Chamaesipho_columna_ott1069931)Chamaesipho_ott1096022)mrcaott6742ott152216,(((Catophragmus_imbricatus_ott532964,Catophragmus_pilsbryi_ott5734241)Catophragmus_ott831832,Catomerus_polymerus_ott1096023)mrcaott532964ott1096023,(((Pachylasma_japonicum_ott553792,Pachylasma_giganteum_ott2958406,Pachylasma_scutistriata_ott2958407,Pachylasma_distortum_ott2958409,Pachylasma_auranticacum_ott2958410,Pachylasma_ovatum_ott5740121,Pachylasma_ecaudatum_ott5740122,Pachylasma_darwinianum_ott5740123,Pachylasma_bacum_ott5740124,Pachylasma_integrirostrum_ott5740125,Pachylasma_laeviscutum_ott5740126)Pachylasma_ott553783,(Microlasma_crinoidophilum_ott2958408,Microlasma_fragile_ott5740127,Microlasma_ochriderma_ott5740128,Microlasma_arwetergum_ott5740129)Microlasma_ott2959386,(Eutomolasma_chinense_ott2958411,'Eutomolasma sp. 1 MPL-2014 ott5740117','Eutomolasma sp. 2 MPL-2014 ott5740118',Eutomolasma_orbiculatum_ott5740119,Eutomolasma_maclaughlinae_ott5740120)Eutomolasma_ott4678467,(Tetrapachylasma_ferrugomaculosa_ott5092950,Tetrapachylasma_trigonum_ott5740131,Tetrapachylasma_ornatum_ott5740132,Tetrapachylasma_arcuatum_ott5740133,Tetrapachylasma_aurantiacum_ott5740134)Tetrapachylasma_ott2959598,(Eurylasma_pyramidale_ott5740135,Eurylasma_angustum_ott5740136,Eurylasma_ferulum_ott5740137)Eurylasma_ott4678466,Atetrapachylasma_dijonesae_ott5740130)Pachylasmatinae_ott5726085,Pseudoctomeris_sulcata_ott630772)mrcaott553792ott630772)mrcaott532964ott553792)mrcaott6742ott532964,((((((((Amphibalanus_improvisus_ott43613,((Amphibalanus_reticulatus_ott1038966,('Amphibalanus amphitrite archi-inexpectatus ott5740081',Amphibalanus_amphitrite_hungaricus_ott5740082,Amphibalanus_amphitrite_abundantatus_ott5740083,Amphibalanus_amphitrite_karakumiensis_ott5740084,Amphibalanus_amphitrite_litoralis_ott5740085,Amphibalanus_amphitrite_cochinensis_ott5740086,Amphibalanus_amphitrite_vladivostokensis_ott5740087,Amphibalanus_amphitrite_tongaensis_ott5740088,Amphibalanus_amphitrite_acutus_ott5740089,Amphibalanus_amphitrite_helenae_ott5740090,Amphibalanus_amphitrite_merklini_ott5740091,Amphibalanus_amphitrite_amphitrite_ott5740092)Amphibalanus_amphitrite_ott186242)mrcaott1038966ott5740081,Amphibalanus_eburneus_ott1042705)mrcaott1038966ott1042705,(Amphibalanus_variegates_ott2958663,Amphibalanus_poecilotheca_ott4678503)mrcaott2958663ott4678503,Amphibalanus_inexpectatus_ott4678490,Amphibalanus_playagrandensis_ott4678491,Amphibalanus_rhizophorae_ott4678492,Amphibalanus_zhujiangensis_ott4678493,Amphibalanus_caribensis_ott4678494,Amphibalanus_venustus_ott4678495,Amphibalanus_hopkinsi_ott4678496,Amphibalanus_halosydne_ott4678497,Amphibalanus_reflexus_ott4678498,Amphibalanus_peruvianus_ott4678499,Amphibalanus_thailandicus_ott4678501,Amphibalanus_cirratus_ott4678502,Amphibalanus_variegatus_ott4678504,Amphibalanus_kodakovi_ott4678505,Amphibalanus_salaami_ott4678506,Amphibalanus_caboblanquensis_ott4678507,'Amphibalanus sp. OPC-2014 ott5734128',(Amphibalanus_subalbidus_subalbidus_ott5740093,Amphibalanus_subalbidus_canabus_ott5740094)Amphibalanus_subalbidus_ott4678500)Amphibalanus_ott1042709,((((Megabalanus_rosa_ott212699,(Megabalanus_spinosus_ott324425,((Megabalanus_californicus_ott404551,(((Megabalanus_volcano_ott723887,Megabalanus_coccopoma_ott829498)mrcaott723887ott829498,Megabalanus_tintinnabulum_tintinnabulum_ott5740095)mrcaott723887ott5740095,Megabalanus_occator_ott1023077)mrcaott723887ott1023077)mrcaott404551ott723887,Megabalanus_stultus_ott436304)mrcaott404551ott436304)mrcaott324425ott404551,Megabalanus_concinnus_ott2958701,Megabalanus_venezuelensis_ott2958702,Megabalanus_xishaensis_ott2958703,Megabalanus_costatus_ott2958704,Megabalanus_dorbignii_ott2958705,Megabalanus_honti_ott2958706,Megabalanus_leganyii_ott2958707,Megabalanus_clippertonensis_ott2958708,Megabalanus_validus_ott2958710,Megabalanus_javanicus_ott2958711,Megabalanus_azoricus_ott2958712,Megabalanus_seguenzai_ott2958713,Megabalanus_hungaricus_ott2958714,Megabalanus_dolfusii_ott2958715,Megabalanus_zebra_ott2958716,Megabalanus_ajax_ott2958717,Megabalanus_transsylvanicus_ott2958718,Megabalanus_peninsularis_ott2958719,Megabalanus_giganteum_ott2958720,Megabalanus_galapaganus_ott2958721,Megabalanus_tanagrae_ott2958722,Megabalanus_multiseptatus_ott2958724,Megabalanus_crispatus_ott2958725,Megabalanus_vinaceus_ott2958726,Megabalanus_vesiculosus_ott2958727,Megabalanus_transversostriatus_ott2958728,Megabalanus_plicatus_ott2958729,Megabalanus_antillensis_ott2958730,'Megabalanus sp. 1 MPL-2014 ott5734130','Megabalanus sp. 2 MPL-2014 ott5734131',Megabalanus_linzei_ott5734132,(Megabalanus_tulipiformis_arenarius_ott5740096,Megabalanus_tulipiformis_etruscus_ott5740097)Megabalanus_tulipiformis_ott2958723)Megabalanus_ott198845,('Conopea cf. galeata Galapagos DCS-2011 ott672344','Conopea cf. galeata USA DCS-2011 ott672345','Conopea cf. galeata Panama DCS-2011 ott672346','Conopea cf. galeata Brazil DCS-2011 ott672347','Conopea sp. B DCS-2011 ott903365','Conopea sp. A DCS-2011 ott903366',Conopea_calceola_ott1024446,Conopea_granulatus_ott2958548,Conopea_canaliculata_ott2958549,Conopea_galeata_ott2958550,Conopea_cymbiformis_ott2958551,Conopea_navicula_ott2958552,Conopea_sinica_ott2958553,Conopea_merrilli_ott2958554,Conopea_fidelis_ott5092961,Conopea_saotomensis_ott5092962,Conopea_mjobergi_ott5092963,Conopea_calceolus_ott5092964,'Conopea sp. MM-2014 ott5535571',Conopea_granulata_ott5535572,Conopea_dentifer_ott5535573,Conopea_sinensis_ott5535575,Conopea_acuta_ott5535576,Conopea_fragilis_ott5535577,Conopea_folliculus_ott5535578,'Conopea sp. 1 RJVS-2014 ott5734188','Conopea sp. 6 RJVS-2014 ott5734189','Conopea sp. 4 RJVS-2014 ott5734190','Conopea sp. 5 RJVS-2014 ott5734191','Conopea sp. 2 RJVS-2014 ott5734192','Conopea sp. 3 MPL-2014 ott5734193','Conopea sp. 1 MPL-2014 ott5734194','Conopea sp. 3 RJVS-2014 ott5734195','Conopea sp. 2 MPL-2014 ott5734196',Conopea_investita_ott5734197,Conopea_longibasis_ott5734198,Conopea_squamosa_ott5734199,Conopea_cornuta_ott5734200,Conopea_scandens_ott5734201,Conopea_pygmaea_ott5734202)Conopea_ott1024428)mrcaott212699ott672344,(Austromegabalanus_psittacus_ott324426,Austromegabalanus_cylindricus_ott2958737,Austromegabalanus_piscoensis_ott2958738,Austromegabalanus_victoriensis_ott2958739,Austromegabalanus_isolde_ott2958740,Austromegabalanus_zulloi_ott2958741,Austromegabalanus_nigrescens_ott2958742)Austromegabalanus_ott324424)mrcaott212699ott324426,(Neoacasta_glans_ott2958855,Neoacasta_scuticosta_ott2958857,Neoacasta_planibasis_ott2958884,Neoacasta_coriobasis_ott2958888,Neoacasta_laevigata_ott2958891,Neoacasta_fossata_ott2958893)Neoacasta_ott2958856)mrcaott212699ott2958855)mrcaott43613ott212699,(((((Balanus_balanus_ott323642,Balanus_nubilus_ott580073)mrcaott323642ott580073,(Balanus_trigonus_ott872711,(Menesiniella_advena_ott2958735,Menesiniella_regalis_ott2958736,(Menesiniella_aquila_zulloi_ott5740079,Menesiniella_aquila_aquila_ott5740080)Menesiniella_aquila_ott203265)Menesiniella_ott949512)mrcaott872711ott2958735)mrcaott323642ott872711,(((Balanus_glandula_ott404546,(Balanus_crenatus_curviscutum_ott5740068,Balanus_crenatus_crenatus_ott5740069,Balanus_crenatus_delicatus_ott5740070)Balanus_crenatus_ott259517)mrcaott404546ott5740068,(Semibalanus_cariosus_ott949511,Semibalanus_sinnurensis_ott5740196,Semibalanus_madrasensis_ott5740197,Semibalanus_balanoides_calcaratus_ott5745970)Semibalanus_ott899323)mrcaott404546ott949511,(Striatobalanus_krugeri_ott4678479,Striatobalanus_taiwanensis_ott4678480,Striatobalanus_amaryllis_ott4678481,Striatobalanus_cristatus_ott4678482,Striatobalanus_tenuis_ott4678483,Striatobalanus_stennuis_ott4678484,Striatobalanus_bimae_ott5092967,Striatobalanus_tuberculatus_ott5734185,Striatobalanus_maculatus_ott5734186)Striatobalanus_ott4678478)mrcaott404546ott4678479)mrcaott323642ott404546,(Acasta_japonica_ott2958798,Acasta_denticulata_ott2958813,Acasta_flexuosa_ott2958816,Acasta_cyathus_ott2958817,Acasta_armata_ott2958827,Acasta_crassa_ott2958836,Acasta_hirsuta_ott2958844,Acasta_serrata_ott2958852,Acasta_madagascariensis_ott2958853,Acasta_cyanthus_ott2958859,Acasta_idiopoma_ott2958862,Acasta_pertusa_ott2958863,Acasta_purpurata_ott2958864,Acasta_alba_ott2958869,Acasta_sinica_ott2958870,Acasta_rimiformis_ott2958877,Acasta_koltuni_ott2958878,Acasta_fenestrata_ott2958894,Acasta_tzetlini_ott2958902,Acasta_spongiteformis_ott2958906,Acasta_semota_ott2958907,Acasta_spongites_ott2958921,Acasta_daedalusa_ott2958922,Acasta_infirma_ott2958930,Acasta_striata_ott2958931,Acasta_echinata_ott2958932,Acasta_foraminifera_ott2958933,Acasta_umitosaka_ott2958934,Acasta_conica_ott2958936,Acasta_newmani_ott5535579,'Acasta sp. 1 RJVS-2014 ott5740182','Acasta sp. MPL-2014 ott5740183',Acasta_spinosa_ott5740187,Acasta_muricata_ott5740188,Acasta_alcyonicola_ott5740190,Acasta_gregaria_ott5740192,Acasta_nitida_ott5740194,(Acasta_sulcata_spinosa_ott5745967,Acasta_sulcata_anchoris_ott5745968)Acasta_sulcata_ott2958867)Acasta_ott2958799)mrcaott323642ott2958798,(Wanella_milleporae_ott580631,Wanella_milleporum_ott5092972,Wanella_andersonorum_ott5092973,'Wanella sp. 2 MM-2014 ott5535560','Wanella sp. 1 MM-2014 ott5535561')Wanella_ott472017)mrcaott323642ott580631)mrcaott43613ott323642,((((((Nobia_conjugatum_ott129220,Nobia_grandis_ott472040,Nobia_orbicellae_ott2958434,Nobia_halomitrae_ott2958435,Nobia_kuri_ott2958436,Nobia_sinica_ott5092988,'Nobia sp. MPL-2014 ott5734177',Nobia_projectum_ott5734178)Nobia_ott472036,(Galkinius_trimegadontus_ott151794,Galkinius_tabulatus_ott151795,Galkinius_indicus_ott222402,Galkinius_decimus_ott671369,Galkinius_altiapiculus_ott674880,Galkinius_depressus_ott751027,Galkinius_equus_ott751059,Galkinius_adamanteus_ott4678509,'Galkinius sp. 1 MM-2014 ott5535548','Galkinius sp. 2 MM-2014 ott5535549','Galkinius sp. 3 MM-2014 ott5535550','Galkinius sp. MPL-2014 ott5734159')Galkinius_ott226623)mrcaott129220ott151794,(Darwiniella_conjugatum_ott148174,Darwiniella_angularis_ott212305,'Darwiniella sp. HNC-2013 ott5092987','Darwiniella sp. 1 MM-2014 ott5535546','Darwiniella sp. 2 MM-2014 ott5535547',Darwiniella_gracilis_ott5734160,Darwiniella_antarctica_ott5734161)Darwiniella_ott148175)mrcaott129220ott148174,(Pyrgoma_cancellatum_ott580651,'Pyrgoma sp. 1 MM-2014 ott5535552','Pyrgoma sp. 2 MM-2014 ott5535553',Pyrgoma_kuri_ott5734179)Pyrgoma_ott580649)mrcaott129220ott580651,((((Trevathana_sarae_ott214567,Trevathana_mizrachae_ott214571,Trevathana_margaretae_ott214573,Trevathana_jensi_ott214575,Trevathana_dentata_ott588449,Trevathana_dentatum_ott2958458,Trevathana_tureiae_ott2958460,Trevathana_niuea_ott2958461,Trevathana_orientalis_ott5092989,Trevathana_paulayi_ott5535555,'Trevathana sp. 2 MM-2014 ott5535556','Trevathana sp. 3 MM-2014 ott5535557','Trevathana sp. 1 MM-2014 ott5535558','Trevathana sp. n. 1 LMT-2014 ott5734167','Trevathana sp. MPL-2014 ott5734168','Trevathana sp. n. 2 LMT-2014 ott5734169')Trevathana_ott588451,('Pyrgopsella sp. SMB-2011 ott474599',Pyrgopsella_youngi_ott826819,Pyrgopsella_annandalei_ott2958457,Pyrgopsella_stellula_ott5092990)Pyrgopsella_ott1013022)mrcaott214567ott474599,(('Hoekia sp. NSB(344) ott436305','Hoekia sp. NSB(1788) ott826810','Hoekia sp. NSB(506) ott926244',Hoekia_monticulariae_ott2958455,'Hoekia sp. MPL-2014 ott5734166')Hoekia_ott826812,(Neotrevathana_elongatum_ott1013019,'Neotrevathana sp. 1 MM-2014 ott5535551')Neotrevathana_ott580637)mrcaott436305ott1013019)mrcaott214567ott436305,(Savignium_milleporum_ott680015,Savignium_elongatum_ott680016,Savignium_dentatum_ott680017,Savignium_crenatum_ott680018,Savignium_tuamotum_ott2958416,Savignium_milleporae_ott2958417,'Savignium sp. 1 MM-2014 ott5535554','Savignium sp. n. 3 LMT-2014 ott5734162','Savignium sp. n. 1 LMT-2014 ott5734163','Savignium sp. n. 2 LMT-2014 ott5734164','Savignium sp. n. 4 LMT-2014 ott5734165')Savignium_ott680019)mrcaott214567ott680015)mrcaott129220ott214567,(((Cantellius_hoegi_ott465532,Cantellius_pallidus_ott472001,Cantellius_sextus_ott991937,Cantellius_iwayama_ott2958418,Cantellius_transversalis_ott2958419,Cantellius_pseudopallidum_ott2958420,Cantellius_arcuatum_ott2958421,Cantellius_madreporum_ott2958423,Cantellius_sumbawae_ott2958424,Cantellius_acutum_ott2958425,Cantellius_euspinulosum_ott2958426,Cantellius_septimus_ott2958427,Cantellius_secundus_ott2958428,Cantellius_gregarius_ott2958429,Cantellius_tredecimus_ott2958430,Cantellius_quintus_ott2958431,Cantellius_brevitergum_ott2958432,'Cantellius sp. 2 MM-2014 ott5535539','Cantellius sp. 6 MM-2014 ott5535540','Cantellius sp. 7 MM-2014 ott5535541','Cantellius sp. 3 MM-2014 ott5535542','Cantellius sp. 5 MM-2014 ott5535543','Cantellius sp. 4 MM-2014 ott5535544','Cantellius sp. 1 MM-2014 ott5535545','Cantellius sp. n. LMT-2014 ott5734170','Cantellius sp. 1 MPL-2014 ott5734171','Cantellius sp. 3 MPL-2014 ott5734172','Cantellius sp. 2 MPL-2014 ott5734173',Cantellius_alphonsei_ott5734174,Cantellius_octavus_ott5734175,Cantellius_cardenae_ott5734176)Cantellius_ott106105,(Armatobalanus_nefrens_ott2958602,Armatobalanus_cepa_ott2958603,Armatobalanus_calvertensis_ott2958604,Armatobalanus_arcuatus_ott2958605,Armatobalanus_quinquivittatus_ott5092968,Armatobalanus_quadrivittatus_ott5092971,'Armatobalanus sp. 1 MM-2014 ott5535562','Armatobalanus cf. cepa MM-2014 ott5535563',Armatobalanus_palaoensis_ott5734133,Armatobalanus_circe_ott5734134,Armatobalanus_oryza_ott5734135,Armatobalanus_funiculorum_ott5734137,Armatobalanus_allium_truncatus_ott5740103)Armatobalanus_ott562540)mrcaott465532ott2958602,(((Megatrema_madreporarum_ott2958433,Megatrema_oulastreae_ott5740153,Megatrema_seguenzai_ott5740154)Megatrema_ott588441,Adna_anglica_ott2958463)Megatrematinae_ott5726092,(Ceratoconcha_domingensis_ott1008117,Ceratoconcha_sanctacrucensis_ott2958437,Ceratoconcha_floridana_ott2958439,Ceratoconcha_quarta_ott2958440,Ceratoconcha_costata_ott2958441,Ceratoconcha_prefloridana_ott2958442,Ceratoconcha_sturi_ott2958443,Ceratoconcha_diploconus_ott2958444,Ceratoconcha_krambergeri_ott2958445,Ceratoconcha_darwiniana_ott2958446,Ceratoconcha_barbadensis_ott2958447,Ceratoconcha_miocaenica_ott2958448,Ceratoconcha_trolli_ott2958449,Ceratoconcha_noszkyi_ott2958450,Ceratoconcha_schultzei_ott5032580,Ceratoconcha_paucicostata_ott5535559,Ceratoconcha_minuta_ott5740155,Ceratoconcha_jungi_ott5740156,Ceratoconcha_conicocystata_ott5740157,Ceratoconcha_creusioides_ott5740158,Ceratoconcha_quadratoradiata_ott5740159,Ceratoconcha_diplocona_ott5740160,(Ceratoconcha_rangi_latum_ott5745955,Ceratoconcha_rangi_rangi_ott5745956)Ceratoconcha_rangi_ott2958438)Ceratoconcha_ott1008119)mrcaott1008117ott2958433)mrcaott465532ott1008117)mrcaott129220ott465532)mrcaott43613ott129220,((((((Cylindrolepas_darwiniana_ott206723,(Platylepas_ophiophilius_ott5092947,(Platylepas_hexastylos_hexastylos_ott5745953,Platylepas_hexastylos_ichthyophila_ott5745954)Platylepas_hexastylos_ott206746)mrcaott5092947ott5745953)mrcaott206723ott5092947,((Tubicinella_cheloniae_ott845546,Tubicinella_major_ott5734143)Tubicinella_ott874471,Platylepas_decorata_ott874478)mrcaott845546ott874478)mrcaott206723ott845546,((((Coronula_diadema_ott499772,Coronula_reginae_ott2958555,Coronula_barbara_ott5734148,Coronula_macsotayi_ott5734149,Coronula_dormitor_ott5734150,Coronula_ficarazzensis_ott5734151,Coronula_aotea_ott5734152,Coronula_bifida_ott5734153)Coronula_ott499774,(Cryptolepas_rhachianecti_ott499784,Cryptolepas_rachianecti_ott2958558,Cryptolepas_murata_ott5734154)Cryptolepas_ott499786)mrcaott499772ott499784,Xenobalanus_globicipitis_ott499775)mrcaott499772ott499775,Cylindrolepas_sinica_ott499778)mrcaott499772ott499778)mrcaott206723ott499772,((Stomatolepas_praegustator_ott874467,Stomatolepas_elegans_ott2958413)mrcaott874467ott2958413,Stomatolepas_transversa_ott874473,Stomatolepas_sp._RH2012_ott874475,Stomatolepas_pulchra_ott2958414,Stomatolepas_dermochelys_ott2958415,Stomatolepas_muricata_ott5535535,Stomatolepas_pilsbryi_ott5535536,'Stomatolepas sp. 2 MPL-2014 ott5740106','Stomatolepas sp. 1 MPL-2014 ott5740107')Stomatolepas_ott593714)mrcaott206723ott874467,((Chelonibia_caretta_ott968069,Chelonibia_capellini_ott5734144,Chelonibia_depressa_ott5734145,Chelonibia_ramosa_ott5734146,Chelonibia_hemisphaerica_ott5734147,(((Chelonibia_manati_lobatobasis_ott5740114,Chelonibia_manati_crenatibasis_ott5740115)Chelonibia_manati_ott349828,Chelonibia_patula_dentata_ott5740116)mrcaott5740114ott5740116,Chelonibia_testudinaria_solida_ott5740113)mrcaott5740113ott5740114)Chelonibia_ott663619,Stephanolepas_muricata_ott845540)mrcaott845540ott968069)mrcaott206723ott845540,(((Tetraclita_rufotincta_ott220060,Tetraclita_achituvi_ott827098)mrcaott220060ott827098,((Newmanella_radiata_ott2958597,'Newmanella sp. HNC-2013 ott5092953','Newmanella sp. CEL-BB-42 ott5740168')Newmanella_ott2958596,(Yamaguchiella_coerulescens_ott2958599,'Yamaguchiella sp. HNC-2013 ott5092952',Yamaguchiella_vitiata_ott5092954)Yamaguchiella_ott2958598)Newmanellinae_ott5726096)mrcaott220060ott2958597,((Epopella_simplex_ott2958594,((Tetraclitella_purpurascens_ott324421,Tetraclitella_divisa_ott324422)mrcaott324421ott324422,Tetraclitella_chinensis_ott410167,(Tetraclitella_pilsbryi_ott2958580,Tetraclitella_multicostata_ott2958582)mrcaott2958580ott2958582,Tetraclitella_karandei_ott2958581,Tetraclitella_darwini_ott2958584,Tetraclitella_depressa_ott2958585,'Tetraclitella sp. MSL-Tetra-HO1-2 ott5740163','Tetraclitella sp. MSL-Tetra-HO1-1 ott5740164',Tetraclitella_hyastina_ott5740165,Tetraclitella_costata_digita_ott5745958)Tetraclitella_ott324423)mrcaott324421ott2958594,(Hexelasma_velutinum_ott2958842,Hexelasma_gracilis_ott2958865,Hexelasma_antarcticum_ott2958866,Hexelasma_nolearia_ott2958868,Hexelasma_americanum_ott2958882,Hexelasma_leptoderma_ott2958923,Hexelasma_brintoni_ott2958924,Hexelasma_callistoderma_ott2958925,Hexelasma_triderma_ott2958926,Aaptolasma_americana_ott2958927,Hexelasma_sandaracum_ott5740140,Hexelasma_flavidum_ott5740141,Hexelasma_arafurae_ott5740142,Hexelasma_persicum_ott5740143,Hexelasma_globosum_ott5740144,Hexelasma_foratum_ott5740145,Hexelasma_aureolum_ott5740146)Hexelasma_ott2958812)mrcaott324421ott2958842)mrcaott220060ott324421)mrcaott206723ott220060)mrcaott43613ott206723,(Tetraclita_japonica_formosana_ott980702,Tetraclita_japonica_japonica_ott5745966)Tetraclita_japonica_ott221273)mrcaott43613ott980702,(((Tesseropora_wireni_pacifica_ott140028,Tesseropora_wireni_africana_ott5745959)Tesseropora_wireni_ott140029,Tesseropora_rosea_ott707525,Tesseropora_alba_ott2958577,Tesseropora_pacifica_ott2958578,Tesseropora_atlantica_ott2958579,Tesseropora_rapax_ott5092951,Tesseropora_arnoldi_ott5740170)Tesseropora_ott140027,(Tetraclita_serrata_ott1050743,(Tetraclita_squamosa_squamosa_ott5336735,Tetraclita_squamosa_perfecta_ott5745960,Tetraclita_squamosa_rufotincta_ott5745961,Tetraclita_squamosa_panamensis_ott5745962,Tetraclita_squamosa_patellaris_ott5745963,Tetraclita_squamosa_rubescens_ott5745964)Tetraclita_squamosa_ott680010)mrcaott1050743ott5336735)mrcaott140028ott1050743,(Austrobalanus_anatarcticus_ott2958587,Austrobalanus_macdonaldensis_ott2958588,(Austrobalanus_imperator_imperator_ott5740161,Austrobalanus_imperator_aotea_ott5740162)Austrobalanus_imperator_ott1026336)Austrobalanus_ott1026335,Epopella_plicata_ott2958592,Tetraclita_stalactifera_confinis_ott5745965)mrcaott43613ott140028,(Elminius_modestus_ott664816,Elminius_kingii_ott898719,Elminius_plicatus_ott2958731,Elminius_cristallinus_ott5734129)Elminius_ott664821)mrcaott43613ott664816)mrcaott6742ott43613,(('Brochiverruca sp. KT02-03a ott191795',Brochiverruca_polystriata_ott4678471,Brochiverruca_dens_ott4678472,Brochiverruca_crosnieri_ott4678473)Brochiverruca_ott191796,((('Altiverruca sp. NT02-07&08 ott191797',Altiverruca_sp._KACb00436_ott442411,Altiverruca_bicornuta_ott2958492,Altiverruca_beringiana_ott2958500,Altiverruca_carinata_ott2958502,Altiverruca_erecta_ott2958503,Altiverruca_rathbuniana_ott2958507,Altiverruca_vansyoci_ott2958509,Altiverruca_gibbosa_ott2958513,Altiverruca_inermis_ott2958515,Altiverruca_sala_ott2958516,Altiverruca_longicarinata_ott2958517,Altiverruca_obliqua_ott2958518,Altiverruca_quadrangularis_ott2958519,Altiverruca_galapagosa_ott2958520,Altiverruca_costata_ott2958521,Altiverruca_sulcata_ott2958522,Altiverruca_nitida_ott2958523,Altiverruca_navicula_ott2958524,Altiverruca_crenata_ott2958531,Altiverruca_laeviscuta_ott2958535,Altiverruca_jonesae_ott2958536,Altiverruca_longimandible_ott2958537,Altiverruca_cristallina_ott2958538,Altiverruca_conchula_ott5734108,Altiverruca_regularis_ott5734109,Altiverruca_vitrea_ott5734110,Altiverruca_hoeki_ott5734111)Altiverruca_ott191798,(Metaverruca_recta_ott631699,Metaverruca_trisulcata_ott2958478,Metaverruca_defayae_ott2958480,Metaverruca_defayeae_ott2958481,Metaverruca_norfolkensis_ott2958482,Metaverruca_maclaughlinae_ott2958483,Metaverruca_sensibilis_ott2958484,Metaverruca_plicata_ott2958485,Metaverruca_macani_ott2958486,Metaverruca_pacifica_ott2958487,Metaverruca_aequalis_ott2958488,Metaverruca_cornuta_ott2958489,Metaverruca_corrugata_ott5734103,Metaverruca_lepista_ott5734104,Metaverruca_halotheca_ott5734105,Metaverruca_reunioni_ott5734106,Metaverruca_seriola_ott5734107)Metaverruca_ott631698)mrcaott191797ott631699,(Rostratoverruca_krugeri_ott191804,Rostratoverruca_sp._KACb00435_ott750636,Rostratoverruca_intexta_ott2958466,Rostratoverruca_nexa_ott2958467,Rostratoverruca_koehleri_ott2958468,Rostratoverruca_kruegeri_ott2958469)Rostratoverruca_ott191805)mrcaott191797ott191804,((Verruca_stroemia_ott259513,Verruca_laevigata_ott750634)mrcaott259513ott750634,Verruca_spengleri_ott739238,'Verruca sp. CJS-2008 ott936521',Verruca_cookei_ott2958470,Verruca_sewelli_ott2958471,Verruca_gibbosa_ott2958472,Verruca_jago_ott2958473,Verruca_vertica_ott2958474,Verruca_mitra_ott2958475,Verruca_minuta_ott5734090,Verruca_scrippsae_ott5734092)Verruca_ott739237,(Newmaniverruca_albatrossiana_ott2958490,Newmaniverruca_imbricata_ott2958508,Newmaniverruca_ferruginea_ott2958510,Newmaniverruca_radiata_ott2958526,Newmaniverruca_digitiformis_ott2958528,Newmaniverruca_entobapta_ott2958530)Newmaniverruca_ott2958491,(Gibbosaverruca_mateoi_ott2958494,Gibbosaverruca_rathbuni_ott2958497,Gibbosaverruca_darwini_ott2958501,Gibbosaverruca_robusta_ott2958527,Gibbosaverruca_montereyi_ott2958529,Gibbosaverruca_gibbosa_ott2958532,Gibbosaverruca_rathbuniana_ott5734112)Gibbosaverruca_ott2958495,(Costatoverruca_calotheca_ott2958496,Costatoverruca_cornuta_ott2958504,Costatoverruca_grimaldi_ott2958506,Costatoverruca_xanthia_ott2958514,Costatoverruca_flavidula_ott2958525,Costatoverruca_alba_ott2958533,Costatoverruca_floridana_ott2958534)Costatoverruca_ott2958493,(Cameraverruca_nodiscuta_ott2958498,Cameraverruca_euglypta_ott2958505)Cameraverruca_ott2958499,Rostraverruca_koehleri_ott2958511,Globuloverruca_spongophila_ott4678475,Imbricaverruca_yamaguchii_ott5734113,Cristallinaverruca_allisoni_ott5734114,Spongoverruca_spongicola_ott5734115)Verrucidae_ott989696)mrcaott6742ott191795,(Lithotrya_valentiana_ott579613,Lithotrya_sp._KACb00393_ott902089,Lithotrya_dorsalis_ott2958089,Lithotrya_nicobarica_ott2958090,Lithotrya_rhodiopus_ott5740234)Lithotrya_ott579612)mrcaott6742ott579613,(((((((Calantica_villosa_ott152043,Calantica_spinosa_ott437066)mrcaott152043ott437066,'Calantica sp. Art-10001 ott463540',Calantica_sp._KACb00087_ott807580,Calantica_spinilatera_ott2958143,Calantica_blanchensis_ott2958144,Calantica_flagellata_ott2958145,Calantica_moskalevi_ott2958146,Calantica_eos_ott2958148,Calantica_siemensi_ott2958149,Calantica_studeri_ott2958150,Calantica_kruegeri_ott2958151,Calantica_trispinosa_ott2958152,Calantica_pollicipedoides_ott2958153,Calantica_kampeni_ott2958154,Calantica_australiensis_ott2958155,Calantica_quinquelatera_ott2958157,Calantica_affinis_ott2958158,Calantica_pusilla_ott2958159,Calantica_darwini_ott5093003,Calantica_graphica_ott5740221)Calantica_ott152041,Smilium_acutum_ott2958165)mrcaott152043ott2958165,(Smilium_peronii_ott182524,Smilium_sinense_ott2958166)mrcaott182524ott2958166)mrcaott152043ott182524,(Euscalpellum_meridianum_ott2958179,Euscalpellum_balcombicum_ott2958187,Euscalpellum_squamuliferum_ott2958188,Euscalpellum_renei_ott2958189,Euscalpellum_antarcticum_ott2958190,Euscalpellum_triflagellum_ott2958193,Euscalpellum_cliftonense_ott2958196,Euscalpellum_stratum_ott2958197,Euscalpellum_squamosum_ott2958198,Euscalpellum_rostratum_ott2958199)Euscalpellum_ott2958180)mrcaott152043ott2958179,Smilium_scorpio_ott164124,(Gruvelialepas_kempi_ott2958061,Gruvelialepas_pilsbryi_ott2958177,Gruvelialepas_leguillouxi_ott5740224)Gruvelialepas_ott2958176,Smilium_boninense_ott2958160,Smilium_horridum_ott2958162,Smilium_aries_ott2958163,Smilium_uncus_ott2958164,Smilium_zancleanum_ott2958167,Smilium_hypocrites_ott2958168,Smilium_nudipes_ott2958169,(Scillaelepas_fosteri_ott2958171,Scillaelepas_grimaldii_ott2958175,Scillaelepas_gemma_ott2958178,Scillaelepas_studeri_ott2958181,Scillaelepas_calyculus_ott2958194,Scillaelepas_brasiliensis_ott5740227)Scillaelepas_ott2958172,(Aurivillialepas_falcata_ott2958184,Aurivillialepas_bocquetae_ott2958185,Aurivillialepas_calycula_ott2958186,Aurivillialepas_arnaudi_ott5740225,Aurivillialepas_rhabdota_ott5740226)Aurivillialepas_ott2958183,Smilium_vaubanianum_ott5740222,Smilium_kampeni_ott5740223,Crosnieriella_acanthosubcarinae_ott2958174,Newmanilepas_mirifica_ott2958195,Paracalantica_ikedai_ott2958342,Pisiscalpellum_withersi_ott2958404)Calanticidae_ott313209,(Pollicipes_pollicipes_ott293042,Pollicipes_elegans_ott343573,'Pollicipes sp. JQ-2009 ott450364',Pollicipes_polymerus_ott473106,'Pollicipes sp. RJVS-2010 ott524181',Pollicipes_caboverdensis_ott896068,Pollicipes_hausmanni_ott2957960,Pollicipes_bronnii_ott2957961,Pollicipes_gravitis_ott2957964,Pollicipes_bronni_ott2957965,Pollicipes_laevis_ott2957966,Pollicipes_glaber_ott2957967,Pollicipes_nematus_ott2957968,Mitella_valida_ott5092997,Mitella_fallax_ott5092998,Mitella_darwiniana_ott5092999)Pollicipes_ott473037)mrcaott152043ott293042)mrcaott6742ott152043,Capitulum_mitella_ott413459)mrcaott6742ott413459,((((((Conchoderma_auritum_ott160888,(Conchoderma_virgatum_ott807576,Conchoderma_hunteri_ott990038)mrcaott807576ott990038,Conchoderma_chelonophilum_ott5093010,Conchoderma_indicum_ott5740271)Conchoderma_ott160891,('Lepas sp. SKG-2005 ott402791',((Lepas_anserifera_ott493488,Lepas_anatifera_ott579400)mrcaott493488ott579400,(Lepas_australis_ott807574,Lepas_testudinata_ott902086)mrcaott807574ott902086)mrcaott493488ott807574,Lepas_sp._Lep1_ott750668,Lepas_pectinata_ott902081,Lepas_indica_ott2957935,Lepas_pritchardi_ott2957936,Lepas_hillii_ott2957937,Lepas_stellaris_ott2957938,'Lepas (Anatifa) hillii ott2957940',Lepas_pacifica_ott2957941,Lepas_testudinaria_ott5093011,'Lepas sp. JD-2014c ott5740273','Lepas sp. JD-2014b ott5740274','Lepas sp. JD-2014a ott5740275','Lepas (Anatifa) pacifica ott5740276','Lepas (Anatifa) beringiana ott5740277',Lepas_denticulata_ott5740284,('Lepas (Hyalolepas) bengalensis ott5746018','Lepas (Hyalolepas) tenuivalvata ott5746019')'Lepas (Hyalolepas) ott5740280',('Lepas (Nonfurcata) nonfurcata ott5746020','Lepas (Nonfurcata) annabellae ott5746021')'Lepas (Nonfurcata) ott5740286')Lepas_ott1085254,(Dosima_fascicularis_ott2957942,Dosima_guanamuthui_ott5740272)Dosima_ott2957943)Lepadidae_ott809945,(('Paralepas sp. LMT-2008 ott231050',(((Heteralepas_japonica_ott465806,'Heteralepas sp. LMT-2008 ott465811',Heteralepas_quadrata_ott990042,Heteralepas_segonzaci_ott2957872,Heteralepas_rex_ott2957873,Heteralepas_cygnus_ott2957874,Heteralepas_belli_ott2957875,Heteralepas_microstoma_ott2957876,Heteralepas_cornuta_ott2957877,Heteralepas_cantelli_ott2957878,Heteralepas_lankesteri_ott2957880,Heteralepas_smilius_ott2957881,Heteralepas_japonicum_ott5093012,Heteralepas_indica_ott5740236,Heteralepas_tenuis_ott5740237,Heteralepas_gigas_ott5740238,Heteralepas_ovalis_ott5740239,Heteralepas_mystacophora_ott5740240,Heteralepas_vetula_ott5740241,Heteralepas_fulva_ott5740242,Heteralepas_nicobarica_ott5740243,Heteralepas_adiposa_ott5740244,Heteralepas_utinomii_ott5740245,Heteralepas_luridas_ott5740246,Heteralepas_hataii_ott5740247)Heteralepas_ott465805,Paralepas_dannevigi_ott902121)mrcaott465806ott902121,(Paralepas_palinuri_palinuri_ott5746016,Paralepas_palinuri_urae_ott5746017)Paralepas_palinuri_ott806690)mrcaott465806ott5746016,Paralepas_xenophorae_ott990028,Paralepas_minuta_ott2957865,Paralepas_laxus_ott2957867,Paralepas_americana_ott2957868,Paralepas_nodulosa_ott2957869,Paralepas_percarinata_ott2957870,Paralepas_distincta_ott2957871,(Alepas_pacifica_ott2957944,Alepas_univalvis_ott2957946,Alepas_minuti_ott2957947,Alepas_pellucida_ott5740262,Alepas_spectrum_ott5740263,Alepas_navigator_ott5740264)Alepas_ott2957945,'Paralepas sp. HNC-2013 ott5093013',Paralepas_georgei_ott5093014,Paralepas_malaysiana_ott5740248,Paralepas_scyllarusi_ott5740249,Paralepas_globosa_ott5740250,Paralepas_pedunculata_ott5740251,Paralepas_intermedia_ott5740252,Paralepas_lithotryae_ott5740253,Paralepas_rosea_ott5740254,Paralepas_ovalis_ott5740255,Paralepas_spinisegma_ott5740256,Paralepas_tuberosa_ott5740257,Paralepas_typica_ott5740258,Paralepas_morula_ott5740259,Paralepas_hygrosomi_ott5740260,Paralepas_scutiger_ott5740261)Heteralepadidae_ott806710,(Arcalepas_brucei_ott5093016,Malacolepas_conchicola_ott5740270)Malacolepadidae_ott2958280,((Microlepas_echinotrichae_ott5740265,Microlepas_diademae_ott5740266)Microlepas_ott4709858,Rugilepas_pearsei_ott5740267)Microlepadidae_ott2958283,(Koleolepas_avis_ott413050,'Koleolepas sp. Art-10019 ott413052',Koleolepas_tinkeri_ott2957864,Koleolepas_willeyi_ott5740235)Koleolepas_ott990027,Anelasma_squalicola_ott2958339,(Rhizolepas_annelidicola_ott5740268,Rhizolepas_gurjanovae_ott5740269)Rhizolepas_ott2958374)Heteralepadomorpha_ott734628)mrcaott160888ott231050,((((Oxynaspis_celata_ott313215,Oxynaspis_gracilis_ott2957948,Oxynaspis_rossi_ott2957950,Oxynaspis_sinesis_ott2957952,Oxynaspis_indica_ott2957956,Oxynaspis_pacifica_ott2957957,Oxynaspis_ryukyuensis_ott5265159,'Oxynaspis sp. 2 HNC-2013 ott5265160','Oxynaspis sp. 1 HNC-2013 ott5265161',Oxynaspis_joankovenae_ott5535514,Oxynaspis_alatae_ott5535515,Oxynaspis_joandianeae_ott5535516,Oxynaspis_perekrestenkoi_ott5535517,Oxynaspis_connectens_ott5535518)Oxynaspis_ott313217,(Minyaspis_aurivillii_ott2957949,Minyaspis_faroni_ott2957951,Minyaspis_reducens_ott2957953,Minyaspis_bocki_ott2957955,Minyaspis_terranovae_ott5093005,Minyaspis_opreskoi_ott5535520,Minyaspis_pulchra_ott5535521,Minyaspis_floridana_ott5535522,Minyaspis_acapitula_ott5535523,Minyaspis_amylaneae_ott5535524,Minyaspis_welchi_ott5535525,Minyaspis_michi_ott5535526,Minyaspis_granti_ott5535527,Minyaspis_patens_ott5535528,Minyaspis_sinensis_ott5535529)Minyaspis_ott5093004,Scleraspis_connectens_ott5535530)Oxynaspididae_ott313218,((Octolasmis_sp._KACb00064_ott333800,(Temnaspis_amygdalum_ott413058,Temnaspis_tridens_ott2957885,Temnaspis_excavatum_ott2957886,Temnaspis_kilepoae_ott2957887,Temnaspis_bathynomi_ott2957888,Temnaspis_fissum_ott2957889,Temnaspis_crassum_ott2957890,Temnaspis_exacavatum_ott5535532)Dianajonesia_ott2957920,Octolasmis_lowei_ott579398)mrcaott333800ott413058,(Octolasmis_cor_ott534439,Octolasmis_warwickii_ott902109,Octolasmis_angulata_ott990044)mrcaott534439ott902109)mrcaott333800ott534439)mrcaott313215ott333800,(((Octolasmis_orthogonia_ott465808,Dichelaspis_hawaiense_ott2957898,Dichelaspis_americanum_ott2957906,Dichelaspis_darwini_ott2957932,Dichelaspis_thieli_ott2957933)Dichelaspis_ott2957929,(Megalasma_striatum_ott631695,Megalasma_orientale_ott2957907,Megalasma_annadalei_ott2957908,Megalasma_minus_ott2957909,Megalasma_rectum_ott2957910,Megalasma_annandalei_ott2957912,Megalasma_carinodentatum_ott5740299,Megalasma_elegans_ott5740300)Megalasma_ott631694)mrcaott465808ott631695,(Poecilasma_kaempferi_ott889276,Poecilasma_aurantia_ott2957913,Poecilasma_crassa_ott2957914,Poecilasma_litum_ott2957915,Poecilasma_obliqua_ott2957916,Poecilasma_unguiculus_ott2957917,Poecilasma_dubium_ott5093007,Poecilasma_inaequilaterale_inaequilaterale_ott5746022)Poecilasma_ott348013)mrcaott465808ott889276)mrcaott313215ott465808)mrcaott160888ott313215,Trianguloscalpellum_balanoides_ott990040)mrcaott160888ott990040,(((Neoverruca_sp._Ok15_ott191800,Neoverruca_sp._Ok14_ott191801,Neoverruca_sp._Ok13_ott191802,Neoverruca_sp._Ok12_ott191803,Neoverruca_sp._Ok11_ott196730,Neoverruca_sp._Og9_ott464248,Neoverruca_sp._Ok1_ott464249,Neoverruca_sp._Og3_ott464253,Neoverruca_sp._Og4_ott464254,Neoverruca_sp._Og1_ott464255,Neoverruca_sp._Og2_ott464256,Neoverruca_sp._Og7_ott464257,Neoverruca_sp._Og8_ott464258,Neoverruca_sp._Og5_ott464259,Neoverruca_sp._Og6_ott464260,Neoverruca_sp._Ok10_ott766132,Neoverruca_sp._Ok2_ott766137,Neoverruca_sp._Ok3_ott766138,Neoverruca_sp._Ok4_ott766139,Neoverruca_sp._Ok5_ott766140,Neoverruca_sp._Ok6_ott766141,Neoverruca_sp._Ok7_ott766142,Neoverruca_sp._Ok8_ott766143,Neoverruca_sp._Ok9_ott766144,(Neoverruca_sp._KACb00361_ott902066,Neoverruca_sp._KACb00389_ott902069)mrcaott902066ott902069,Neoverruca_brachylepadoformis_ott990724,Neoverruca_sp._Okinawa_ott5734180,'Neoverruca sp. 1 SH-2015 ott5734181')Neoverruca_ott990725,(((Vulcanolepas_sp._KACb00419_ott889214,Leucolepas_longa_ott283984)mrcaott283984ott889214,Vulcanolepas_sp._East_Scotia_Ridge_ott589038,Vulcanolepas_osheai_ott756656,Vulcanolepas_cf._parensis_H18_ott5535469,Vulcanolepas_cf._parensis_H23_ott5535470,Vulcanolepas_cf._parensis_H16_ott5535471,Vulcanolepas_cf._parensis_H44_ott5535472,Vulcanolepas_cf._parensis_H14_ott5535473,Vulcanolepas_cf._parensis_H6_ott5535474,Vulcanolepas_cf._parensis_H19_ott5535475,Vulcanolepas_cf._parensis_H28_ott5535476,Vulcanolepas_cf._parensis_H31_ott5535477,Vulcanolepas_cf._parensis_H29_ott5535478,Vulcanolepas_cf._parensis_H21_ott5535479,Vulcanolepas_cf._parensis_H1_ott5535480,Vulcanolepas_cf._parensis_H33_ott5535481,Vulcanolepas_cf._parensis_H43_ott5535482,Vulcanolepas_cf._parensis_H15_ott5535483,Vulcanolepas_cf._parensis_H5_ott5535484,Vulcanolepas_cf._parensis_H32_ott5535485,Vulcanolepas_cf._parensis_H25_ott5535486,Vulcanolepas_cf._parensis_H22_ott5535487,Vulcanolepas_cf._parensis_H36_ott5535488,Vulcanolepas_cf._parensis_H27_ott5535489,Vulcanolepas_cf._parensis_H26_ott5535490,Vulcanolepas_cf._parensis_H40_ott5535491,Vulcanolepas_cf._parensis_H24_ott5535492,Vulcanolepas_cf._parensis_H7_ott5535493,Vulcanolepas_cf._parensis_H9_ott5535494,Vulcanolepas_cf._parensis_H35_ott5535495,Vulcanolepas_cf._parensis_H34_ott5535496,Vulcanolepas_cf._parensis_H30_ott5535497,Vulcanolepas_cf._parensis_H42_ott5535498,Vulcanolepas_cf._parensis_H39_ott5535499,Vulcanolepas_cf._parensis_H3_ott5535500,Vulcanolepas_cf._parensis_H11_ott5535501,Vulcanolepas_cf._parensis_H4_ott5535502,Vulcanolepas_cf._parensis_H8_ott5535503,Vulcanolepas_cf._parensis_ott5535504,Vulcanolepas_cf._parensis_H10_ott5535505,Vulcanolepas_cf._parensis_H13_ott5535506,Vulcanolepas_cf._parensis_H38_ott5535507,Vulcanolepas_cf._parensis_H20_ott5535508,Vulcanolepas_cf._parensis_H12_ott5535509,Vulcanolepas_cf._parensis_H17_ott5535510,Vulcanolepas_cf._parensis_H2_ott5535511,Vulcanolepas_cf._parensis_H37_ott5535512,Vulcanolepas_cf._parensis_H41_ott5535513,'Vulcanolepas sp. SH-2014 ott5753217','Vulcanolepas sp. 1 SH-2015 ott5753218',Vulcanolepas_scotiaensis_ott5753219)Neolepadini_ott5740233,(Ashinkailepas_seepiophila_ott756645,Ashinkailepas_kermadecensis_ott4678521)Ashinkailepas_ott756647)Neolepadinae_ott5734250)mrcaott191800ott283984,((((((Scalpellum_scalpellum_ott313212,'Scalpellum sp. CJS-2008 ott460983',Scalpellum_stearnsii_ott990033,Scalpellum_costellatum_ott2957979,Scalpellum_aurivilli_ott2958018,Scalpellum_crenulatum_ott2958027,Scalpellum_frillosum_ott2958045,Scalpellum_gibbum_ott2958046,Scalpellum_pygmaeum_ott2958048,Scalpellum_robustum_ott2958049,Scalpellum_sigmoideum_ott2958050,Scalpellum_australe_ott2958052,Scalpellum_nauckanum_ott2958055,Scalpellum_anglicum_ott2958059,Scalpellum_typicum_ott2958064,Scalpellum_nettlebladti_ott2958068,Scalpellum_vanhoffeni_ott2958070,Scalpellum_bartonianum_ott2958071,Scalpellum_lineatum_ott2958072,Scalpellum_simplex_ott2958073,Scalpellum_magnum_ott2958075,Scalpellum_maximum_ott2958077,Scalpellum_angustum_ott2958080,Scalpellum_wiltneri_ott5746004,Scalpellum_fischeri_costatum_ott5753211)Scalpellum_ott313214,Trianguloscalpellum_diota_ott2958107)mrcaott313212ott2958107,(Litoscalpellum_regina_ott898712,'Arcoscalpellum sp. CJS-2008 ott995891')mrcaott898712ott995891)mrcaott313212ott898712,'Arcoscalpellum sp. Art-10004 ott990030',(Trianguloscalpellum_regium_ott1083833,Trianguloscalpellum_hirsutum_ott2958098)mrcaott1083833ott2958098)mrcaott313212ott990030,Arcoscalpellum_africanum_ott418841,Arcoscalpellum_sociabile_ott439494)mrcaott313212ott418841,((('Amigdoscalpellum sp. Art-10002 ott413057',Amigdoscalpellum_trochelatum_ott2958200,Amigdoscalpellum_rigidum_ott2958238,Amigdoscalpellum_costellatum_ott2958257,Amigdoscalpellum_daschae_ott2958259,Amigdoscalpellum_anaglypticum_ott2958279,Amigdoscalpellum_tenue_ott2958282,Amigdoscalpellum_inceratum_ott2958317,Amigdoscalpellum_manum_ott2958318,Amigdoscalpellum_torbenwolffi_ott2958319,Amigdoscalpellum_corporatum_ott2958320,Amigdoscalpellum_pushkini_ott2958321,Amigdoscalpellum_nesisi_ott2958322,Amigdoscalpellum_tortuosum_ott2958324,Amigdoscalpellum_hispidum_ott2958340,Amigdoscalpellum_vitreum_ott2958350,Amigdoscalpellum_praeceps_ott2958352,Amigdoscalpellum_elegans_ott2958363,Amigdoscalpellum_svetlanae_ott2958383,Amigdoscalpellum_semisculptum_ott2958384,Amigdoscalpellum_incertum_ott5745978,Amigdoscalpellum_vitjazi_ott5745979,Amigdoscalpellum_aurivillii_aurivillii_ott5753209)Amigdoscalpellum_ott413056,(Arcoscalpellum_beuveti_ott418838,Litoscalpellum_discoveryi_ott469361)mrcaott418838ott469361)mrcaott413057ott418838,(Ornatoscalpellum_stroemii_ott990035,Ornatoscalpellum_ornatum_ott2958085,Ornatoscalpellum_gibberum_ott2958086,Ornatoscalpellum_vanhoffeni_ott2958087,Ornatoscalpellum_vanhoeffeni_ott2958088)Ornatoscalpellum_ott497533)mrcaott413057ott990035,Arcoscalpellum_truncatum_ott2958032,(Verum_hoeki_ott2958205,Verum_parazelandiae_ott2958207,Verum_zenkevichi_ott2958246,Verum_australicum_ott2958247,Verum_autralicum_ott2958250,Verum_agulhense_ott2958262,Verum_branchiumcancri_ott2958284,Verum_minardi_ott2958285,Verum_cancellatum_ott2958286,Verum_humile_ott2958287,Verum_carinatum_ott2958299,Verum_striolatum_ott2958302,Verum_prunulum_ott2958329,Verum_candidum_ott2958330,Verum_porcellanum_ott2958341,Verum_novaezelandiae_ott2958348,Verum_hendersoni_ott2958376,Verum_virgatum_ott2958377,Verum_proclive_ott2958378,Verum_alascensis_ott2958390,Verum_idioplax_ott2958391,Verum_minutum_ott2958397,Verum_proximum_ott2958399,Verum_zenkevitchi_ott5745989,Verum_constrictum_ott5745990,Verum_rutilum_ott5745991,Verum_decorus_ott5745992,Verum_frillosum_ott5745993)Verum_ott2958206,(((Catherinum_gracilius_ott2958226,Catherinum_abyssicola_ott2958239,Catherinum_theorassi_ott2958240,Catherinum_trapezoideum_ott2958242,Catherinum_tortilum_ott2958248,Catherinum_soror_ott2958249,Catherinum_raccidium_ott2958268,Catherinum_comatum_ott2958269,Catherinum_perlongum_ott2958272,Catherinum_tongum_ott2958301,Catherinum_rossi_ott2958315,Catherinum_flavum_ott2958316,Catherinum_albatrossianum_ott2958371,Catherinum_sinuatum_ott2958372,Catherinum_recurvitergum_ott2958400,Catherinum_kamchatica_ott5745987,Catherinum_galatheanum_ott5745988)Catherinum_ott2958227,(Annandaleum_lambda_ott2958228,Annandaleum_radji_ott2958307,Annandaleum_imperfectum_ott2958387,Annandaleum_wolffi_ott5746013,(Annandaleum_gruvelii_quadratum_ott5753214,Annandaleum_gruvelii_gruvelii_ott5753215)Annandaleum_gruvelii_ott2958244,Annandaleum_laccadivicum_laccadivicum_ott2958275,Annandaleum_japonicum_biramosum_ott5753216)Annandaleum_ott2958229)mrcaott2958226ott2958228,(Weltnerium_convexum_ott2958271,Weltnerium_poculum_ott2958273,Weltnerium_bouvieri_ott2958291,Weltnerium_nymphocola_ott2958308,Weltnerium_speculum_ott2958354,Weltnerium_campestrum_ott2958356,Weltnerium_aduncum_ott2958358,Weltnerium_baliense_ott2958361,Weltnerium_lydiae_ott2958362,Weltnerium_scoresbyi_ott2958365,Weltnerium_hydrozoaphilum_ott5745996)Weltnerium_ott2958210)mrcaott2958226ott2958271)mrcaott313212ott413057)mrcaott191800ott313212)mrcaott160888ott191800)mrcaott6742ott160888,'Chthamalus sp. ''kino'' ott52164','Chthamalus sp. JW-2009 ott131205',(((Ibla_cumingi_ott143508,Ibla_quadrivalvis_ott791628)Ibla_ott143509,Neoibla_atlantica_ott2957882)Iblidae_ott143506,(((Chaetolepas_calcitergum_ott5093021,Chaetolepas_segmentata_ott5746015)Chaetolepas_ott5093020,Chitinolepas_spiritsensis_ott5093026)Chaetolepadinae_ott5734255,(Idioibla_idiotica_ott5093023,Idioibla_pygmaea_ott5093024)Idioibla_ott5093022)Idioiblidae_ott5093019)Iblomorpha_ott734627,(Cionophorus_soongi_ott222399,Cionophorus_guillaumae_ott5092995)Cionophorus_ott222411,Balanus_improvisus_ott259518,Tetraclita_pacifica_ott404484,Tetraclita_singaporensis_ott426156,'Microeuraphia sp. 1 MPL-2012 ott443034','Microeuraphia sp. 2 MPL-2012 ott443035','Litoscalpellum sp. CJS-2008 ott469354',(Euacasta_dofleini_ott492710,Euacasta_aculesta_ott2958539,Euacasta_zuiho_ott2958540,Euacasta_ctenodentia_ott2958541,Euacasta_porata_ott2958542,Euacasta_tabachniki_ott2958543,Euacasta_sporillus_ott2958544,Euacasta_microforamina_ott2958545,Euacasta_antipathidis_ott2958546,Euacasta_abnormis_ott2958547,Euacasta_sporillius_ott5092960,Euacasta_aculeata_ott5740181)Euacasta_ott630774,Chthamalus_barnesi_ott575189,'Chthamalus sp. YA-2012 ott575191',(Fistulobalanus_kondakovi_ott630775,Fistulobalanus_albicostatus_ott852389,Fistulobalanus_abeli_ott2958606,Fistulobalanus_patelliformis_ott2958607,Fistulobalanus_shiloensis_ott2958608,Fistulobalanus_citerosum_ott2958609,Fistulobalanus_klemmi_ott2958610,Fistulobalanus_kodakovi_ott2958611,Fistulobalanus_amaraquaticus_ott2958612,Fistulobalanus_pallidus_ott2958613,Fistulobalanus_sumbawaensis_ott2958614,Fistulobalanus_dentivarians_ott2958615,Fistulobalanus_suturaltus_ott2958616)Fistulobalanus_ott630782,Balanus_rostratus_ott631395,'Chthamalus cf. challengeri JDZ-2005 ott714251',Balanus_roseus_ott729965,'Chthamalus sp. 2 JDZ-2005 ott762162','Chthamalus sp. 1 JDZ-2005 ott762163',Tetraclita_ehsani_ott851203,'Balanus sp. PAV-2012 ott932435',Tetraclita_rubescens_ott978974,Chthamalus_moro_ott982174,'Chthamalus ''cortezianus'' ott1040176','Chthamalus ''mexicanus'' ott1040178',Tetraclita_reni_ott1050745,Tetraclita_kuroshioensis_ott1050747,'Tetraclita sp. n. LMT-2012 ott1050756',Octolasmis_unguisiformis_ott2957891,Octolasmis_nierstraszi_ott2957892,Octolasmis_indubia_ott2957893,Octolasmis_neptuni_ott2957894,Octolasmis_uncus_ott2957895,Octolasmis_bullata_ott2957896,Octolasmis_aymonini_ott2957897,Octolasmis_muelleri_ott2957900,Octolasmis_hoeki_ott2957901,Octolasmis_geryonophila_ott2957902,Octolasmis_forresti_ott2957903,Octolasmis_scuticosta_ott2957904,Octolasmis_mulleri_ott2957905,(Trilasmis_eburnea_ott2957918,Trilasmis_eburneum_ott2957923)Trilasmis_ott2957919,(Glyptelasma_hamatum_ott2957921,Glyptelasma_gigas_ott2957926,Glyptelasma_gracilius_ott2957927,Glyptelasma_rectum_ott2957928,Glyptelasma_carinatum_ott2957931,Glyptelasma_annandalei_ott2957934,Glyptelasma_orientale_ott5740305,Glyptelasma_gracile_ott5740306,Glyptelasma_subcarinatum_ott5740307,Glyptelasma_pilsbryi_ott5740308)Glyptelasma_ott2957922,(Pagurolepas_atlantica_ott2957925,Pagurolepas_conchicola_ott5740309)Pagurolepas_ott2957924,Octolasmis_sessilis_ott2957930,Arcoscalpellum_pseudotritonis_ott2957970,Arcoscalpellum_hawaiense_ott2957971,Arcoscalpellum_compositum_ott2957973,(Vertebroscalpellum_micrum_ott2957974,Vertebroscalpellum_chuni_ott2958014,Vertebroscalpellum_brevecarinatum_ott2958041,Vertebroscalpellum_candidus_ott5745997,Vertebroscalpellum_spinum_ott5745998)Vertebroscalpellum_ott2959388,Arcoscalpellum_dubium_ott2957975,Arcoscalpellum_pentagonum_ott2957978,Arcoscalpellum_pseudoaurivilli_ott2957981,Trianguloscalpellum_moluccanum_ott2957982,Arcoscalpellum_striolatum_ott2957983,Arcoscalpellum_angulare_ott2957984,Arcoscalpellum_compactum_ott2957985,Arcoscalpellum_sinuatum_ott2957986,Arcoscalpellum_utinomi_ott2957987,Arcoscalpellum_incisum_ott2957991,Arcoscalpellum_imbricotectum_ott2957993,Arcoscalpellum_chiliense_ott2957994,Arcoscalpellum_magnaecarinae_ott2957995,Arcoscalpellum_acicularum_ott2957997,Arcoscalpellum_parallelogramma_ott2957998,Arcoscalpellum_singletoni_ott2957999,Arcoscalpellum_tenue_ott2958000,Arcoscalpellum_mamillatum_ott2958002,Arcoscalpellum_botellinae_ott2958005,Arcoscalpellum_tritonis_ott2958006,Arcoscalpellum_brevicarinatum_ott2958007,Arcoscalpellum_sarsiflustrai_ott2958008,Arcoscalpellum_michelottianum_ott2958009,(Arcoscalpellum_portoricanum_intonsum_ott2958010,Arcoscalpellum_portoricanum_portoricanum_ott5753210)Arcoscalpellum_portoricanum_ott2957969,Arcoscalpellum_radiatum_ott2958011,Arcoscalpellum_sculptum_ott2958012,Arcoscalpellum_eponkos_ott2958013,Arcoscalpellum_gryllum_ott2958015,Arcoscalpellum_hirsutum_ott2958016,Arcoscalpellum_inum_ott2958019,Arcoscalpellum_ciliatum_ott2958021,(Teloscalpellum_latusculum_ott2958022,Teloscalpellum_luteum_ott2958203,Teloscalpellum_ecaudatum_ott2958230,Teloscalpellum_argenteum_ott2958231,Teloscalpellum_latisculum_ott2958234,Teloscalpellum_deforme_ott2958236,Teloscalpellum_spicatum_ott2958243,Teloscalpellum_pasternakae_ott2958254,Teloscalpellum_pacificum_ott2958267,Teloscalpellum_antillarum_ott2958289,Teloscalpellum_gracile_ott2958298,Teloscalpellum_antarcticum_ott2958332,Teloscalpellum_imbricatum_ott2958333,Teloscalpellum_ventricosum_ott2958334,Teloscalpellum_retrieveri_ott2958335,Teloscalpellum_meropleura_ott2958336,Teloscalpellum_fedicovi_ott2958337,Teloscalpellum_album_ott2958351,Teloscalpellum_gruvelianum_ott2958379,Teloscalpellum_sanctipetrense_ott2958380,Teloscalpellum_anceps_ott2958382)Teloscalpellum_ott2958204,Arcoscalpellum_longicarinatum_ott2958024,Arcoscalpellum_floccidum_ott2958029,Arcoscalpellum_bifurcatum_ott2958030,Arcoscalpellum_youngi_ott2958031,Arcoscalpellum_affbricatum_ott2958033,Arcoscalpellum_triangulare_ott2958034,Arcoscalpellum_galapaganum_ott2958036,Arcoscalpellum_pertosum_ott2958037,Arcoscalpellum_phrygianum_ott2958038,Arcoscalpellum_sergi_ott2958039,Arcoscalpellum_mendeleevi_ott2958044,Litoscalpellum_korotkevitshae_ott2958083,Trianguloscalpellum_ovale_ott2958091,Trianguloscalpellum_rubrum_ott2958092,Trianguloscalpellum_darwini_ott2958093,Trianguloscalpellum_annandalei_ott2958094,Trianguloscalpellum_weltnerianum_ott2958095,Trianguloscalpellum_berndti_ott2958096,Trianguloscalpellum_elegantissimum_ott2958097,Trianguloscalpellum_indicum_ott2958099,Trianguloscalpellum_uniarticulatum_ott2958100,Trianguloscalpellum_gaussi_ott2958102,Trianguloscalpellum_liberum_ott2958103,Trianguloscalpellum_darwinii_ott2958104,Trianguloscalpellum_hamulus_ott2958105,Trianguloscalpellum_pentacrinarum_ott2958106,Trianguloscalpellum_latusculum_ott2958108,Trianguloscalpellum_pilosum_ott2958110,Trianguloscalpellum_magnaecarina_ott2958111,Trianguloscalpellum_gigas_ott2958112,Trianguloscalpellum_magnaecarinae_ott2958113,Trianguloscalpellum_album_ott2958114,Trianguloscalpellum_sessile_ott2958115,Trianguloscalpellum_eugeniae_ott2958116,Litoscalpellum_aurorae_ott2958117,Litoscalpellum_crinitum_ott2958119,Litoscalpellum_intermedium_ott2958120,Litoscalpellum_giganteum_ott2958121,(Litoscalplellum_sinense_ott2958122,Litoscalplellum_spinosus_ott2958128,Litoscalplellum_intermedium_ott5093001)Litoscalplellum_ott5093000,Litoscalpellum_eremus_ott2958123,Litoscalpellum_affbricatum_ott2958124,Litoscalpellum_juddi_ott2958125,Litoscalpellum_korotkevitschae_ott2958126,Litoscalpellum_nasutum_ott2958127,Litoscalpellum_walleni_ott2958129,Litoscalpellum_ursum_ott2958130,Litoscalpellum_karotkevitschae_ott2958131,Litoscalpellum_nipponense_ott2958133,Litoscalpellum_meteoria_ott2958134,Litoscalpellum_compactum_ott2958135,Litoscalpellum_levinsoni_ott2958137,Litoscalpellum_recurvirostrum_ott2958138,Litoscalpellum_henriquecostai_ott2958139,Litoscalpellum_simplex_ott2958140,Litoscalpellum_glandulosum_ott2958141,Litoscalpellum_laccadivicum_ott2958142,(Anguloscalpellum_quadrihamulum_ott2958201,Anguloscalpellum_angulare_ott2958211,Graviscalpellum_dunni_ott2958232,Anguloscalpellum_gorgoniophilum_ott2958251,Graviscalpellum_chapmani_ott2958349,Anguloscalpellum_pedunculatum_ott2958357,Anguloscalpellum_wyethi_ott2958392,Anguloscalpellum_microceros_ott2958393)Anguloscalpellum_ott2958233,(Compressoscalpellum_smirnovi_ott2958208,Compressoscalpellum_faurei_ott2958274,Compressoscalpellum_compressum_ott2958278,Compressoscalpellum_inflatum_ott2958345)Compressoscalpellum_ott2958209,(Diceroscalpellum_diceratum_ott2958216,Diceroscalpellum_projectum_ott2958313,Diceroscalpellum_arietinum_ott2958327,Diceroscalpellum_galea_ott5745994,Diceroscalpellum_boubalocerus_ott5745995)Diceroscalpellum_ott2958217,(Hamatoscalpellum_vegae_ott2958218,Hamatoscalpellum_columbianum_ott2958225,Hamatoscalpellum_rathbunae_ott2958325,Hamatoscalpellum_hamatum_ott2958364,(Hamatoscalpellum_californicum_osseum_ott5753212,Hamatoscalpellum_californicum_californicum_ott5753213)Hamatoscalpellum_californicum_ott2958212)Hamatoscalpellum_ott2958213,(Tarasovium_cornutum_ott2958221,Tarasovium_multicostatum_ott2958235,Tarasovium_valvulifer_ott2958261,Tarasovium_eumitos_ott2958263,Tarasovium_natalense_ott2958270,Tarasovium_orientale_ott2958304,Tarasovium_brevicaulus_ott2958369)Tarasovium_ott2958222,(Gymnoscalpellum_insigne_ott2958223,Gymnoscalpellum_kurchatovi_ott2958266,Gymnoscalpellum_larvale_ott2958388,Gymnoscalpellum_tarasovi_ott2958389,Gymnoscalpellum_leoni_ott2958403,Gymnoscalpellum_intermedium_ott2958405,Gymnoscalpellum_klepalae_ott5746011)Gymnoscalpellum_ott2958224,(Abathescalpellum_fissum_ott2958255,Abathescalpellum_koreanum_ott2958276)Abathescalpellum_ott2958256,(Barbascalpellum_cochlearum_ott2958264,Barbascalpellum_rossi_ott2958366,Barbascalpellum_sanctaebarbarae_ott2958381,Barbascalpellum_sanctabarbarae_ott2958398,Barbascalpellum_cochlearium_ott5746006)Barbascalpellum_ott2958265,(Neoscalpellum_crosnieri_ott2958288,Neoscalpellum_phantasma_ott2958292,Neoscalpellum_eltaninae_ott2958293,Neoscalpellum_debile_ott2958294,Neoscalpellum_schizoplacinum_ott2958295,Neoscalpellum_marginatum_ott2958314,Neoscalpellum_ovatum_ott5746012)Neoscalpellum_ott2958245,(Planoscalpellum_limpidus_ott2958296,Planoscalpellum_hexagonum_ott2958310,Planoscalpellum_planum_ott2958370,Planoscalpellum_distinctum_ott2958375)Planoscalpellum_ott2958297,(Alcockianum_alcockianum_ott2958306,Alcockianum_persona_ott2958353)Alcockianum_ott2958305,(Pilsbryiscalpellum_condensum_ott2958311,Pilsbryiscalpellum_subalatum_ott2958394,Pilsbryiscalpellum_capense_ott2958395,Pilsbryiscalpellum_parallelogramma_ott2958396)Pilsbryiscalpellum_ott2958309,(Meroscalpellum_philippinensis_ott2958323,Meroscalpellum_ultraabissicolum_ott4678516,Meroscalpellum_bifurcatum_ott4678517,Meroscalpellum_birsteini_ott4678518,Meroscalpellum_vinogradovae_ott4678519)Meroscalpellum_ott4678515,Arcoscalpellum_discolor_ott2958328,(Pteroscalpellum_bigelovii_ott2958331,Pteroscalpellum_javanicum_ott2958355)Pteroscalpellum_ott2958260,(Australscalpellum_schizmatoplacinum_ott2958343,Brochia_bulata_ott2958360)Brochiinae_ott5734247,Arcoscalpellum_woodmasoni_ott2958367,Platylepas_ophiophila_ott2958412,(Creusia_spinulosa_ott2958452,Creusia_indicum_ott2958456,Creusia_decima_ott2958462)Creusia_ott588443,Chthamalus_sinensis_ott2958563,Chthamalus_angustiterum_ott2958564,Chthamalus_challengenri_ott2958565,Tetraclita_paci_ott2958571,Tetraclita_floridana_ott2958572,Tetraclita_wireni_ott2958573,Tetraclita_africana_ott2958574,Tetraclita_porosa_ott2958575,Tetraclita_aoranga_ott2958576,Epopella_eosimplex_ott2958589,Epopella_eoplicata_ott2958593,Epopella_kermadeca_ott2958600,Balanus_flosculoidus_ott2958617,Balanus_galeatus_ott2958618,Balanus_ochlockoneensis_ott2958620,Balanus_connelli_ott2958622,Balanus_pannonicus_ott2958625,Balanus_hoekianus_ott2958626,Balanus_pulchellus_ott2958629,Balanus_withersi_ott2958631,Balanus_leonensis_ott2958632,Balanus_vadaszi_ott2958633,Balanus_sauntonensis_ott2958634,Balanus_similis_ott2958635,Balanus_porosus_ott2958636,Balanus_humilis_ott2958638,Balanus_tamiamiensis_ott2958639,Balanus_parkeri_ott2958640,Balanus_veneticensis_ott2958641,Balanus_curvirostratus_ott2958642,Balanus_imitator_ott2958643,Balanus_hohmanni_ott2958644,Balanus_vestitus_ott2958645,Balanus_chisletianus_ott2958646,Balanus_halosydne_ott2958647,Balanus_decorus_ott2958649,Balanus_microstomus_ott2958650,Balanus_sulcatus_ott2958651,Balanus_unguiformis_ott2958655,Balanus_pentacrini_ott2958656,Balanus_porcutus_ott2958658,Balanus_laguairensis_ott2958659,Balanus_venustus_ott2958660,Balanus_ovenatus_ott2958664,Balanus_engbergi_ott2958665,Balanus_iradia_ott2958666,Balanus_poecilus_ott2958667,Balanus_darwinii_ott2958668,Balanus_kanakoffi_ott2958669,Balanus_uddevallensis_ott2958670,Balanus_flos_ott2958671,Balanus_involusus_ott2958673,Balanus_gizellae_ott2958674,Balanus_peregrinus_ott2958675,Balanus_tintinabulum_ott2958676,Balanus_holgers_ott2958677,Balanus_citerosum_ott2958678,Balanus_levis_ott2958680,Balanus_pacificus_ott2958683,Balanus_ecuadoricus_ott2958685,Balanus_merrilli_ott2958687,Balanus_polyporus_ott2958688,Balanus_irregularis_ott2958690,Balanus_irradians_ott2958691,Balanus_tuboperforatus_ott2958692,Balanus_mirabilis_ott2958693,Balanus_bloxhamensis_ott2958694,Balanus_tumorifer_ott2958695,Balanus_newburnensis_ott2958696,Balanus_borsodensis_ott2958697,Balanus_stellaris_ott2958698,Balanus_provisoricus_ott2958699,Balanus_flosculus_ott2958700,(Austrominius_adelaidae_ott2958732,Austrominius_flindersi_ott2958733,Austrominius_adeladae_ott2958794,Austrominius_erubescens_ott2958871,Austrominius_covertus_ott2958872,Austrominius_placidus_ott2958873,Austrominius_findersi_ott2958920)Austrominius_ott2958795,(Paraconcavus_pacificus_ott2958745,Paraconcavus_prebrevicalcar_ott2958757,Paraconcavus_newsensis_ott2958760,Paraconcavus_mexicanus_ott2958763,Paraconcavus_neusensis_ott2958777,Paraconcavus_rooseveltensis_ott2958778,Paraconcavus_margaritanus_ott2958786,Paraconcavus_talquinensis_ott2958789)Paraconcavus_ott2958744,(Notomegabalanus_buckeridgei_ott2958746,Notomegabalanus_lepidus_ott2958753,Notomegabalanus_squillae_ott2958754,Notomegabalanus_insperatus_ott2958761,Notomegabalanus_wilsoni_ott2958762,Notomegabalanus_kensleyi_ott2958764,Notomegabalanus_krakatauensis_ott2958771,Notomegabalanus_miodecorus_ott2958772,Notomegabalanus_campbelli_ott2958774,Notomegabalanus_obliquus_ott2958785,Notomegabalanus_algicola_ott2958788,(Notomegabalanus_decorus_ronarchensis_ott5740104,Notomegabalanus_decorus_argyllensis_ott5740105)Notomegabalanus_decorus_ott2958773)Notomegabalanus_ott2958747,(Tamiosoma_rariseptatus_ott2958767,Tamiosoma_gregaria_ott2958769)Tamiosoma_ott404553,(Fosterela_hennigi_ott2958781,Fosterela_tubulatus_ott2958784,Fosterela_tubulatoides_ott2958793)Fosterela_ott2958782,(Archiacasta_tulipa_ott2958801,Archiacasta_hainanensis_ott2958837,Archiacasta_pustulata_ott2958892,Archiacasta_tenuivalvata_ott2958895,Archiacasta_fragilis_ott2958896,Archiacasta_praerupta_ott2958898,Archiacasta_spinifera_ott2958899,Archiacasta_membranacea_ott2958900,Archiacasta_spinetergum_ott2958901,Archiacasta_spinitergum_ott5092966)Archiacasta_ott2958802,(Membranobalanus_orcutti_ott2958803,Membranobalanus_costatus_ott2958805,Membranobalanus_declivis_ott2958824,Membranobalanus_acutus_ott2958828,Membranobalanus_longirostrum_ott2958838,Membranobalanus_cuneiformis_ott2958874,Membranobalanus_robinae_ott5535569,Membranobalanus_nebrias_ott5535570,Membranobalanus_orcuttiformis_ott5734183,Membranobalanus_brachialis_ott5734184)Membranobalanus_ott2958804,((Tetrachaelasma_tasmanicum_ott2958831,Tetrachaelasma_southwardi_ott2958846)Tetrachaelasma_ott2958832,(Bathylasma_alearum_ott2958833,Bathylasma_hirsutum_ott2958847,Bathylasma_aucklandicum_ott2958915,Bathylasma_corolliforme_ott2958928,'Bathylasma sp. CEL_13_7786_1 ott5740147',Bathylasma_rangatira_ott5740148)Bathylasma_ott2958834,Mesolasma_fosteri_ott2958880)Bathylasmatinae_ott2958808,(Pectinoacasta_angusticalcar_ott2958848,Pectinoacasta_pectinipes_ott2958850,Pectinoacasta_sculpturata_ott2958851,Pectinoacasta_cancellorum_ott2958889,Pectinoacasta_zevinae_ott2958890)Pectinoacasta_ott2958849,(Chionelasmus_darwini_ott2958913,Chionelasmus_crosnieri_ott5734158)Chionelasmus_ott2958910,(Temnaspis_bidentatus_ott5044243,Temnaspis_kuntzeni_ott5044244,Temnaspis_dohrni_ott5044245,Temnaspis_elegans_ott5044246,Temnaspis_luteimembris_ott5044247,Temnaspis_downesi_ott5044248,Temnaspis_vietnamensis_ott5044249,Temnaspis_chrysopyga_ott5044250,Temnaspis_nigricollis_ott5044251,Temnaspis_bifasciata_ott5044252,Temnaspis_bonneuili_ott5044253,Temnaspis_discolineata_ott5044254,Temnaspis_nigroplagiata_ott5044255,Temnaspis_purpureotinctus_ott5044256,Temnaspis_mouhoti_ott5044257,Temnaspis_testaceoapicalis_ott5044258,Temnaspis_nigripennis_ott5044259,Temnaspis_squalidus_ott5044260,Temnaspis_quadriplagiata_ott5044261,Temnaspis_flavicornis_ott5044262,Temnaspis_ashlocki_ott5044263,Temnaspis_bicoloripennis_ott5044264,Temnaspis_japonicus_ott5044265,Temnaspis_maculata_ott5044266,Temnaspis_cumingii_ott5044267,Temnaspis_diversesignatus_ott5044268,Temnaspis_westwoodii_ott5044269,Temnaspis_brunneipennis_ott5044270,Temnaspis_humeralis_ott5044271,Temnaspis_otrofasciatus_ott5044272,Temnaspis_bengalensis_ott5044273,Temnaspis_centromaculata_ott5044274,Temnaspis_lugubris_ott5044275,Temnaspis_arida_ott5044276,Temnaspis_lenticula_ott5740301,Temnaspis_minutum_ott5740302,Temnaspis_vagans_ott5740303)Temnaspis_ott413055,'Chthamalus sp. HNC-2013 ott5092955',(Eurapha_caudate_ott5092957,Eurapha_withersi_ott5342710)Eurapha_ott5092956,(Arossia_eyerdami_ott5092976,Arossia_rubra_ott5092977,Arossia_sendaica_ott5092978,Arossia_newmani_ott5092979,Arossia_henryae_ott5092980,Arossia_aurae_ott5092981,Arossia_panamensis_ott5092982,Arossia_ashleyensis_ott5092983,Arossia_glyptopoma_ott5092984)Arossia_ott5092975,Octolasmis_aperta_ott5093008,(Eochionelasmus_paquensis_ott5734156,Eochionelasmus_ohtai_manusensis_ott5535533)Eochionelasmus_ott4678510,Platylepas_coriacea_ott5535534,'Tetraclita sp. MM-2014 ott5535537',((Multatria_perforata_ott5535581,Multatria_filigranus_ott5535582,Multatria_terebratus_radicifer_ott5745969)Multatria_ott5335591,(Poratria_williamsi_ott5535584,Poratria_monopora_ott5535585)Poratria_ott5335588,(Eoatria_quinquevittatus_ott5535586,Eoatria_funiculorum_ott5535587,Eoatria_goslineri_ott5535588)Eoatria_ott5335590,Bryozobia_synaptos_ott5535568,Microporatria_loreleyae_ott5535589)Bryozobiinae_ott5726102,'Balanus sp. 6 MPL-2014 ott5734116','Balanus sp. 1 MPL-2014 ott5734117','Balanus sp. 2 MPL-2014 ott5734118','Balanus sp. 3 MPL-2014 ott5734119','Balanus sp. 5 MPL-2014 ott5734120','Balanus sp. 4 MPL-2014 ott5734121','Balanus sp. LMT-2014 ott5734122',Balanus_rhizophorae_ott5734123,Balanus_minutus_ott5734124,Balanus_cantelli_ott5734126,Balanus_zhujiangensis_ott5734127,Epopella_breviscutum_ott5734140,(Balanus_calidus_calidus_ott5740071,Balanus_calidus_nonstriatus_ott5740072)Balanus_calidus_ott2958672,(Balanus_laevis_nitidus_ott5740073,Balanus_laevis_coquimbensis_ott5740074,Balanus_laevis_fossilis_ott5740075,Balanus_laevis_laevis_ott5740076)Balanus_laevis_ott2958653,(Balanus_spongicola_spongicola_ott5740077,Balanus_spongicola_pliocenicus_ott5740078)Balanus_spongicola_ott2958623,'Platylepas sp. MPL-2014 ott5740108',Platylepas_indicus_ott5740109,Platylepas_krugeri_ott5740110,Platylepas_multidecorata_ott5740111,Platylepas_wilsoni_ott5740112,'Tetraclita sp. CEL-Tetra-8-1 ott5740171','Tetraclita sp. CEL-Tetra-8-2 ott5740172','Tetraclita sp. MPL-2014 ott5740173',Tetraclita_milleporosa_ott5740174,Tetraclita_alba_ott5740175,Tetraclita_hentscheli_ott5740177,Microeuraphia_eastropacensis_ott5740198,Microeuraphia_aestuarii_ott5740199,Microeuraphia_permitini_ott5740200,Microeuraphia_apelloefi_ott5740201,Microeuraphia_imperatrix_ott5740202,'Chthamalus sp. BHYI-2014 ott5740212',Chthamalus_cirratus_ott5740216,Chthamalus_southwardi_ott5740218,Octolasmis_urceolata_ott5740287,Octolasmis_rhinoceros_ott5740288,Octolasmis_grayi_ott5740289,Octolasmis_alata_ott5740290,Octolasmis_tydemani_ott5740291,Octolasmis_stella_ott5740292,Octolasmis_clavula_ott5740293,Octolasmis_dawsoni_ott5740294,Octolasmis_clubii_ott5740295,Octolasmis_weberi_ott5740296,Octolasmis_antiguae_ott5740297,Octolasmis_prototypus_ott5740298,Arcoscalpellum_orkneyi_ott5745980,Arcoscalpellum_kamenskae_ott5745982,Arcoscalpellum_mironovi_ott5745984,Arcoscalpellum_reni_ott5745985,Arcoscalpellum_forresti_ott5745986,Litoscalpellum_piliferum_ott5746007,Litoscalpellum_sinense_ott5746008,Litoscalpellum_obstitum_ott5746009,Litoscalpellum_spinosus_ott5746010,Chinochthamalus_scutelliformis_ott68352,Pollicepes_polymerus_ott980787,Zeugmatolepus_georgiensis_ott2958401,Australhoekia_cardenae_ott2958465,Polylepas_hexastylos_ott2958559,Tubinicella_major_ott2958561,Astroclita_longicostata_ott2958601,Concavus_crassostricola_ott2958775,Tetrabalanus_polygenus_ott2958791,(Cheloniba_patulla_ott2958843,Cheloniba_testudinaria_ott2958845)Cheloniba_ott2958840,Scalpellopsis_striatociliata_ott4678513,Chelolepas_cheloniae_ott5092949,Pyrgomina_oulastreae_ott5092991,Boscia_seguenzai_ott5092992,Lissaclita_melaniae_ott5535538,(Perforatus_perforatus_mirabilis_ott5740098,Perforatus_perforatus_perforatus_ott5740099,Perforatus_perforatus_longistriatus_ott5740100,Perforatus_perforatus_altavellensis_ott5740101,Perforatus_perforatus_fistulosus_ott5740102)Perforatus_perforatus_ott2958755,Metalasma_crassum_ott5740150,(Hexacreusia_durhami_ott5740151,Hexacreusia_straeleni_ott5740152)Hexacreusia_ott2960052,Pseudoacasta_libera_ott5740195,Pseudoeuraphia_montgomeryi_ott5740210,Rehderella_belyaevi_ott5740211,Mesoscalpellum_javanicum_ott5746005)Thoracica_ott580066,(((((((((Pottsia_serenei_ott47716,Pottsia_plesionikae_ott5092876)Pottsia_ott741745,(Thompsonia_littoralis_ott167276,((Diplothylacus_sinensis_ott741748,Diplothylacus_thalamitae_ott2958941)Diplothylacus_ott47715,Thompsonia_magellani_ott849595)mrcaott741748ott849595)mrcaott167276ott741748,Thompsonia_chuni_ott2958942,Thompsonia_globosa_ott2958943,(Thylacoplethus_pilodiae_ott2958944,Thylacoplethus_reinhardi_ott2958947,Thylacoplethus_cubensis_ott2958951,Thylacoplethus_isaevae_ott2958953,Thylacoplethus_squillae_ott2958955,Thylacoplethus_orientalis_ott5521192,Thylacoplethus_africanus_ott5521194,Thylacoplethus_magellani_ott5521195,Thylacoplethus_minutus_ott5521197,Thylacoplethus_edwardsi_ott5521198,Thylacoplethus_porcellanus_ott5734083,Thylacoplethus_novaezealandiae_ott5734084)Thylacoplethus_ott2958954,Thompsonia_haddoni_ott2958948,Thompsonia_affinis_ott2958949,Thompsonia_japonica_ott2958952)Thompsoniidae_ott47717,((Boschmaella_japonica_ott468105,Boschmaella_balani_ott2958938)Boschmaella_ott468108,Chthamalophilus_delagei_ott1049749,Bocquetia_rosea_ott2958940)Chthamalophilidae_ott468101,Bosmaella_japonica_ott458891)mrcaott47716ott458891,((Clistosaccus_paguri_ott245803,Sylon_hippolytes_ott502933)mrcaott245803ott502933,((Polysaccus_japonicus_ott269135,Polysaccus_mediterraneus_ott5092877)Polysaccus_ott502920,Pirusaccus_socialis_ott4678445)Polysaccidae_ott269156)mrcaott245803ott269135)mrcaott47716ott245803,((Sacculina_sinensis_ott414909,(Sacculina_leptodiae_ott458842,(Sacculina_oblonga_ott777759,Sacculina_confragosa_ott1071395)mrcaott777759ott1071395)mrcaott458842ott777759)mrcaott414909ott458842,(Polyascus_plana_ott458840,(Polyascus_gregaria_ott458844,Polyascus_polygenea_ott458845)mrcaott458844ott458845)Polyascus_ott1071368)mrcaott414909ott458840)mrcaott47716ott414909,(Parthenopea_vulcanophila_ott468766,Parthenopea_subterranea_ott741744,Parthenopea_australis_ott5734088)Parthenopea_ott225120)mrcaott47716ott468766,(((Heterosaccus_californicus_ott251974,Heterosaccus_dollfusi_ott791782)mrcaott251974ott791782,((Loxothylacus_panopaei_ott458843,Loxothylacus_texanus_ott579399,Loxothylacus_longipilus_ott2959075,Loxothylacus_musivus_ott2959076,Loxothylacus_brachythrix_ott2959077,Loxothylacus_carinatus_ott2959078,Loxothylacus_bicorniger_ott2959079,Loxothylacus_tomentosus_ott2959080,Loxothylacus_aristatus_ott2959081,Loxothylacus_setaceus_ott2959082,Loxothylacus_ihlei_ott2959083,Loxothylacus_auritus_ott2959084,Loxothylacus_corculum_ott2959085,Loxothylacus_nierstraszi_ott2959086,Loxothylacus_omissus_ott2959087,Loxothylacus_strandi_ott2959088,Loxothylacus_variabilis_ott2959089,Loxothylacus_armatus_ott2959090,Loxothylacus_spinulosus_ott2959091,Loxothylacus_vepretus_ott2959092,Loxothylacus_echioides_ott2959093,Loxothylacus_caribaeus_ott2959094,Loxothylacus_amoenus_ott2959095,Loxothylacus_desmothrix_ott2959096,Loxothylacus_torridus_ott2959097,Loxothylacus_perarmatus_ott2959098,Loxothylacus_sclerothrix_ott2959099,Loxothylacus_panopei_ott2959100,Loxothylacus_engeli_ott2959101,Loxothylacus_kossmanni_ott2959102)Loxothylacus_ott939373,Heterosaccus_lunatus_ott859010)mrcaott458843ott859010)mrcaott251974ott458843,Sacculina_carcini_ott664820)mrcaott251974ott664820)mrcaott47716ott251974,(Peltogasterella_sulcata_ott167279,Peltogasterella_gracilis_ott2959146)Peltogasterella_ott167282,(Peltogastrella_sulcata_ott2959169,Peltogastrella_socialis_ott2959175,Peltogastrella_gracilis_ott2959176)Peltogastrella_ott2959152)mrcaott47716ott167279,(((Septosaccus_rodriguezii_ott167281,Septosaccus_sp._ex_Diogenes_tumidus_100_ott518480,Septosaccus_sp._ex_Diogenes_tumidus_98_ott1095836,Septosaccus_snelliusi_ott2959143,Septosaccus_rodriguezi_ott2959144,Septosaccus_reticulatus_ott2959145,Septosaccus_indicus_ott5521188)Septosaccus_ott167285,(Lernaeodiscus_porcellanae_ott218054,Lernaeodiscus_tableta_ott2959113,Lernaeodiscus_schmitti_ott2959114,Lernaeodiscus_squamiferae_ott2959115,Lernaeodiscus_strigosae_ott2959116,Lernaeodiscus_triangularis_ott2959117,Lernaeodiscus_ingolfi_ott2959118,Lernaeodiscus_bilobatus_ott2959119,Lernaeodiscus_okadai_ott2959120,Lernaeodiscus_pusillus_ott2959121)Lernaeodiscus_ott218053)mrcaott167281ott218054,(Peltogaster_postica_ott472394,Peltogaster_paguri_ott971344,Peltogaster_contortus_ott2959131,Peltogaster_depressus_ott2959132,Peltogaster_boschmae_ott2959133,Peltogaster_aelaniticus_ott2959134,Peltogaster_senegalensis_ott2959135,Peltogaster_ovalis_ott2959136,Peltogaster_rugosus_ott2959137,Peltogaster_boschmai_ott2959138,Peltogaster_curvatus_ott2959139,Peltogaster_lineatus_ott2959140,Peltogaster_latus_ott2959141,Peltogaster_reticulatus_ott2959142,'Peltogaster aff. ovalis MH-2013 ott5264853','Peltogaster sp. ex Areopaguristes japonicus_192 ott5264854','Peltogaster sp. ex Paguristes ortmanni_196 ott5264855','Peltogaster sp. ex Areopaguristes japonicus_191 ott5264856')Peltogaster_ott218056)mrcaott167281ott472394,(Dipterosaccus_indicus_ott207270,Dipterosaccus_shiinoi_ott5264852)Dipterosaccus_ott207269,Sacculina_sp._Wakayama_ott368959,Sacculina_sp._Shizuoka_ott368960,Heterosaccus_papillosus_ott468102,'Sacculina sp. B-NZ ott654656','Sacculina sp. A-NZ ott654657','Sacculina sp. D-NZ ott654660','Sacculina sp. C-NZ ott654661','Sacculina sp. E-NZ ott764067',Sacculina_granifera_ott777760,'Sacculina sp. ''Western Port'' ott777767',Sacculina_imberbis_ott855395,Sacculina_yatsui_ott855396,'Sacculina sp. RHG-2005 ott859012',Sacculina_sp._Kanagawa_ott893986,Sacculina_sp._Okinawa_ott893987,Sacculina_sp._Heda_ott893988,Heterosaccus_setoensis_ott2958956,Heterosaccus_hians_ott2958957,Heterosaccus_occidentalis_ott2958958,Heterosaccus_pellucidus_ott2958959,Heterosaccus_gongylus_ott2958960,Heterosaccus_sibogae_ott2958961,Heterosaccus_distortus_ott2958962,Heterosaccus_ruginosus_ott2958963,Heterosaccus_indicus_ott2958964,Heterosaccus_multilacinencis_ott2958965,Sacculina_punctata_ott2958966,Sacculina_calva_ott2958967,Sacculina_scabra_ott2958968,Sacculina_striata_ott2958969,Sacculina_pomum_ott2958970,Sacculina_anomala_ott2958971,Sacculina_granulosa_ott2958972,Sacculina_ghanensis_ott2958973,Sacculina_actaeae_ott2958974,Sacculina_teres_ott2958975,Sacculina_rugosa_ott2958976,Sacculina_angulata_ott2958977,Sacculina_phacelothrix_ott2958978,Sacculina_echinulata_ott2958979,Sacculina_ternatensis_ott2958980,Sacculina_cordata_ott2958981,Sacculina_teretiuscula_ott2958982,Sacculina_leopoldi_ott2958983,Sacculina_calappae_ott2958984,Sacculina_pugettiae_ott2958985,Sacculina_lata_ott2958986,Sacculina_gracilis_ott2958987,Sacculina_papposa_ott2958988,Sacculina_cartieri_ott2958989,Sacculina_weberi_ott2958990,Sacculina_pulchella_ott2958991,Sacculina_nigra_ott2958992,Sacculina_spinosa_ott2958993,Sacculina_beauforti_ott2958994,Sacculina_compressa_ott2958995,Sacculina_spectabilis_ott2958996,Sacculina_setosa_ott2958997,Sacculina_vieta_ott2958998,Sacculina_aculeata_ott2958999,Sacculina_flexuosa_ott2959000,Sacculina_serenei_ott2959001,Sacculina_pistillata_ott2959002,Sacculina_glabra_ott2959003,Sacculina_pilosella_ott2959004,Sacculina_ales_ott2959005,Sacculina_dayi_ott2959006,Sacculina_senta_ott2959007,Sacculina_carpiliae_ott2959008,Sacculina_anceps_ott2959009,Sacculina_hispida_ott2959010,Sacculina_verrucosa_ott2959011,Sacculina_hirta_ott2959012,Sacculina_flacca_ott2959013,Sacculina_pisiformis_ott2959014,Sacculina_margaritifera_ott2959015,Sacculina_atlantica_ott2959016,Sacculina_inflata_ott2959017,Sacculina_gibbsi_ott2959018,Sacculina_nectocarcini_ott2959019,Sacculina_eriphiae_ott2959020,Sacculina_triangularis_ott2959021,Sacculina_pustulata_ott2959022,Sacculina_schmitti_ott2959023,Sacculina_amplituba_ott2959024,Sacculina_hirsuta_ott2959025,Sacculina_reniformis_ott2959026,Sacculina_duracina_ott2959027,Sacculina_gonoplaxae_ott2959028,Sacculina_bourdoni_ott2959029,Sacculina_tesselata_ott2959030,Sacculina_bicuspidata_ott2959031,Sacculina_gibba_ott2959032,Sacculina_zariquieyi_ott2959033,Sacculina_americana_ott2959034,Sacculina_gerbei_ott2959035,Sacculina_caelata_ott2959036,Sacculina_herbstiae_ott2959037,Sacculina_cavolinii_ott2959038,Sacculina_pilosa_ott2959039,Sacculina_leptothrix_ott2959040,Sacculina_lobata_ott2959041,Sacculina_tessellata_ott2959042,Sacculina_brevispina_ott2959043,Sacculina_elongata_ott2959044,Sacculina_reinhardi_ott2959045,Sacculina_sulcata_ott2959046,Sacculina_irrorata_ott2959047,Sacculina_boschmai_ott2959048,Sacculina_guineensis_ott2959049,Sacculina_rathbunae_ott2959050,Sacculina_insueta_ott2959051,Sacculina_ornatula_ott2959052,Sacculina_rotundata_ott2959053,Sacculina_loricata_ott2959054,Sacculina_exarcuata_ott2959055,Sacculina_bucculenta_ott2959056,Sacculina_robusta_ott2959057,Sacculina_muricata_ott2959058,Sacculina_gordonae_ott2959059,Sacculina_captiva_ott2959060,Sacculina_semistriata_ott2959061,Sacculina_curvata_ott2959062,Sacculina_vankampeni_ott2959063,Sacculina_pertenuis_ott2959064,Sacculina_hystrix_ott2959065,Sacculina_inconstans_ott2959066,Sacculina_bipunctata_ott2959067,Sacculina_comosa_ott2959068,Sacculina_microthrix_ott2959069,Sacculina_micracantha_ott2959070,Sacculina_nodosa_ott2959071,Sacculina_infirma_ott2959072,Sacculina_abyssicola_ott2959073,Sacculina_globularis_ott2959074,(Ptychascus_glaber_ott2959103,Ptychascus_barnwelli_ott2959105)Ptychascus_ott2959104,(Drepanorchis_fabacea_ott2959107,Drepanorchis_neglecta_ott2959109,Drepanorchis_strigulosa_ott2959110)Drepanorchis_ott2959108,(Sesarmaxenos_gedehensis_ott2959111,Sesarmaxenos_monticola_ott2959112)Sesarmaxenos_ott2959106,(Triangulus_perezi_ott2959123,Triangulus_munidae_ott2959125,Triangulus_galatheae_ott2959126,Triangulus_boschmai_ott2959127,Triangulus_papilio_ott2959128,Triangulus_cornutus_ott2959130)Triangulus_ott2959124,(Galatheascus_striatus_ott2959148,Galatheascus_babai_ott5734085)Galatheascus_ott2959149,(Cyphosaccus_cornutus_ott2959150,Cyphosaccus_jensi_ott2959158,Cyphosaccus_norvegicus_ott2959159,Cyphosaccus_chacei_ott2959165)Cyphosaccus_ott2959151,(Tortugaster_discoidalis_ott2959153,Tortugaster_fistulatus_ott2959162,Tortugaster_boschmai_ott2959167)Tortugaster_ott2959154,(Boschmaia_mundicola_ott2959156,Boschmaia_munidicola_ott2959173)Boschmaia_ott2959157,(Pterogaster_involvulus_ott2959163,Pterogaster_philippensis_ott2959170)Pterogaster_ott2959164,(Briarosaccus_callosus_ott2959174,Briarosaccus_tenellus_ott2959177)Briarosaccus_ott2959166,((Duplorbis_smithi_ott2959532,Duplorbis_ocarina_ott2959534,Duplorbis_calathurae_ott2959566,Duplorbis_occurina_ott2959577)Duplorbis_ott2959533,Cryptogaster_cumacei_ott2960001,Arcturosaccus_kussakini_ott4678447)Duplorbidae_ott2959479,Sacculina_upogebiae_ott5521185,Sacculina_cuspidata_ott5521186,Sacculina_pinnotherae_ott5521187,'Sacculina sp. DR-2013 ott5734087',Ommatogaster_nana_ott472376,Septodiscus_flabellum_ott2959129,Trachelosaccus_hymenodorae_ott2959160,Temnascus_foresti_ott2959168,Angulosaccus_tenuis_ott2959171,(Mycetomorpha_vancouverensis_ott2959339,Mycetomorpha_vancouveriensis_ott2959349)Mycetomorpha_ott2959340)Rhizocephala_ott363885)mrcaott6742ott47716)Cirripedia_ott580064,(((((Baccalaureus_maldivensis_ott65027,Baccalaureus_japonicus_ott2959193,Baccalaureus_argalicornis_ott2959194,Baccalaureus_hexapus_ott2959195,Baccalaureus_pyefinchi_ott2959196,Baccalaureus_durbanensis_ott2959197,Baccalaureus_falsiramus_ott2959198,Baccalaureus_isauricola_ott2959199,Baccalaureus_cannoni_ott2959200,Baccalaureus_torrensis_ott2959201,Baccalaureus_verrucosus_ott2959202,Baccalaureus_disparcaudatus_ott2959203)Baccalaureus_ott557064,(Laura_dorsalis_ott2959204,Laura_bicornuta_ott2959206,Laura_gerardiae_ott2959208)Laura_ott2959205,(Zoanthoecus_cerebroides_ott2959209,Zoanthoecus_scrobisaccus_ott2959210)Zoanthoecus_ott2959207,Polymarsypus_digitatus_ott2959211)Lauridae_ott1010498,((Petrarca_madreporae_ott2959216,Petrarca_indica_ott2959218,Petrarca_bathyactidis_ott2959231,Petrarca_okadai_ott2959238,Petrarca_azorica_ott2959246,Petrarca_morula_ott2959247,Petrarca_goanna_ott2959248,Petrarca_sensoria_ott2959249)Petrarca_ott2959217,(Introcornia_conjugans_ott2959219,Introcornia_australis_ott2959234)Introcornia_ott2959220,Zibrowia_auriculata_ott557067)Petrarcidae_ott1083514,((Thalassomembracis_orientalis_ott2959213,Thalassomembracis_conquistador_ott2959239,Thalassomembracis_atlanticus_ott2959240,Thalassomembracis_tetraedos_ott2959241,Thalassomembracis_bilobus_ott2959243,Thalassomembracis_acanthosphaericus_ott2959245,Thalassomembracis_bayeri_ott2959253)Thalassomembracis_ott2959214,(Gorgonolaureus_vietnamianus_ott2959221,Gorgonolaureus_decurvatus_ott2959225,Gorgonolaureus_muzikae_ott2959242,Gorgonolaureus_tricornutus_ott2959251,Gorgonolaureus_bikiniensis_ott2959254,Gorgonolaureus_helenae_ott2959260)Gorgonolaureus_ott2959222,(Synagoga_paucisetosa_ott2959223,Synagoga_millipalus_ott2959227,Synagoga_normani_ott2959230,Synagoga_bisetosa_ott2959256,Synagoga_mira_ott2959257)Synagoga_ott2959224,(Cardomanica_quadricornuta_ott2959232,Cardomanica_andersoni_ott2959235,Cardomanica_longispinata_ott2959244)Cardomanica_ott2959233,(Waginella_sandersi_ott2959250,Waginella_metacrinicola_ott2959252,Waginella_axotremata_ott2959255)Waginella_ott2959236,Flatsia_walcoochorum_ott2959228,Sesillogoga_elongata_ott2959237,Isidascus_bassindalei_ott2959259)Synagogidae_ott2959215)Laurida_ott1040187,(Ulophysema_oeresundense_ott579396,Ulophysema_pourtalesiae_ott2959291)Ulophysema_ott363884)mrcaott65027ott579396,(Dendrogaster_ludwigi_ott325115,Dendrogaster_asterinae_ott806711,Dendrogaster_arctica_ott2959261,Dendrogaster_psilasteri_ott2959262,Dendrogaster_ramosa_ott2959263,Dendrogaster_fisheri_ott2959264,Dendrogaster_okadai_ott2959265,Dendrogaster_argentinensis_ott2959266,Dendrogaster_murmanensis_ott2959267,Dendrogaster_otagoensis_ott2959268,Dendrogaster_orientalis_ott2959269,Dendrogaster_tasmaniensis_ott2959270,Dendrogaster_pontasteri_ott2959271,Dendrogaster_antarctica_ott2959272,Dendrogaster_punctata_ott2959273,Dendrogaster_dichotoma_ott2959274,Dendrogaster_rimskykorsakowi_ott2959275,Dendrogaster_elegans_ott2959276,Dendrogaster_beringensis_ott2959277,Dendrogaster_usarporum_ott2959278,Dendrogaster_sagittaria_ott2959279,Dendrogaster_antarcticus_ott2959280,Dendrogaster_iwanowi_ott2959281,Dendrogaster_leptasteriae_ott2959282,Dendrogaster_deformator_ott2959283,Dendrogaster_hymenasteri_ott2959284,Dendrogaster_astropectinis_ott2959285,Dendrogaster_zoroasteri_ott2959286,Dendrogaster_astericola_ott2959287,Dendrogaster_arborescens_ott2959288,Dendrogaster_dogieli_ott2959289,Dendrogaster_arbusculus_ott2959290,Dendrogaster_repertus_ott5726113)Dendrogaster_ott5511741,(Bifurgaster_kermadeca_ott2959292,Bifurgaster_freyellae_ott2959294,Bifurgaster_californica_ott2959295)Bifurgaster_ott2959293,((Ascothorax_brattstroemi_ott2959296,Ascothorax_mortenseni_ott2959299,Ascothorax_sosci_ott2959307,Ascothorax_octopterus_ott2959308,Ascothorax_bulbosus_ott2959309,Ascothorax_gigas_ott2959310,Ascothorax_ophioctenis_ott2959312,Ascothorax_pilocaudatus_ott2959314)Ascothorax_ott2959297,Parascothorax_synagogoides_ott2959306)Ascothoracidae_ott2959298,(Endaster_hamatosculum_ott2959300,Ctenosculum_hawaiiense_ott2959304,Gongylophysema_asetosum_ott2959313)Ctenosculidae_ott2959302)Ascothoracida_ott1085215)mrcaott6739ott65027,(Hansenocaris_itoi_ott636371,Hansenocaris_mediterranea_ott2959182,Hansenocaris_acutifrons_ott2959183,Hansenocaris_corvinae_ott2959184,Hansenocaris_salentina_ott2959185,Hansenocaris_furcifera_ott2959186,Hansenocaris_hanseni_ott2959187,Hansenocaris_rostrata_ott2959188,Hansenocaris_leucadea_ott2959189,Hansenocaris_pacifica_ott2959190,Hansenocaris_papillata_ott2959191,Hansenocaris_tentaculata_ott2959192)Hansenocaris_ott312991)Thecostraca_ott1040184;
