# Supplementary material for: Towards a barnacle tree of life: integrating diverse phylogenetic efforts into a comprehensive hypothesis of thecostracan evolution
Source: PeerJ. 2019 Aug 16;7:e7387. doi: 10.7717/peerj.7387 (PMC6699479; doi:10.7717/peerj.7387)
Supplement: Supplemental Information 3 — This zip folder contains the initial tree, the annotations, files with branch support and a tree built only with the species for which phylogenetic information is available. [file peerj-07-7387-s003.zip › annotations.json]

{
    "filtered_flags": [
        "major_rank_conflict", 
        "major_rank_conflict_inherited", 
        "environmental", 
        "unclassified_inherited", 
        "unclassified", 
        "viral", 
        "barren", 
        "not_otu", 
        "incertae_sedis", 
        "incertae_sedis_inherited", 
        "extinct_inherited", 
        "extinct", 
        "hidden", 
        "unplaced", 
        "unplaced_inherited", 
        "was_container", 
        "inconsistent", 
        "hybrid", 
        "merged"
    ], 
    "date_completed": "2016-03-10 15:48:18", 
    "sources": [
        "pg_2842@tree6603", 
        "pg_2918@tree6755", 
        "ot_71@tree1", 
        "ot_74@tree1", 
        "ot_75@tree1", 
        "pg_2921@tree6749", 
        "pg_2922@tree6752", 
        "ot_163@tree1", 
        "pg_2917@tree6745", 
        "pg_2916@tree6744", 
        "pg_2923@tree6751", 
        "pg_2919@tree6749", 
        "ot_615@Tr76459"
    ], 
    "num_source_studies": 13, 
    "root_taxon_name": "", 
    "generated_by": [
        {
            "git_sha": "aaa", 
            "url": "link", 
            "version": "x", 
            "name": "propinquity", 
            "invocation": "cmd"
        }, 
        {
            "git_sha": "aaa", 
            "url": "link", 
            "version": "x", 
            "name": "peyotl", 
            "invocation": "cmd"
        }, 
        {
            "git_sha": "aaa", 
            "url": "link", 
            "version": "x", 
            "name": "otcetera", 
            "invocation": "cmd"
        }
    ], 
    "num_source_trees": 13, 
    "root_ott_id": 1040184, 
    "source_id_map": {
        "ot_163@tree1": {
            "git_sha": "57dc18d0f39b8548361fee2e73a88d9278ef53e6", 
            "study_id": "ot_163", 
            "tree_id": "tree1"
        }, 
        "pg_2921@tree6749": {
            "git_sha": "57dc18d0f39b8548361fee2e73a88d9278ef53e6", 
            "study_id": "pg_2921", 
            "tree_id": "tree6749"
        }, 
        "pg_2917@tree6745": {
            "git_sha": "57dc18d0f39b8548361fee2e73a88d9278ef53e6", 
            "study_id": "pg_2917", 
            "tree_id": "tree6745"
        }, 
        "ot_74@tree1": {
            "git_sha": "57dc18d0f39b8548361fee2e73a88d9278ef53e6", 
            "study_id": "ot_74", 
            "tree_id": "tree1"
        }, 
        "pg_2842@tree6603": {
            "git_sha": "57dc18d0f39b8548361fee2e73a88d9278ef53e6", 
            "study_id": "pg_2842", 
            "tree_id": "tree6603"
        }, 
        "ot_75@tree1": {
            "git_sha": "57dc18d0f39b8548361fee2e73a88d9278ef53e6", 
            "study_id": "ot_75", 
            "tree_id": "tree1"
        }, 
        "pg_2922@tree6752": {
            "git_sha": "57dc18d0f39b8548361fee2e73a88d9278ef53e6", 
            "study_id": "pg_2922", 
            "tree_id": "tree6752"
        }, 
        "pg_2916@tree6744": {
            "git_sha": "57dc18d0f39b8548361fee2e73a88d9278ef53e6", 
            "study_id": "pg_2916", 
            "tree_id": "tree6744"
        }, 
        "ot_71@tree1": {
            "git_sha": "57dc18d0f39b8548361fee2e73a88d9278ef53e6", 
            "study_id": "ot_71", 
            "tree_id": "tree1"
        }, 
        "pg_2918@tree6755": {
            "git_sha": "57dc18d0f39b8548361fee2e73a88d9278ef53e6", 
            "study_id": "pg_2918", 
            "tree_id": "tree6755"
        }, 
        "pg_2919@tree6749": {
            "git_sha": "57dc18d0f39b8548361fee2e73a88d9278ef53e6", 
            "study_id": "pg_2919", 
            "tree_id": "tree6749"
        }, 
        "pg_2923@tree6751": {
            "git_sha": "57dc18d0f39b8548361fee2e73a88d9278ef53e6", 
            "study_id": "pg_2923", 
            "tree_id": "tree6751"
        }, 
        "ot_615@Tr76459": {
            "git_sha": "57dc18d0f39b8548361fee2e73a88d9278ef53e6", 
            "study_id": "ot_615", 
            "tree_id": "Tr76459"
        }
    }, 
    "run_time": "30 minutes", 
    "tree_id": "opentree4.1", 
    "taxonomy_version": "2.9draft8", 
    "num_tips": 2211, 
    "nodes": {
        "ott791782": {
            "terminal": [
                [
                    "pg_2842@tree6603", 
                    "ott791782"
                ], 
                [
                    "ot_75@tree1", 
                    "ott791782"
                ], 
                [
                    "pg_2916@tree6744", 
                    "ott791782"
                ]
            ]
        }, 
        "ott579400": {
            "terminal": [
                [
                    "pg_2918@tree6755", 
                    "ott579400"
                ], 
                [
                    "pg_2917@tree6745", 
                    "ott579400"
                ]
            ]
        }, 
        "ott191805": {
            "terminal": [
                [
                    "pg_2842@tree6603", 
                    "ott2958469"
                ], 
                [
                    "pg_2916@tree6744", 
                    "ott2958469"
                ], 
                [
                    "pg_2923@tree6751", 
                    "ott191804"
                ]
            ], 
            "supported_by": [
                [
                    "pg_2917@tree6745", 
                    "node1173987"
                ]
            ]
        }, 
        "mrcaott160888ott231050": {
            "supported_by": [
                [
                    "pg_2842@tree6603", 
                    "node1152884"
                ], 
                [
                    "pg_2918@tree6755", 
                    "node1175352"
                ], 
                [
                    "pg_2917@tree6745", 
                    "node1173935"
                ], 
                [
                    "pg_2916@tree6744", 
                    "node1173791"
                ]
            ], 
            "partial_path_of": [
                [
                    "ot_615@Tr76459", 
                    "Tn11887429"
                ]
            ]
        }, 
        "mrcaott845546ott874478": {
            "conflicts_with": [
                [
                    "pg_2923@tree6751", 
                    "node1174799"
                ]
            ], 
            "supported_by": [
                [
                    "pg_2921@tree6749", 
                    "node1174455"
                ]
            ]
        }, 
        "ott225120": {
            "terminal": [
                [
                    "pg_2842@tree6603", 
                    "ott741744"
                ], 
                [
                    "ot_74@tree1", 
                    "ott741744"
                ], 
                [
                    "pg_2916@tree6744", 
                    "ott741744"
                ]
            ]
        }, 
        "ott621570": {
            "terminal": [
                [
                    "pg_2923@tree6751", 
                    "ott533022"
                ]
            ]
        }, 
        "ott949511": {
            "terminal": [
                [
                    "pg_2842@tree6603", 
                    "ott949511"
                ], 
                [
                    "pg_2917@tree6745", 
                    "ott949511"
                ], 
                [
                    "pg_2916@tree6744", 
                    "ott949511"
                ], 
                [
                    "pg_2923@tree6751", 
                    "ott949511"
                ]
            ]
        }, 
        "ott949512": {
            "terminal": [
                [
                    "pg_2842@tree6603", 
                    "ott5740079"
                ], 
                [
                    "pg_2917@tree6745", 
                    "ott5740079"
                ], 
                [
                    "pg_2916@tree6744", 
                    "ott5740079"
                ], 
                [
                    "pg_2923@tree6751", 
                    "ott5740079"
                ]
            ]
        }, 
        "mrcaott6742ott686786": {
            "supported_by": [
                [
                    "pg_2923@tree6751", 
                    "node1174655"
                ]
            ], 
            "partial_path_of": [
                [
                    "pg_2842@tree6603", 
                    "node1152839"
                ], 
                [
                    "pg_2917@tree6745", 
                    "node1173998"
                ], 
                [
                    "pg_2916@tree6744", 
                    "node1173841"
                ]
            ]
        }, 
        "ott2957898": {
            "terminal": [
                [
                    "ot_615@Tr76459", 
                    "ott2957898"
                ]
            ]
        }, 
        "mrcaott6739ott65027": {
            "supported_by": [
                [
                    "pg_2842@tree6603", 
                    "node1152810"
                ], 
                [
                    "pg_2916@tree6744", 
                    "node1173720"
                ]
            ]
        }, 
        "ott938956": {
            "terminal": [
                [
                    "pg_2842@tree6603", 
                    "ott413459"
                ], 
                [
                    "pg_2918@tree6755", 
                    "ott413459"
                ], 
                [
                    "pg_2917@tree6745", 
                    "ott413459"
                ], 
                [
                    "pg_2916@tree6744", 
                    "ott413459"
                ], 
                [
                    "ot_615@Tr76459", 
                    "ott413459"
                ]
            ]
        }, 
        "mrcaott312999ott5745974": {
            "terminal": [
                [
                    "pg_2917@tree6745", 
                    "ott5745974"
                ], 
                [
                    "pg_2923@tree6751", 
                    "ott5745974"
                ]
            ], 
            "supported_by": [
                [
                    "pg_2919@tree6749", 
                    "node1174505"
                ]
            ]
        }, 
        "ott5336735": {
            "terminal": [
                [
                    "pg_2917@tree6745", 
                    "ott5336735"
                ], 
                [
                    "pg_2923@tree6751", 
                    "ott5336735"
                ]
            ]
        }, 
        "ott1026335": {
            "terminal": [
                [
                    "pg_2923@tree6751", 
                    "ott5740161"
                ]
            ]
        }, 
        "ott1026336": {
            "terminal": [
                [
                    "pg_2923@tree6751", 
                    "ott5740161"
                ]
            ]
        }, 
        "mrcaott465808ott889276": {
            "supported_by": [
                [
                    "pg_2842@tree6603", 
                    "node1152881"
                ], 
                [
                    "pg_2917@tree6745", 
                    "node1173953"
                ], 
                [
                    "pg_2916@tree6744", 
                    "node1173800"
                ], 
                [
                    "ot_615@Tr76459", 
                    "Tn11887320"
                ]
            ]
        }, 
        "ott143506": {
            "terminal": [
                [
                    "pg_2842@tree6603", 
                    "ott791628"
                ], 
                [
                    "pg_2916@tree6744", 
                    "ott791628"
                ]
            ], 
            "partial_path_of": [
                [
                    "pg_2917@tree6745", 
                    "node1173894"
                ], 
                [
                    "ot_615@Tr76459", 
                    "Tn11887465"
                ]
            ]
        }, 
        "ott269157": {
            "terminal": [
                [
                    "pg_2842@tree6603", 
                    "ott502933"
                ], 
                [
                    "ot_71@tree1", 
                    "ott502933"
                ], 
                [
                    "ot_74@tree1", 
                    "ott502933"
                ], 
                [
                    "pg_2916@tree6744", 
                    "ott502933"
                ]
            ]
        }, 
        "ott269156": {
            "terminal": [
                [
                    "pg_2842@tree6603", 
                    "ott269135"
                ], 
                [
                    "ot_71@tree1", 
                    "ott269135"
                ], 
                [
                    "ot_74@tree1", 
                    "ott269135"
                ], 
                [
                    "pg_2916@tree6744", 
                    "ott269135"
                ]
            ]
        }, 
        "ott269158": {
            "terminal": [
                [
                    "pg_2842@tree6603", 
                    "ott502933"
                ], 
                [
                    "ot_71@tree1", 
                    "ott502933"
                ], 
                [
                    "ot_74@tree1", 
                    "ott502933"
                ], 
                [
                    "pg_2916@tree6744", 
                    "ott502933"
                ]
            ]
        }, 
        "ott143509": {
            "terminal": [
                [
                    "pg_2842@tree6603", 
                    "ott791628"
                ], 
                [
                    "pg_2916@tree6744", 
                    "ott791628"
                ]
            ], 
            "partial_path_of": [
                [
                    "pg_2917@tree6745", 
                    "node1173894"
                ], 
                [
                    "ot_615@Tr76459", 
                    "Tn11887465"
                ]
            ]
        }, 
        "ott143508": {
            "terminal": [
                [
                    "pg_2917@tree6745", 
                    "ott143508"
                ], 
                [
                    "ot_615@Tr76459", 
                    "ott143508"
                ]
            ]
        }, 
        "mrcaott43613ott129220": {
            "supported_by": [
                [
                    "pg_2923@tree6751", 
                    "node1174808"
                ]
            ], 
            "partial_path_of": [
                [
                    "pg_2842@tree6603", 
                    "node1152823"
                ], 
                [
                    "pg_2917@tree6745", 
                    "node1174023"
                ], 
                [
                    "pg_2916@tree6744", 
                    "node1173854"
                ]
            ]
        }, 
        "ott968069": {
            "terminal": [
                [
                    "pg_2921@tree6749", 
                    "ott968069"
                ], 
                [
                    "pg_2923@tree6751", 
                    "ott968069"
                ]
            ]
        }, 
        "mrcaott5740113ott5740114": {
            "terminal": [
                [
                    "pg_2842@tree6603", 
                    "ott5740116"
                ], 
                [
                    "pg_2917@tree6745", 
                    "ott5740116"
                ], 
                [
                    "pg_2916@tree6744", 
                    "ott5740116"
                ], 
                [
                    "ot_615@Tr76459", 
                    "ott5740116"
                ]
            ], 
            "supported_by": [
                [
                    "pg_2921@tree6749", 
                    "node1174467"
                ], 
                [
                    "pg_2923@tree6751", 
                    "node1174770"
                ]
            ]
        }, 
        "mrcaott167281ott218054": {
            "supported_by": [
                [
                    "pg_2842@tree6603", 
                    "node1152935"
                ], 
                [
                    "pg_2916@tree6744", 
                    "node1173740"
                ]
            ]
        }, 
        "ott2958205": {
            "terminal": [
                [
                    "ot_615@Tr76459", 
                    "ott2958205"
                ]
            ]
        }, 
        "ott2958206": {
            "terminal": [
                [
                    "ot_615@Tr76459", 
                    "ott2958205"
                ]
            ]
        }, 
        "mrcaott206723ott5092947": {
            "supported_by": [
                [
                    "pg_2921@tree6749", 
                    "node1174452"
                ], 
                [
                    "pg_2923@tree6751", 
                    "node1174801"
                ]
            ]
        }, 
        "ott5726096": {
            "terminal": [
                [
                    "pg_2923@tree6751", 
                    "ott5092954"
                ]
            ]
        }, 
        "ott939373": {
            "supported_by": [
                [
                    "pg_2842@tree6603", 
                    "node1152925"
                ], 
                [
                    "pg_2916@tree6744", 
                    "node1173754"
                ]
            ], 
            "partial_path_of": [
                [
                    "ot_74@tree1", 
                    "node36"
                ]
            ]
        }, 
        "mrcaott465806ott5746016": {
            "terminal": [
                [
                    "pg_2842@tree6603", 
                    "ott902121"
                ], 
                [
                    "pg_2916@tree6744", 
                    "ott902121"
                ]
            ], 
            "supported_by": [
                [
                    "pg_2918@tree6755", 
                    "node1175373"
                ]
            ], 
            "partial_path_of": [
                [
                    "pg_2917@tree6745", 
                    "node1173936"
                ]
            ]
        }, 
        "ott5726093": {
            "terminal": [
                [
                    "pg_2923@tree6751", 
                    "ott1008117"
                ]
            ], 
            "supported_by": [
                [
                    "ot_163@tree1", 
                    "node101"
                ]
            ]
        }, 
        "ott845546": {
            "terminal": [
                [
                    "pg_2921@tree6749", 
                    "ott845546"
                ], 
                [
                    "pg_2923@tree6751", 
                    "ott845546"
                ]
            ]
        }, 
        "mrcaott160888ott313215": {
            "supported_by": [
                [
                    "pg_2918@tree6755", 
                    "node1175339"
                ]
            ], 
            "partial_path_of": [
                [
                    "pg_2842@tree6603", 
                    "node1152876"
                ], 
                [
                    "pg_2917@tree6745", 
                    "node1173934"
                ], 
                [
                    "pg_2916@tree6744", 
                    "node1173790"
                ], 
                [
                    "ot_615@Tr76459", 
                    "Tn11887480"
                ]
            ]
        }, 
        "mrcaott6742ott152043": {
            "conflicts_with": [
                [
                    "pg_2917@tree6745", 
                    "node1173970"
                ], 
                [
                    "pg_2917@tree6745", 
                    "node1173969"
                ], 
                [
                    "pg_2917@tree6745", 
                    "node1173905"
                ], 
                [
                    "ot_615@Tr76459", 
                    "Tn11887450"
                ]
            ], 
            "supported_by": [
                [
                    "pg_2842@tree6603", 
                    "node1152816"
                ], 
                [
                    "pg_2916@tree6744", 
                    "node1173822"
                ]
            ]
        }, 
        "ott47715": {
            "terminal": [
                [
                    "pg_2842@tree6603", 
                    "ott741748"
                ], 
                [
                    "ot_71@tree1", 
                    "ott741748"
                ], 
                [
                    "ot_74@tree1", 
                    "ott741748"
                ], 
                [
                    "pg_2916@tree6744", 
                    "ott741748"
                ]
            ]
        }, 
        "mrcaott165468ott220058": {
            "terminal": [
                [
                    "pg_2842@tree6603", 
                    "ott165468"
                ], 
                [
                    "pg_2916@tree6744", 
                    "ott165468"
                ]
            ], 
            "supported_by": [
                [
                    "pg_2923@tree6751", 
                    "node1174674"
                ]
            ], 
            "partial_path_of": [
                [
                    "pg_2917@tree6745", 
                    "node1174006"
                ], 
                [
                    "pg_2919@tree6749", 
                    "node1174529"
                ]
            ]
        }, 
        "ott47717": {
            "supported_by": [
                [
                    "pg_2842@tree6603", 
                    "node1152910"
                ], 
                [
                    "ot_71@tree1", 
                    "node7"
                ], 
                [
                    "ot_74@tree1", 
                    "node29"
                ], 
                [
                    "pg_2916@tree6744", 
                    "node1173779"
                ]
            ]
        }, 
        "mrcaott465806ott902121": {
            "terminal": [
                [
                    "pg_2842@tree6603", 
                    "ott902121"
                ], 
                [
                    "pg_2917@tree6745", 
                    "ott902121"
                ], 
                [
                    "pg_2916@tree6744", 
                    "ott902121"
                ]
            ], 
            "supported_by": [
                [
                    "pg_2918@tree6755", 
                    "node1175375"
                ]
            ]
        }, 
        "ott1024428": {
            "supported_by": [
                [
                    "pg_2923@tree6751", 
                    "node1174915"
                ]
            ]
        }, 
        "mrcaott214567ott436305": {
            "supported_by": [
                [
                    "ot_163@tree1", 
                    "node9"
                ], 
                [
                    "pg_2923@tree6751", 
                    "node1174851"
                ]
            ]
        }, 
        "ott908058": {
            "terminal": [
                [
                    "pg_2842@tree6603", 
                    "ott579397"
                ], 
                [
                    "pg_2916@tree6744", 
                    "ott579397"
                ]
            ]
        }, 
        "ott160888": {
            "terminal": [
                [
                    "pg_2842@tree6603", 
                    "ott160888"
                ], 
                [
                    "pg_2918@tree6755", 
                    "ott160888"
                ], 
                [
                    "pg_2917@tree6745", 
                    "ott160888"
                ], 
                [
                    "pg_2916@tree6744", 
                    "ott160888"
                ]
            ]
        }, 
        "mrcaott152043ott2958179": {
            "supported_by": [
                [
                    "ot_615@Tr76459", 
                    "Tn11887421"
                ]
            ], 
            "partial_path_of": [
                [
                    "pg_2842@tree6603", 
                    "node1152853"
                ], 
                [
                    "pg_2918@tree6755", 
                    "node1175398"
                ], 
                [
                    "pg_2917@tree6745", 
                    "node1173898"
                ], 
                [
                    "pg_2916@tree6744", 
                    "node1173825"
                ]
            ]
        }, 
        "mrcaott723887ott1023077": {
            "terminal": [
                [
                    "pg_2842@tree6603", 
                    "ott5740095"
                ], 
                [
                    "pg_2917@tree6745", 
                    "ott5740095"
                ], 
                [
                    "pg_2916@tree6744", 
                    "ott5740095"
                ]
            ], 
            "supported_by": [
                [
                    "pg_2923@tree6751", 
                    "node1174932"
                ]
            ]
        }, 
        "mrcaott283984ott889214": {
            "terminal": [
                [
                    "pg_2842@tree6603", 
                    "ott283984"
                ], 
                [
                    "pg_2918@tree6755", 
                    "ott283984"
                ], 
                [
                    "pg_2916@tree6744", 
                    "ott283984"
                ]
            ], 
            "supported_by": [
                [
                    "pg_2917@tree6745", 
                    "node1173926"
                ]
            ]
        }, 
        "mrcaott160888ott990040": {
            "supported_by": [
                [
                    "pg_2918@tree6755", 
                    "node1175337"
                ]
            ], 
            "partial_path_of": [
                [
                    "pg_2842@tree6603", 
                    "node1152876"
                ], 
                [
                    "pg_2917@tree6745", 
                    "node1173934"
                ], 
                [
                    "pg_2916@tree6744", 
                    "node1173790"
                ], 
                [
                    "ot_615@Tr76459", 
                    "Tn11887480"
                ]
            ]
        }, 
        "mrcaott6742ott312997": {
            "supported_by": [
                [
                    "pg_2923@tree6751", 
                    "node1174670"
                ], 
                [
                    "pg_2919@tree6749", 
                    "node1174560"
                ]
            ]
        }, 
        "ott414909": {
            "terminal": [
                [
                    "pg_2842@tree6603", 
                    "ott414909"
                ], 
                [
                    "ot_74@tree1", 
                    "ott414909"
                ], 
                [
                    "pg_2916@tree6744", 
                    "ott414909"
                ]
            ]
        }, 
        "mrcaott6742ott160888": {
            "supported_by": [
                [
                    "pg_2842@tree6603", 
                    "node1152814"
                ], 
                [
                    "pg_2917@tree6745", 
                    "node1173897"
                ], 
                [
                    "pg_2916@tree6744", 
                    "node1173788"
                ], 
                [
                    "ot_615@Tr76459", 
                    "Tn11887420"
                ]
            ]
        }, 
        "mrcaott404546ott4678479": {
            "terminal": [
                [
                    "pg_2842@tree6603", 
                    "ott949511"
                ], 
                [
                    "pg_2916@tree6744", 
                    "ott949511"
                ]
            ], 
            "supported_by": [
                [
                    "pg_2923@tree6751", 
                    "node1174873"
                ]
            ], 
            "partial_path_of": [
                [
                    "pg_2917@tree6745", 
                    "node1174024"
                ]
            ]
        }, 
        "ott5740095": {
            "terminal": [
                [
                    "pg_2842@tree6603", 
                    "ott5740095"
                ], 
                [
                    "pg_2917@tree6745", 
                    "ott5740095"
                ], 
                [
                    "pg_2916@tree6744", 
                    "ott5740095"
                ], 
                [
                    "pg_2923@tree6751", 
                    "ott5740095"
                ]
            ]
        }, 
        "ott106105": {
            "terminal": [
                [
                    "ot_163@tree1", 
                    "ott472001"
                ], 
                [
                    "pg_2923@tree6751", 
                    "ott472001"
                ]
            ]
        }, 
        "mrcaott47716ott245803": {
            "conflicts_with": [
                [
                    "ot_74@tree1", 
                    "node24"
                ], 
                [
                    "ot_74@tree1", 
                    "node23"
                ], 
                [
                    "ot_74@tree1", 
                    "node8"
                ]
            ], 
            "supported_by": [
                [
                    "pg_2842@tree6603", 
                    "node1152908"
                ], 
                [
                    "pg_2916@tree6744", 
                    "node1173773"
                ]
            ]
        }, 
        "ott580073": {
            "terminal": [
                [
                    "pg_2923@tree6751", 
                    "ott580073"
                ]
            ]
        }, 
        "ott2958098": {
            "terminal": [
                [
                    "ot_615@Tr76459", 
                    "ott2958098"
                ]
            ]
        }, 
        "ott5740081": {
            "terminal": [
                [
                    "pg_2923@tree6751", 
                    "ott5740081"
                ]
            ]
        }, 
        "ott2958090": {
            "terminal": [
                [
                    "ot_615@Tr76459", 
                    "ott2958090"
                ]
            ]
        }, 
        "ott472036": {
            "terminal": [
                [
                    "pg_2923@tree6751", 
                    "ott472040"
                ]
            ], 
            "supported_by": [
                [
                    "ot_163@tree1", 
                    "node52"
                ]
            ]
        }, 
        "ott220057": {
            "terminal": [
                [
                    "pg_2923@tree6751", 
                    "ott220058"
                ]
            ]
        }, 
        "ott872711": {
            "terminal": [
                [
                    "pg_2923@tree6751", 
                    "ott872711"
                ]
            ]
        }, 
        "ott995891": {
            "terminal": [
                [
                    "pg_2917@tree6745", 
                    "ott995891"
                ]
            ]
        }, 
        "ott1013022": {
            "terminal": [
                [
                    "ot_163@tree1", 
                    "ott826819"
                ], 
                [
                    "pg_2923@tree6751", 
                    "ott826819"
                ]
            ]
        }, 
        "ott980702": {
            "terminal": [
                [
                    "pg_2842@tree6603", 
                    "ott980702"
                ], 
                [
                    "pg_2917@tree6745", 
                    "ott980702"
                ], 
                [
                    "pg_2916@tree6744", 
                    "ott980702"
                ], 
                [
                    "pg_2923@tree6751", 
                    "ott980702"
                ]
            ]
        }, 
        "mrcaott191797ott631699": {
            "terminal": [
                [
                    "pg_2842@tree6603", 
                    "ott631699"
                ], 
                [
                    "pg_2916@tree6744", 
                    "ott631699"
                ], 
                [
                    "ot_615@Tr76459", 
                    "ott2958481"
                ]
            ], 
            "conflicts_with": [
                [
                    "pg_2923@tree6751", 
                    "node1174641"
                ]
            ], 
            "supported_by": [
                [
                    "pg_2917@tree6745", 
                    "node1173990"
                ]
            ]
        }, 
        "ott2958413": {
            "terminal": [
                [
                    "pg_2921@tree6749", 
                    "ott2958413"
                ], 
                [
                    "pg_2923@tree6751", 
                    "ott2958413"
                ]
            ]
        }, 
        "ott553783": {
            "partial_path_of": [
                [
                    "pg_2923@tree6751", 
                    "node1174713"
                ]
            ]
        }, 
        "ott2958799": {
            "terminal": [
                [
                    "pg_2923@tree6751", 
                    "ott2958863"
                ]
            ]
        }, 
        "ott2958107": {
            "terminal": [
                [
                    "ot_615@Tr76459", 
                    "ott2958107"
                ]
            ]
        }, 
        "ott2958891": {
            "terminal": [
                [
                    "pg_2923@tree6751", 
                    "ott2958891"
                ]
            ]
        }, 
        "mrcaott6742ott47716": {
            "supported_by": [
                [
                    "pg_2842@tree6603", 
                    "node1152812"
                ], 
                [
                    "pg_2916@tree6744", 
                    "node1173736"
                ]
            ]
        }, 
        "mrcaott333800ott413058": {
            "supported_by": [
                [
                    "pg_2918@tree6755", 
                    "node1175349"
                ], 
                [
                    "pg_2917@tree6745", 
                    "node1173966"
                ]
            ]
        }, 
        "mrcaott1038966ott5740081": {
            "supported_by": [
                [
                    "pg_2923@tree6751", 
                    "node1174901"
                ]
            ]
        }, 
        "ott829498": {
            "terminal": [
                [
                    "pg_2923@tree6751", 
                    "ott829498"
                ]
            ]
        }, 
        "mrcaott313212ott990030": {
            "supported_by": [
                [
                    "pg_2918@tree6755", 
                    "node1175332"
                ], 
                [
                    "ot_615@Tr76459", 
                    "Tn11887382"
                ]
            ], 
            "partial_path_of": [
                [
                    "pg_2842@tree6603", 
                    "node1152870"
                ], 
                [
                    "pg_2917@tree6745", 
                    "node1173910"
                ], 
                [
                    "pg_2916@tree6744", 
                    "node1173806"
                ]
            ]
        }, 
        "mrcaott313215ott333800": {
            "conflicts_with": [
                [
                    "pg_2918@tree6755", 
                    "node1175341"
                ]
            ], 
            "supported_by": [
                [
                    "pg_2842@tree6603", 
                    "node1152878"
                ], 
                [
                    "pg_2917@tree6745", 
                    "node1173958"
                ], 
                [
                    "pg_2916@tree6744", 
                    "node1173797"
                ]
            ], 
            "partial_path_of": [
                [
                    "ot_615@Tr76459", 
                    "Tn11887504"
                ]
            ]
        }, 
        "ott971344": {
            "terminal": [
                [
                    "pg_2842@tree6603", 
                    "ott971344"
                ], 
                [
                    "ot_74@tree1", 
                    "ott971344"
                ], 
                [
                    "pg_2916@tree6744", 
                    "ott971344"
                ]
            ]
        }, 
        "ott874471": {
            "terminal": [
                [
                    "pg_2921@tree6749", 
                    "ott845546"
                ], 
                [
                    "pg_2923@tree6751", 
                    "ott845546"
                ]
            ]
        }, 
        "ott874473": {
            "terminal": [
                [
                    "pg_2921@tree6749", 
                    "ott874473"
                ], 
                [
                    "pg_2923@tree6751", 
                    "ott874473"
                ]
            ]
        }, 
        "ott1083833": {
            "terminal": [
                [
                    "pg_2842@tree6603", 
                    "ott1083833"
                ], 
                [
                    "pg_2917@tree6745", 
                    "ott1083833"
                ], 
                [
                    "pg_2916@tree6744", 
                    "ott1083833"
                ], 
                [
                    "ot_615@Tr76459", 
                    "ott1083833"
                ]
            ]
        }, 
        "ott5740079": {
            "terminal": [
                [
                    "pg_2842@tree6603", 
                    "ott5740079"
                ], 
                [
                    "pg_2917@tree6745", 
                    "ott5740079"
                ], 
                [
                    "pg_2916@tree6744", 
                    "ott5740079"
                ], 
                [
                    "pg_2923@tree6751", 
                    "ott5740079"
                ]
            ]
        }, 
        "ott1096023": {
            "terminal": [
                [
                    "pg_2842@tree6603", 
                    "ott1096023"
                ], 
                [
                    "pg_2917@tree6745", 
                    "ott1096023"
                ], 
                [
                    "pg_2916@tree6744", 
                    "ott1096023"
                ], 
                [
                    "pg_2923@tree6751", 
                    "ott1096023"
                ]
            ]
        }, 
        "ott1096022": {
            "terminal": [
                [
                    "pg_2842@tree6603", 
                    "ott898714"
                ], 
                [
                    "pg_2917@tree6745", 
                    "ott898714"
                ], 
                [
                    "pg_2916@tree6744", 
                    "ott898714"
                ]
            ], 
            "supported_by": [
                [
                    "pg_2923@tree6751", 
                    "node1174648"
                ]
            ]
        }, 
        "ott1096021": {
            "terminal": [
                [
                    "pg_2923@tree6751", 
                    "ott1096021"
                ]
            ]
        }, 
        "ott630772": {
            "terminal": [
                [
                    "pg_2923@tree6751", 
                    "ott630772"
                ]
            ]
        }, 
        "ott2958241": {
            "terminal": [
                [
                    "ot_615@Tr76459", 
                    "ott5753216"
                ]
            ]
        }, 
        "ott1096024": {
            "terminal": [
                [
                    "pg_2842@tree6603", 
                    "ott1096023"
                ], 
                [
                    "pg_2917@tree6745", 
                    "ott1096023"
                ], 
                [
                    "pg_2916@tree6744", 
                    "ott1096023"
                ], 
                [
                    "pg_2923@tree6751", 
                    "ott1096023"
                ]
            ]
        }, 
        "ott990044": {
            "terminal": [
                [
                    "pg_2918@tree6755", 
                    "ott990044"
                ]
            ]
        }, 
        "mrcaott413057ott990035": {
            "terminal": [
                [
                    "pg_2842@tree6603", 
                    "ott990035"
                ], 
                [
                    "pg_2917@tree6745", 
                    "ott990035"
                ], 
                [
                    "pg_2916@tree6744", 
                    "ott990035"
                ]
            ], 
            "conflicts_with": [
                [
                    "pg_2922@tree6752", 
                    "node1175013"
                ], 
                [
                    "pg_2922@tree6752", 
                    "node1175012"
                ], 
                [
                    "ot_615@Tr76459", 
                    "Tn11887414"
                ], 
                [
                    "ot_615@Tr76459", 
                    "Tn11887388"
                ], 
                [
                    "ot_615@Tr76459", 
                    "Tn11887508"
                ], 
                [
                    "ot_615@Tr76459", 
                    "Tn11887502"
                ]
            ], 
            "supported_by": [
                [
                    "pg_2918@tree6755", 
                    "node1175379"
                ]
            ]
        }, 
        "mrcaott807574ott902086": {
            "terminal": [
                [
                    "pg_2842@tree6603", 
                    "ott902086"
                ], 
                [
                    "pg_2916@tree6744", 
                    "ott902086"
                ]
            ], 
            "supported_by": [
                [
                    "pg_2918@tree6755", 
                    "node1175365"
                ], 
                [
                    "pg_2917@tree6745", 
                    "node1173949"
                ]
            ]
        }, 
        "ott404546": {
            "terminal": [
                [
                    "pg_2917@tree6745", 
                    "ott404546"
                ], 
                [
                    "pg_2923@tree6751", 
                    "ott404546"
                ]
            ]
        }, 
        "ott989696": {
            "supported_by": [
                [
                    "pg_2842@tree6603", 
                    "node1152846"
                ], 
                [
                    "pg_2917@tree6745", 
                    "node1173980"
                ], 
                [
                    "pg_2916@tree6744", 
                    "node1173831"
                ], 
                [
                    "pg_2923@tree6751", 
                    "node1174633"
                ], 
                [
                    "ot_615@Tr76459", 
                    "Tn11887312"
                ]
            ]
        }, 
        "ott2959169": {
            "terminal": [
                [
                    "ot_74@tree1", 
                    "ott2959169"
                ]
            ]
        }, 
        "mrcaott220060ott2958597": {
            "terminal": [
                [
                    "ot_615@Tr76459", 
                    "ott220060"
                ]
            ], 
            "supported_by": [
                [
                    "pg_2923@tree6751", 
                    "node1174749"
                ]
            ]
        }, 
        "ott990040": {
            "terminal": [
                [
                    "pg_2918@tree6755", 
                    "ott990040"
                ]
            ]
        }, 
        "ott990042": {
            "terminal": [
                [
                    "pg_2918@tree6755", 
                    "ott990042"
                ]
            ]
        }, 
        "ott458845": {
            "terminal": [
                [
                    "pg_2842@tree6603", 
                    "ott458845"
                ], 
                [
                    "ot_74@tree1", 
                    "ott458845"
                ], 
                [
                    "pg_2916@tree6744", 
                    "ott458845"
                ]
            ]
        }, 
        "mrcaott129220ott580651": {
            "conflicts_with": [
                [
                    "pg_2923@tree6751", 
                    "node1174835"
                ], 
                [
                    "pg_2923@tree6751", 
                    "node1174831"
                ]
            ], 
            "supported_by": [
                [
                    "ot_163@tree1", 
                    "node40"
                ]
            ]
        }, 
        "ott630777": {
            "terminal": [
                [
                    "pg_2923@tree6751", 
                    "ott630772"
                ]
            ]
        }, 
        "mrcaott458844ott458845": {
            "supported_by": [
                [
                    "pg_2842@tree6603", 
                    "node1152904"
                ], 
                [
                    "ot_74@tree1", 
                    "node18"
                ], 
                [
                    "pg_2916@tree6744", 
                    "node1173763"
                ]
            ]
        }, 
        "ott65027": {
            "terminal": [
                [
                    "pg_2842@tree6603", 
                    "ott65027"
                ], 
                [
                    "pg_2916@tree6744", 
                    "ott65027"
                ]
            ]
        }, 
        "mrcaott1038966ott1042705": {
            "supported_by": [
                [
                    "pg_2923@tree6751", 
                    "node1174899"
                ]
            ]
        }, 
        "ott4678478": {
            "terminal": [
                [
                    "pg_2923@tree6751", 
                    "ott4678481"
                ]
            ]
        }, 
        "ott5740103": {
            "terminal": [
                [
                    "ot_163@tree1", 
                    "ott5740103"
                ], 
                [
                    "pg_2923@tree6751", 
                    "ott5740103"
                ]
            ]
        }, 
        "mrcaott140028ott1050743": {
            "terminal": [
                [
                    "pg_2917@tree6745", 
                    "ott5336735"
                ]
            ], 
            "supported_by": [
                [
                    "pg_2923@tree6751", 
                    "node1174756"
                ]
            ]
        }, 
        "ott469115": {
            "terminal": [
                [
                    "pg_2921@tree6749", 
                    "ott845540"
                ], 
                [
                    "pg_2923@tree6751", 
                    "ott845540"
                ]
            ]
        }, 
        "ott245803": {
            "terminal": [
                [
                    "ot_71@tree1", 
                    "ott245803"
                ]
            ]
        }, 
        "ott473037": {
            "terminal": [
                [
                    "pg_2842@tree6603", 
                    "ott473106"
                ], 
                [
                    "pg_2916@tree6744", 
                    "ott473106"
                ]
            ], 
            "supported_by": [
                [
                    "pg_2918@tree6755", 
                    "node1175395"
                ], 
                [
                    "pg_2917@tree6745", 
                    "node1173972"
                ], 
                [
                    "ot_615@Tr76459", 
                    "Tn11887317"
                ]
            ]
        }, 
        "ott312991": {
            "terminal": [
                [
                    "pg_2842@tree6603", 
                    "ott636371"
                ], 
                [
                    "pg_2916@tree6744", 
                    "ott636371"
                ]
            ]
        }, 
        "ott312996": {
            "terminal": [
                [
                    "pg_2919@tree6749", 
                    "ott312994"
                ]
            ]
        }, 
        "mrcaott723887ott5740095": {
            "terminal": [
                [
                    "pg_2842@tree6603", 
                    "ott5740095"
                ], 
                [
                    "pg_2917@tree6745", 
                    "ott5740095"
                ], 
                [
                    "pg_2916@tree6744", 
                    "ott5740095"
                ]
            ], 
            "supported_by": [
                [
                    "pg_2923@tree6751", 
                    "node1174934"
                ]
            ]
        }, 
        "ott312994": {
            "terminal": [
                [
                    "pg_2919@tree6749", 
                    "ott312994"
                ]
            ]
        }, 
        "mrcaott5740114ott5740116": {
            "terminal": [
                [
                    "pg_2842@tree6603", 
                    "ott5740116"
                ], 
                [
                    "pg_2917@tree6745", 
                    "ott5740116"
                ], 
                [
                    "pg_2916@tree6744", 
                    "ott5740116"
                ], 
                [
                    "ot_615@Tr76459", 
                    "ott5740116"
                ]
            ], 
            "supported_by": [
                [
                    "pg_2921@tree6749", 
                    "node1174468"
                ], 
                [
                    "pg_2923@tree6751", 
                    "node1174774"
                ]
            ]
        }, 
        "mrcaott493488ott807574": {
            "terminal": [
                [
                    "pg_2842@tree6603", 
                    "ott902086"
                ], 
                [
                    "pg_2916@tree6744", 
                    "ott902086"
                ], 
                [
                    "ot_615@Tr76459", 
                    "ott493488"
                ]
            ], 
            "supported_by": [
                [
                    "pg_2918@tree6755", 
                    "node1175361"
                ], 
                [
                    "pg_2917@tree6745", 
                    "node1173945"
                ]
            ]
        }, 
        "ott439494": {
            "terminal": [
                [
                    "pg_2918@tree6755", 
                    "ott439494"
                ]
            ]
        }, 
        "ott312998": {
            "terminal": [
                [
                    "pg_2919@tree6749", 
                    "ott312998"
                ]
            ]
        }, 
        "ott312999": {
            "terminal": [
                [
                    "pg_2919@tree6749", 
                    "ott312999"
                ]
            ]
        }, 
        "ott2958742": {
            "terminal": [
                [
                    "pg_2923@tree6751", 
                    "ott2958742"
                ]
            ]
        }, 
        "ott2958856": {
            "terminal": [
                [
                    "pg_2923@tree6751", 
                    "ott2958891"
                ]
            ]
        }, 
        "mrcaott245803ott502933": {
            "terminal": [
                [
                    "pg_2842@tree6603", 
                    "ott502933"
                ], 
                [
                    "ot_74@tree1", 
                    "ott502933"
                ], 
                [
                    "pg_2916@tree6744", 
                    "ott502933"
                ]
            ], 
            "supported_by": [
                [
                    "ot_71@tree1", 
                    "node16"
                ]
            ]
        }, 
        "ott2958663": {
            "terminal": [
                [
                    "pg_2923@tree6751", 
                    "ott2958663"
                ]
            ]
        }, 
        "mrcaott313212ott898712": {
            "supported_by": [
                [
                    "pg_2842@tree6603", 
                    "node1152871"
                ], 
                [
                    "pg_2917@tree6745", 
                    "node1173912"
                ], 
                [
                    "pg_2916@tree6744", 
                    "node1173808"
                ], 
                [
                    "ot_615@Tr76459", 
                    "Tn11887494"
                ]
            ], 
            "partial_path_of": [
                [
                    "pg_2918@tree6755", 
                    "node1175334"
                ]
            ]
        }, 
        "ott1040189": {
            "terminal": [
                [
                    "pg_2919@tree6749", 
                    "ott1040189"
                ]
            ]
        }, 
        "mrcaott2958226ott2958271": {
            "supported_by": [
                [
                    "ot_615@Tr76459", 
                    "Tn11887506"
                ]
            ]
        }, 
        "ott734624": {
            "terminal": [
                [
                    "pg_2918@tree6755", 
                    "ott413050"
                ]
            ]
        }, 
        "mrcaott43613ott140028": {
            "supported_by": [
                [
                    "pg_2917@tree6745", 
                    "node1174013"
                ], 
                [
                    "pg_2923@tree6751", 
                    "node1174726"
                ]
            ], 
            "partial_path_of": [
                [
                    "pg_2842@tree6603", 
                    "node1152821"
                ], 
                [
                    "pg_2916@tree6744", 
                    "node1173848"
                ], 
                [
                    "ot_615@Tr76459", 
                    "Tn11887327"
                ]
            ]
        }, 
        "ott734627": {
            "terminal": [
                [
                    "pg_2842@tree6603", 
                    "ott791628"
                ], 
                [
                    "pg_2916@tree6744", 
                    "ott791628"
                ]
            ], 
            "partial_path_of": [
                [
                    "pg_2917@tree6745", 
                    "node1173894"
                ], 
                [
                    "ot_615@Tr76459", 
                    "Tn11887465"
                ]
            ]
        }, 
        "ott990724": {
            "terminal": [
                [
                    "pg_2842@tree6603", 
                    "ott990724"
                ], 
                [
                    "pg_2917@tree6745", 
                    "ott990724"
                ], 
                [
                    "pg_2916@tree6744", 
                    "ott990724"
                ], 
                [
                    "ot_615@Tr76459", 
                    "ott990724"
                ]
            ]
        }, 
        "ott734628": {
            "terminal": [
                [
                    "pg_2842@tree6603", 
                    "ott902121"
                ], 
                [
                    "pg_2916@tree6744", 
                    "ott902121"
                ]
            ], 
            "supported_by": [
                [
                    "pg_2918@tree6755", 
                    "node1175368"
                ]
            ], 
            "partial_path_of": [
                [
                    "pg_2917@tree6745", 
                    "node1173936"
                ]
            ]
        }, 
        "ott593714": {
            "supported_by": [
                [
                    "pg_2921@tree6749", 
                    "node1174458"
                ], 
                [
                    "pg_2923@tree6751", 
                    "node1174778"
                ]
            ]
        }, 
        "ott313218": {
            "terminal": [
                [
                    "pg_2842@tree6603", 
                    "ott313215"
                ], 
                [
                    "pg_2918@tree6755", 
                    "ott313215"
                ], 
                [
                    "pg_2917@tree6745", 
                    "ott313215"
                ], 
                [
                    "pg_2916@tree6744", 
                    "ott313215"
                ]
            ], 
            "partial_path_of": [
                [
                    "ot_615@Tr76459", 
                    "Tn11887504"
                ]
            ]
        }, 
        "ott313217": {
            "terminal": [
                [
                    "pg_2842@tree6603", 
                    "ott313215"
                ], 
                [
                    "pg_2918@tree6755", 
                    "ott313215"
                ], 
                [
                    "pg_2917@tree6745", 
                    "ott313215"
                ], 
                [
                    "pg_2916@tree6744", 
                    "ott313215"
                ]
            ], 
            "partial_path_of": [
                [
                    "ot_615@Tr76459", 
                    "Tn11887504"
                ]
            ]
        }, 
        "ott313214": {
            "terminal": [
                [
                    "pg_2842@tree6603", 
                    "ott313212"
                ], 
                [
                    "pg_2917@tree6745", 
                    "ott313212"
                ], 
                [
                    "pg_2916@tree6744", 
                    "ott313212"
                ]
            ], 
            "supported_by": [
                [
                    "ot_615@Tr76459", 
                    "Tn11887347"
                ]
            ], 
            "partial_path_of": [
                [
                    "pg_2918@tree6755", 
                    "node1175334"
                ]
            ]
        }, 
        "ott313215": {
            "terminal": [
                [
                    "pg_2842@tree6603", 
                    "ott313215"
                ], 
                [
                    "pg_2918@tree6755", 
                    "ott313215"
                ], 
                [
                    "pg_2917@tree6745", 
                    "ott313215"
                ], 
                [
                    "pg_2916@tree6744", 
                    "ott313215"
                ], 
                [
                    "ot_615@Tr76459", 
                    "ott313215"
                ]
            ]
        }, 
        "ott313212": {
            "terminal": [
                [
                    "pg_2842@tree6603", 
                    "ott313212"
                ], 
                [
                    "pg_2918@tree6755", 
                    "ott313212"
                ], 
                [
                    "pg_2922@tree6752", 
                    "ott313212"
                ], 
                [
                    "pg_2917@tree6745", 
                    "ott313212"
                ], 
                [
                    "pg_2916@tree6744", 
                    "ott313212"
                ], 
                [
                    "ot_615@Tr76459", 
                    "ott313212"
                ]
            ]
        }, 
        "ott5745970": {
            "terminal": [
                [
                    "pg_2917@tree6745", 
                    "ott5745970"
                ], 
                [
                    "pg_2923@tree6751", 
                    "ott5745970"
                ]
            ]
        }, 
        "ott458891": {
            "terminal": [
                [
                    "pg_2842@tree6603", 
                    "ott458891"
                ], 
                [
                    "pg_2916@tree6744", 
                    "ott458891"
                ]
            ]
        }, 
        "ott579397": {
            "terminal": [
                [
                    "pg_2842@tree6603", 
                    "ott579397"
                ], 
                [
                    "pg_2916@tree6744", 
                    "ott579397"
                ]
            ]
        }, 
        "ott579396": {
            "terminal": [
                [
                    "pg_2842@tree6603", 
                    "ott579396"
                ], 
                [
                    "pg_2916@tree6744", 
                    "ott579396"
                ]
            ]
        }, 
        "ott5745974": {
            "terminal": [
                [
                    "pg_2917@tree6745", 
                    "ott5745974"
                ], 
                [
                    "pg_2923@tree6751", 
                    "ott5745974"
                ], 
                [
                    "pg_2919@tree6749", 
                    "ott5745974"
                ]
            ]
        }, 
        "ott579399": {
            "terminal": [
                [
                    "pg_2842@tree6603", 
                    "ott579399"
                ], 
                [
                    "ot_74@tree1", 
                    "ott579399"
                ], 
                [
                    "pg_2916@tree6744", 
                    "ott579399"
                ]
            ]
        }, 
        "ott579398": {
            "terminal": [
                [
                    "pg_2918@tree6755", 
                    "ott579398"
                ], 
                [
                    "pg_2917@tree6745", 
                    "ott579398"
                ]
            ]
        }, 
        "ott313000": {
            "terminal": [
                [
                    "pg_2919@tree6749", 
                    "ott313000"
                ]
            ]
        }, 
        "ott95899": {
            "terminal": [
                [
                    "pg_2919@tree6749", 
                    "ott350473"
                ]
            ]
        }, 
        "ott2958598": {
            "terminal": [
                [
                    "pg_2923@tree6751", 
                    "ott5092954"
                ]
            ]
        }, 
        "mrcaott6742ott95900": {
            "supported_by": [
                [
                    "pg_2923@tree6751", 
                    "node1174668"
                ], 
                [
                    "pg_2919@tree6749", 
                    "node1174559"
                ]
            ]
        }, 
        "ott2958594": {
            "terminal": [
                [
                    "pg_2923@tree6751", 
                    "ott2958594"
                ]
            ]
        }, 
        "ott4678503": {
            "terminal": [
                [
                    "pg_2923@tree6751", 
                    "ott4678503"
                ]
            ]
        }, 
        "mrcaott845540ott968069": {
            "terminal": [
                [
                    "pg_2842@tree6603", 
                    "ott5740116"
                ], 
                [
                    "pg_2917@tree6745", 
                    "ott5740116"
                ], 
                [
                    "pg_2916@tree6744", 
                    "ott5740116"
                ], 
                [
                    "ot_615@Tr76459", 
                    "ott5740116"
                ]
            ], 
            "supported_by": [
                [
                    "pg_2921@tree6749", 
                    "node1174463"
                ], 
                [
                    "pg_2923@tree6751", 
                    "node1174764"
                ]
            ]
        }, 
        "ott2958592": {
            "terminal": [
                [
                    "pg_2923@tree6751", 
                    "ott2958592"
                ]
            ]
        }, 
        "mrcaott874467ott2958413": {
            "conflicts_with": [
                [
                    "pg_2923@tree6751", 
                    "node1174782"
                ]
            ], 
            "supported_by": [
                [
                    "pg_2921@tree6749", 
                    "node1174460"
                ]
            ]
        }, 
        "ott806690": {
            "terminal": [
                [
                    "pg_2918@tree6755", 
                    "ott5746016"
                ], 
                [
                    "pg_2917@tree6745", 
                    "ott5746016"
                ]
            ]
        }, 
        "mrcaott251974ott791782": {
            "terminal": [
                [
                    "ot_74@tree1", 
                    "ott251974"
                ]
            ], 
            "conflicts_with": [
                [
                    "ot_75@tree1", 
                    "node7"
                ], 
                [
                    "ot_75@tree1", 
                    "node6"
                ]
            ], 
            "supported_by": [
                [
                    "pg_2842@tree6603", 
                    "node1152929"
                ], 
                [
                    "pg_2916@tree6744", 
                    "node1173749"
                ]
            ]
        }, 
        "mrcaott206723ott845540": {
            "terminal": [
                [
                    "pg_2842@tree6603", 
                    "ott5740116"
                ], 
                [
                    "pg_2917@tree6745", 
                    "ott5740116"
                ], 
                [
                    "pg_2916@tree6744", 
                    "ott5740116"
                ], 
                [
                    "ot_615@Tr76459", 
                    "ott5740116"
                ]
            ], 
            "supported_by": [
                [
                    "pg_2923@tree6751", 
                    "node1174763"
                ]
            ]
        }, 
        "mrcaott206723ott845546": {
            "supported_by": [
                [
                    "pg_2921@tree6749", 
                    "node1174451"
                ], 
                [
                    "pg_2923@tree6751", 
                    "node1174797"
                ]
            ]
        }, 
        "mrcaott404551ott723887": {
            "terminal": [
                [
                    "pg_2842@tree6603", 
                    "ott5740095"
                ], 
                [
                    "pg_2916@tree6744", 
                    "ott5740095"
                ]
            ], 
            "supported_by": [
                [
                    "pg_2923@tree6751", 
                    "node1174930"
                ]
            ], 
            "partial_path_of": [
                [
                    "pg_2917@tree6745", 
                    "node1174041"
                ]
            ]
        }, 
        "mrcaott152043ott437066": {
            "terminal": [
                [
                    "pg_2842@tree6603", 
                    "ott437066"
                ], 
                [
                    "pg_2916@tree6744", 
                    "ott437066"
                ], 
                [
                    "ot_615@Tr76459", 
                    "ott437066"
                ]
            ], 
            "supported_by": [
                [
                    "pg_2918@tree6755", 
                    "node1175401"
                ], 
                [
                    "pg_2917@tree6745", 
                    "node1173902"
                ]
            ]
        }, 
        "ott1071395": {
            "terminal": [
                [
                    "pg_2842@tree6603", 
                    "ott1071395"
                ], 
                [
                    "ot_74@tree1", 
                    "ott1071395"
                ], 
                [
                    "pg_2916@tree6744", 
                    "ott1071395"
                ]
            ]
        }, 
        "mrcaott2958580ott2958582": {
            "supported_by": [
                [
                    "pg_2923@tree6751", 
                    "node1174743"
                ]
            ]
        }, 
        "ott826819": {
            "terminal": [
                [
                    "ot_163@tree1", 
                    "ott826819"
                ], 
                [
                    "pg_2923@tree6751", 
                    "ott826819"
                ]
            ]
        }, 
        "mrcaott129220ott465532": {
            "supported_by": [
                [
                    "pg_2923@tree6751", 
                    "node1174809"
                ]
            ]
        }, 
        "ott899323": {
            "terminal": [
                [
                    "pg_2842@tree6603", 
                    "ott949511"
                ], 
                [
                    "pg_2916@tree6744", 
                    "ott949511"
                ]
            ], 
            "supported_by": [
                [
                    "pg_2917@tree6745", 
                    "node1174025"
                ], 
                [
                    "pg_2923@tree6751", 
                    "node1174879"
                ]
            ]
        }, 
        "mrcaott404546ott5740068": {
            "supported_by": [
                [
                    "pg_2917@tree6745", 
                    "node1174028"
                ], 
                [
                    "pg_2923@tree6751", 
                    "node1174876"
                ]
            ]
        }, 
        "mrcaott532964ott1096023": {
            "terminal": [
                [
                    "pg_2842@tree6603", 
                    "ott1096023"
                ], 
                [
                    "pg_2917@tree6745", 
                    "ott1096023"
                ], 
                [
                    "pg_2916@tree6744", 
                    "ott1096023"
                ]
            ], 
            "supported_by": [
                [
                    "pg_2923@tree6751", 
                    "node1174706"
                ]
            ]
        }, 
        "ott562540": {
            "terminal": [
                [
                    "ot_163@tree1", 
                    "ott5740103"
                ], 
                [
                    "pg_2923@tree6751", 
                    "ott5740103"
                ]
            ]
        }, 
        "ott807580": {
            "terminal": [
                [
                    "pg_2917@tree6745", 
                    "ott807580"
                ]
            ]
        }, 
        "ott532947": {
            "terminal": [
                [
                    "pg_2923@tree6751", 
                    "ott532947"
                ], 
                [
                    "pg_2919@tree6749", 
                    "ott532947"
                ]
            ]
        }, 
        "ott413459": {
            "terminal": [
                [
                    "pg_2842@tree6603", 
                    "ott413459"
                ], 
                [
                    "pg_2918@tree6755", 
                    "ott413459"
                ], 
                [
                    "pg_2917@tree6745", 
                    "ott413459"
                ], 
                [
                    "pg_2916@tree6744", 
                    "ott413459"
                ], 
                [
                    "ot_615@Tr76459", 
                    "ott413459"
                ]
            ]
        }, 
        "ott325115": {
            "terminal": [
                [
                    "pg_2842@tree6603", 
                    "ott325115"
                ], 
                [
                    "pg_2916@tree6744", 
                    "ott325115"
                ]
            ]
        }, 
        "mrcaott313212ott418841": {
            "conflicts_with": [
                [
                    "ot_615@Tr76459", 
                    "Tn11887414"
                ], 
                [
                    "ot_615@Tr76459", 
                    "Tn11887388"
                ], 
                [
                    "ot_615@Tr76459", 
                    "Tn11887508"
                ], 
                [
                    "ot_615@Tr76459", 
                    "Tn11887502"
                ], 
                [
                    "ot_615@Tr76459", 
                    "Tn11887344"
                ], 
                [
                    "ot_615@Tr76459", 
                    "Tn11887513"
                ]
            ], 
            "supported_by": [
                [
                    "pg_2918@tree6755", 
                    "node1175330"
                ], 
                [
                    "pg_2922@tree6752", 
                    "node1175014"
                ]
            ], 
            "partial_path_of": [
                [
                    "pg_2842@tree6603", 
                    "node1152870"
                ], 
                [
                    "pg_2917@tree6745", 
                    "node1173910"
                ], 
                [
                    "pg_2916@tree6744", 
                    "node1173806"
                ]
            ]
        }, 
        "ott664820": {
            "terminal": [
                [
                    "pg_2842@tree6603", 
                    "ott664820"
                ], 
                [
                    "ot_74@tree1", 
                    "ott664820"
                ], 
                [
                    "pg_2916@tree6744", 
                    "ott664820"
                ]
            ]
        }, 
        "ott664821": {
            "terminal": [
                [
                    "pg_2842@tree6603", 
                    "ott898719"
                ], 
                [
                    "pg_2916@tree6744", 
                    "ott898719"
                ]
            ], 
            "supported_by": [
                [
                    "pg_2917@tree6745", 
                    "node1174010"
                ], 
                [
                    "pg_2923@tree6751", 
                    "node1174721"
                ]
            ]
        }, 
        "ott348013": {
            "terminal": [
                [
                    "pg_2842@tree6603", 
                    "ott5746022"
                ], 
                [
                    "pg_2918@tree6755", 
                    "ott889276"
                ], 
                [
                    "pg_2916@tree6744", 
                    "ott5746022"
                ], 
                [
                    "ot_615@Tr76459", 
                    "ott2957916"
                ]
            ], 
            "supported_by": [
                [
                    "pg_2917@tree6745", 
                    "node1173955"
                ]
            ]
        }, 
        "ott348014": {
            "terminal": [
                [
                    "pg_2842@tree6603", 
                    "ott5746022"
                ], 
                [
                    "pg_2917@tree6745", 
                    "ott5746022"
                ], 
                [
                    "pg_2916@tree6744", 
                    "ott5746022"
                ]
            ]
        }, 
        "ott2958842": {
            "terminal": [
                [
                    "pg_2923@tree6751", 
                    "ott2958842"
                ], 
                [
                    "ot_615@Tr76459", 
                    "ott2958842"
                ]
            ]
        }, 
        "mrcaott288146ott1019471": {
            "supported_by": [
                [
                    "pg_2923@tree6751", 
                    "node1174664"
                ]
            ]
        }, 
        "mrcaott898714ott1096021": {
            "terminal": [
                [
                    "pg_2842@tree6603", 
                    "ott898714"
                ], 
                [
                    "pg_2917@tree6745", 
                    "ott898714"
                ], 
                [
                    "pg_2916@tree6744", 
                    "ott898714"
                ]
            ], 
            "supported_by": [
                [
                    "pg_2923@tree6751", 
                    "node1174650"
                ]
            ]
        }, 
        "ott1069931": {
            "terminal": [
                [
                    "pg_2923@tree6751", 
                    "ott1069931"
                ]
            ]
        }, 
        "ott312997": {
            "terminal": [
                [
                    "pg_2923@tree6751", 
                    "ott312997"
                ], 
                [
                    "pg_2919@tree6749", 
                    "ott312997"
                ]
            ]
        }, 
        "ott902109": {
            "terminal": [
                [
                    "pg_2842@tree6603", 
                    "ott902109"
                ], 
                [
                    "pg_2918@tree6755", 
                    "ott902109"
                ], 
                [
                    "pg_2917@tree6745", 
                    "ott902109"
                ], 
                [
                    "pg_2916@tree6744", 
                    "ott902109"
                ]
            ]
        }, 
        "ott1083514": {
            "terminal": [
                [
                    "pg_2842@tree6603", 
                    "ott557067"
                ], 
                [
                    "pg_2916@tree6744", 
                    "ott557067"
                ]
            ]
        }, 
        "ott206746": {
            "terminal": [
                [
                    "pg_2921@tree6749", 
                    "ott5745953"
                ], 
                [
                    "pg_2923@tree6751", 
                    "ott5745953"
                ]
            ]
        }, 
        "ott1010498": {
            "terminal": [
                [
                    "pg_2842@tree6603", 
                    "ott65027"
                ], 
                [
                    "pg_2916@tree6744", 
                    "ott65027"
                ]
            ]
        }, 
        "ott293042": {
            "terminal": [
                [
                    "pg_2918@tree6755", 
                    "ott293042"
                ], 
                [
                    "pg_2917@tree6745", 
                    "ott293042"
                ], 
                [
                    "ot_615@Tr76459", 
                    "ott293042"
                ]
            ]
        }, 
        "ott5734253": {
            "terminal": [
                [
                    "pg_2842@tree6603", 
                    "ott791628"
                ], 
                [
                    "pg_2916@tree6744", 
                    "ott791628"
                ]
            ], 
            "partial_path_of": [
                [
                    "pg_2917@tree6745", 
                    "node1173894"
                ], 
                [
                    "ot_615@Tr76459", 
                    "Tn11887465"
                ]
            ]
        }, 
        "ott293037": {
            "terminal": [
                [
                    "pg_2842@tree6603", 
                    "ott579397"
                ], 
                [
                    "pg_2916@tree6744", 
                    "ott579397"
                ]
            ]
        }, 
        "mrcaott741748ott849595": {
            "terminal": [
                [
                    "ot_71@tree1", 
                    "ott741748"
                ], 
                [
                    "ot_74@tree1", 
                    "ott741748"
                ]
            ], 
            "supported_by": [
                [
                    "pg_2842@tree6603", 
                    "node1152912"
                ], 
                [
                    "pg_2916@tree6744", 
                    "node1173783"
                ]
            ]
        }, 
        "ott750634": {
            "terminal": [
                [
                    "pg_2917@tree6745", 
                    "ott750634"
                ], 
                [
                    "pg_2923@tree6751", 
                    "ott750634"
                ]
            ]
        }, 
        "ott968070": {
            "terminal": [
                [
                    "pg_2921@tree6749", 
                    "ott5740113"
                ], 
                [
                    "pg_2923@tree6751", 
                    "ott5740113"
                ]
            ]
        }, 
        "mrcaott129220ott148174": {
            "conflicts_with": [
                [
                    "pg_2923@tree6751", 
                    "node1174835"
                ], 
                [
                    "pg_2923@tree6751", 
                    "node1174831"
                ]
            ], 
            "supported_by": [
                [
                    "ot_163@tree1", 
                    "node41"
                ]
            ]
        }, 
        "ott363891": {
            "supported_by": [
                [
                    "pg_2842@tree6603", 
                    "node1152939"
                ], 
                [
                    "pg_2916@tree6744", 
                    "node1173731"
                ]
            ]
        }, 
        "ott363890": {
            "terminal": [
                [
                    "pg_2842@tree6603", 
                    "ott579397"
                ], 
                [
                    "pg_2916@tree6744", 
                    "ott579397"
                ]
            ]
        }, 
        "ott845540": {
            "terminal": [
                [
                    "pg_2921@tree6749", 
                    "ott845540"
                ], 
                [
                    "pg_2923@tree6751", 
                    "ott845540"
                ]
            ]
        }, 
        "ott2959152": {
            "terminal": [
                [
                    "ot_74@tree1", 
                    "ott2959169"
                ]
            ]
        }, 
        "ott222402": {
            "terminal": [
                [
                    "ot_163@tree1", 
                    "ott222402"
                ], 
                [
                    "pg_2923@tree6751", 
                    "ott222402"
                ]
            ]
        }, 
        "ott6739": {
            "terminal": [
                [
                    "pg_2842@tree6603", 
                    "ott6739"
                ], 
                [
                    "pg_2916@tree6744", 
                    "ott6739"
                ]
            ]
        }, 
        "ott259513": {
            "terminal": [
                [
                    "pg_2842@tree6603", 
                    "ott259513"
                ], 
                [
                    "pg_2917@tree6745", 
                    "ott259513"
                ], 
                [
                    "pg_2916@tree6744", 
                    "ott259513"
                ], 
                [
                    "pg_2923@tree6751", 
                    "ott259513"
                ], 
                [
                    "ot_615@Tr76459", 
                    "ott259513"
                ]
            ]
        }, 
        "ott259517": {
            "terminal": [
                [
                    "pg_2917@tree6745", 
                    "ott5740068"
                ], 
                [
                    "pg_2923@tree6751", 
                    "ott5740068"
                ]
            ]
        }, 
        "ott203265": {
            "terminal": [
                [
                    "pg_2842@tree6603", 
                    "ott5740079"
                ], 
                [
                    "pg_2917@tree6745", 
                    "ott5740079"
                ], 
                [
                    "pg_2916@tree6744", 
                    "ott5740079"
                ], 
                [
                    "pg_2923@tree6751", 
                    "ott5740079"
                ]
            ]
        }, 
        "ott367703": {
            "terminal": [
                [
                    "ot_71@tree1", 
                    "ott1049749"
                ]
            ]
        }, 
        "ott203266": {
            "terminal": [
                [
                    "pg_2842@tree6603", 
                    "ott5740095"
                ], 
                [
                    "pg_2917@tree6745", 
                    "ott5740095"
                ], 
                [
                    "pg_2916@tree6744", 
                    "ott5740095"
                ], 
                [
                    "pg_2923@tree6751", 
                    "ott5740095"
                ]
            ]
        }, 
        "mrcaott414909ott458842": {
            "supported_by": [
                [
                    "pg_2842@tree6603", 
                    "node1152896"
                ], 
                [
                    "ot_74@tree1", 
                    "node10"
                ], 
                [
                    "pg_2916@tree6744", 
                    "node1173766"
                ]
            ]
        }, 
        "ott220060": {
            "terminal": [
                [
                    "pg_2923@tree6751", 
                    "ott220060"
                ], 
                [
                    "ot_615@Tr76459", 
                    "ott220060"
                ]
            ]
        }, 
        "ott580649": {
            "terminal": [
                [
                    "ot_163@tree1", 
                    "ott580651"
                ], 
                [
                    "pg_2923@tree6751", 
                    "ott580651"
                ]
            ]
        }, 
        "ott269135": {
            "terminal": [
                [
                    "pg_2842@tree6603", 
                    "ott269135"
                ], 
                [
                    "ot_71@tree1", 
                    "ott269135"
                ], 
                [
                    "ot_74@tree1", 
                    "ott269135"
                ], 
                [
                    "pg_2916@tree6744", 
                    "ott269135"
                ]
            ]
        }, 
        "ott442411": {
            "terminal": [
                [
                    "pg_2917@tree6745", 
                    "ott442411"
                ], 
                [
                    "pg_2923@tree6751", 
                    "ott442411"
                ]
            ]
        }, 
        "mrcaott553792ott630772": {
            "supported_by": [
                [
                    "pg_2923@tree6751", 
                    "node1174711"
                ]
            ]
        }, 
        "mrcaott47716ott167279": {
            "conflicts_with": [
                [
                    "ot_75@tree1", 
                    "node6"
                ]
            ], 
            "supported_by": [
                [
                    "pg_2842@tree6603", 
                    "node1152891"
                ], 
                [
                    "ot_74@tree1", 
                    "node5"
                ], 
                [
                    "pg_2916@tree6744", 
                    "node1173743"
                ]
            ]
        }, 
        "ott458844": {
            "terminal": [
                [
                    "pg_2842@tree6603", 
                    "ott458844"
                ], 
                [
                    "ot_74@tree1", 
                    "ott458844"
                ], 
                [
                    "pg_2916@tree6744", 
                    "ott458844"
                ]
            ]
        }, 
        "ott165468": {
            "terminal": [
                [
                    "pg_2842@tree6603", 
                    "ott165468"
                ], 
                [
                    "pg_2917@tree6745", 
                    "ott165468"
                ], 
                [
                    "pg_2916@tree6744", 
                    "ott165468"
                ], 
                [
                    "pg_2923@tree6751", 
                    "ott165468"
                ], 
                [
                    "pg_2919@tree6749", 
                    "ott165468"
                ]
            ]
        }, 
        "mrcaott152043ott182524": {
            "supported_by": [
                [
                    "ot_615@Tr76459", 
                    "Tn11887399"
                ]
            ], 
            "partial_path_of": [
                [
                    "pg_2842@tree6603", 
                    "node1152853"
                ], 
                [
                    "pg_2918@tree6755", 
                    "node1175398"
                ], 
                [
                    "pg_2917@tree6745", 
                    "node1173898"
                ], 
                [
                    "pg_2916@tree6744", 
                    "node1173825"
                ]
            ]
        }, 
        "ott1040187": {
            "supported_by": [
                [
                    "pg_2842@tree6603", 
                    "node1152946"
                ], 
                [
                    "pg_2916@tree6744", 
                    "node1173727"
                ]
            ]
        }, 
        "ott1040185": {
            "terminal": [
                [
                    "pg_2842@tree6603", 
                    "ott636371"
                ], 
                [
                    "pg_2916@tree6744", 
                    "ott636371"
                ]
            ]
        }, 
        "mrcaott47716ott468766": {
            "supported_by": [
                [
                    "pg_2842@tree6603", 
                    "node1152893"
                ], 
                [
                    "ot_74@tree1", 
                    "node7"
                ], 
                [
                    "pg_2916@tree6744", 
                    "node1173757"
                ]
            ]
        }, 
        "ott473106": {
            "terminal": [
                [
                    "pg_2842@tree6603", 
                    "ott473106"
                ], 
                [
                    "pg_2918@tree6755", 
                    "ott473106"
                ], 
                [
                    "pg_2917@tree6745", 
                    "ott473106"
                ], 
                [
                    "pg_2916@tree6744", 
                    "ott473106"
                ], 
                [
                    "ot_615@Tr76459", 
                    "ott473106"
                ]
            ]
        }, 
        "mrcaott902066ott902069": {
            "supported_by": [
                [
                    "pg_2917@tree6745", 
                    "node1173920"
                ]
            ]
        }, 
        "mrcaott152043ott2958165": {
            "terminal": [
                [
                    "pg_2842@tree6603", 
                    "ott437066"
                ], 
                [
                    "pg_2916@tree6744", 
                    "ott437066"
                ]
            ], 
            "supported_by": [
                [
                    "ot_615@Tr76459", 
                    "Tn11887346"
                ]
            ], 
            "partial_path_of": [
                [
                    "pg_2917@tree6745", 
                    "node1173900"
                ]
            ]
        }, 
        "ott374192": {
            "terminal": [
                [
                    "pg_2917@tree6745", 
                    "ott5745970"
                ], 
                [
                    "pg_2923@tree6751", 
                    "ott5745970"
                ]
            ]
        }, 
        "ott436304": {
            "terminal": [
                [
                    "pg_2923@tree6751", 
                    "ott436304"
                ]
            ]
        }, 
        "ott160891": {
            "terminal": [
                [
                    "pg_2842@tree6603", 
                    "ott160888"
                ], 
                [
                    "pg_2916@tree6744", 
                    "ott160888"
                ], 
                [
                    "ot_615@Tr76459", 
                    "ott990038"
                ]
            ], 
            "supported_by": [
                [
                    "pg_2918@tree6755", 
                    "node1175354"
                ], 
                [
                    "pg_2917@tree6745", 
                    "node1173940"
                ]
            ]
        }, 
        "mrcaott404546ott949511": {
            "terminal": [
                [
                    "pg_2842@tree6603", 
                    "ott949511"
                ], 
                [
                    "pg_2916@tree6744", 
                    "ott949511"
                ]
            ], 
            "supported_by": [
                [
                    "pg_2923@tree6751", 
                    "node1174875"
                ]
            ], 
            "partial_path_of": [
                [
                    "pg_2917@tree6745", 
                    "node1174024"
                ]
            ]
        }, 
        "ott735759": {
            "terminal": [
                [
                    "pg_2923@tree6751", 
                    "ott735759"
                ], 
                [
                    "pg_2919@tree6749", 
                    "ott735759"
                ]
            ]
        }, 
        "mrcaott1008117ott2958433": {
            "terminal": [
                [
                    "pg_2923@tree6751", 
                    "ott1008117"
                ]
            ], 
            "supported_by": [
                [
                    "ot_163@tree1", 
                    "node95"
                ]
            ]
        }, 
        "ott5753216": {
            "terminal": [
                [
                    "ot_615@Tr76459", 
                    "ott5753216"
                ]
            ]
        }, 
        "mrcaott206723ott499772": {
            "supported_by": [
                [
                    "pg_2921@tree6749", 
                    "node1174443"
                ], 
                [
                    "pg_2923@tree6751", 
                    "node1174789"
                ]
            ]
        }, 
        "ott2958717": {
            "terminal": [
                [
                    "pg_2923@tree6751", 
                    "ott2958717"
                ]
            ]
        }, 
        "ott152043": {
            "terminal": [
                [
                    "pg_2918@tree6755", 
                    "ott152043"
                ], 
                [
                    "pg_2917@tree6745", 
                    "ott152043"
                ]
            ]
        }, 
        "ott152041": {
            "terminal": [
                [
                    "pg_2842@tree6603", 
                    "ott437066"
                ], 
                [
                    "pg_2916@tree6744", 
                    "ott437066"
                ], 
                [
                    "ot_615@Tr76459", 
                    "ott437066"
                ]
            ], 
            "partial_path_of": [
                [
                    "pg_2917@tree6745", 
                    "node1173900"
                ]
            ]
        }, 
        "ott458843": {
            "terminal": [
                [
                    "pg_2842@tree6603", 
                    "ott458843"
                ], 
                [
                    "ot_74@tree1", 
                    "ott458843"
                ], 
                [
                    "pg_2916@tree6744", 
                    "ott458843"
                ]
            ]
        }, 
        "ott458842": {
            "terminal": [
                [
                    "pg_2842@tree6603", 
                    "ott458842"
                ], 
                [
                    "ot_74@tree1", 
                    "ott458842"
                ], 
                [
                    "pg_2916@tree6744", 
                    "ott458842"
                ]
            ]
        }, 
        "mrcaott499772ott499784": {
            "supported_by": [
                [
                    "pg_2921@tree6749", 
                    "node1174447"
                ], 
                [
                    "pg_2923@tree6751", 
                    "node1174794"
                ]
            ]
        }, 
        "ott458840": {
            "terminal": [
                [
                    "pg_2842@tree6603", 
                    "ott458840"
                ], 
                [
                    "ot_74@tree1", 
                    "ott458840"
                ], 
                [
                    "pg_2916@tree6744", 
                    "ott458840"
                ]
            ]
        }, 
        "ott176864": {
            "terminal": [
                [
                    "pg_2923@tree6751", 
                    "ott176864"
                ]
            ]
        }, 
        "mrcaott323642ott580631": {
            "conflicts_with": [
                [
                    "pg_2917@tree6745", 
                    "node1174031"
                ]
            ], 
            "supported_by": [
                [
                    "pg_2923@tree6751", 
                    "node1174857"
                ]
            ], 
            "partial_path_of": [
                [
                    "pg_2842@tree6603", 
                    "node1152824"
                ], 
                [
                    "pg_2916@tree6744", 
                    "node1173858"
                ]
            ]
        }, 
        "mrcaott414909ott458840": {
            "supported_by": [
                [
                    "pg_2842@tree6603", 
                    "node1152895"
                ], 
                [
                    "ot_74@tree1", 
                    "node9"
                ], 
                [
                    "pg_2916@tree6744", 
                    "node1173760"
                ]
            ]
        }, 
        "ott1085215": {
            "supported_by": [
                [
                    "pg_2842@tree6603", 
                    "node1152944"
                ], 
                [
                    "pg_2916@tree6744", 
                    "node1173721"
                ]
            ]
        }, 
        "ott5726087": {
            "terminal": [
                [
                    "pg_2923@tree6751", 
                    "ott2958842"
                ], 
                [
                    "ot_615@Tr76459", 
                    "ott2958842"
                ]
            ]
        }, 
        "ott5726085": {
            "partial_path_of": [
                [
                    "pg_2923@tree6751", 
                    "node1174713"
                ]
            ]
        }, 
        "mrcaott251974ott664820": {
            "conflicts_with": [
                [
                    "ot_75@tree1", 
                    "node6"
                ]
            ], 
            "supported_by": [
                [
                    "pg_2842@tree6603", 
                    "node1152922"
                ], 
                [
                    "ot_74@tree1", 
                    "node34"
                ], 
                [
                    "pg_2916@tree6744", 
                    "node1173746"
                ]
            ]
        }, 
        "ott707525": {
            "terminal": [
                [
                    "pg_2923@tree6751", 
                    "ott707525"
                ]
            ]
        }, 
        "ott502933": {
            "terminal": [
                [
                    "pg_2842@tree6603", 
                    "ott502933"
                ], 
                [
                    "ot_71@tree1", 
                    "ott502933"
                ], 
                [
                    "ot_74@tree1", 
                    "ott502933"
                ], 
                [
                    "pg_2916@tree6744", 
                    "ott502933"
                ]
            ]
        }, 
        "ott472001": {
            "terminal": [
                [
                    "ot_163@tree1", 
                    "ott472001"
                ], 
                [
                    "pg_2923@tree6751", 
                    "ott472001"
                ]
            ]
        }, 
        "mrcaott1050743ott5336735": {
            "terminal": [
                [
                    "pg_2917@tree6745", 
                    "ott5336735"
                ]
            ], 
            "supported_by": [
                [
                    "pg_2923@tree6751", 
                    "node1174758"
                ]
            ]
        }, 
        "ott1023077": {
            "terminal": [
                [
                    "pg_2923@tree6751", 
                    "ott1023077"
                ]
            ]
        }, 
        "ott283984": {
            "terminal": [
                [
                    "pg_2842@tree6603", 
                    "ott283984"
                ], 
                [
                    "pg_2918@tree6755", 
                    "ott283984"
                ], 
                [
                    "pg_2917@tree6745", 
                    "ott283984"
                ], 
                [
                    "pg_2916@tree6744", 
                    "ott283984"
                ]
            ]
        }, 
        "ott283983": {
            "terminal": [
                [
                    "pg_2842@tree6603", 
                    "ott283984"
                ], 
                [
                    "pg_2918@tree6755", 
                    "ott283984"
                ], 
                [
                    "pg_2917@tree6745", 
                    "ott283984"
                ], 
                [
                    "pg_2916@tree6744", 
                    "ott283984"
                ]
            ]
        }, 
        "ott5726103": {
            "terminal": [
                [
                    "pg_2842@tree6603", 
                    "ott949511"
                ], 
                [
                    "pg_2916@tree6744", 
                    "ott949511"
                ]
            ], 
            "supported_by": [
                [
                    "pg_2917@tree6745", 
                    "node1174025"
                ], 
                [
                    "pg_2923@tree6751", 
                    "node1174879"
                ]
            ]
        }, 
        "ott226623": {
            "terminal": [
                [
                    "ot_163@tree1", 
                    "ott222402"
                ], 
                [
                    "pg_2923@tree6751", 
                    "ott222402"
                ]
            ]
        }, 
        "mrcaott534439ott902109": {
            "terminal": [
                [
                    "pg_2842@tree6603", 
                    "ott902109"
                ], 
                [
                    "pg_2916@tree6744", 
                    "ott902109"
                ]
            ], 
            "supported_by": [
                [
                    "pg_2918@tree6755", 
                    "node1175345"
                ], 
                [
                    "pg_2917@tree6745", 
                    "node1173963"
                ]
            ]
        }, 
        "mrcaott43613ott206723": {
            "conflicts_with": [
                [
                    "pg_2923@tree6751", 
                    "node1174748"
                ], 
                [
                    "pg_2923@tree6751", 
                    "node1174746"
                ], 
                [
                    "pg_2923@tree6751", 
                    "node1174736"
                ], 
                [
                    "pg_2923@tree6751", 
                    "node1174734"
                ], 
                [
                    "pg_2923@tree6751", 
                    "node1174732"
                ], 
                [
                    "pg_2923@tree6751", 
                    "node1174728"
                ], 
                [
                    "pg_2923@tree6751", 
                    "node1174727"
                ]
            ], 
            "supported_by": [
                [
                    "pg_2842@tree6603", 
                    "node1152822"
                ], 
                [
                    "pg_2917@tree6745", 
                    "node1174017"
                ], 
                [
                    "pg_2916@tree6744", 
                    "node1173850"
                ]
            ], 
            "partial_path_of": [
                [
                    "ot_615@Tr76459", 
                    "Tn11887327"
                ]
            ]
        }, 
        "ott686784": {
            "terminal": [
                [
                    "pg_2923@tree6751", 
                    "ott686784"
                ]
            ]
        }, 
        "ott663619": {
            "terminal": [
                [
                    "pg_2842@tree6603", 
                    "ott5740116"
                ], 
                [
                    "pg_2917@tree6745", 
                    "ott5740116"
                ], 
                [
                    "pg_2916@tree6744", 
                    "ott5740116"
                ], 
                [
                    "ot_615@Tr76459", 
                    "ott5740116"
                ]
            ], 
            "supported_by": [
                [
                    "pg_2921@tree6749", 
                    "node1174465"
                ], 
                [
                    "pg_2923@tree6751", 
                    "node1174766"
                ]
            ]
        }, 
        "mrcaott6742ott140026": {
            "terminal": [
                [
                    "pg_2842@tree6603", 
                    "ott165468"
                ], 
                [
                    "pg_2916@tree6744", 
                    "ott165468"
                ]
            ], 
            "supported_by": [
                [
                    "pg_2923@tree6751", 
                    "node1174667"
                ]
            ], 
            "partial_path_of": [
                [
                    "pg_2917@tree6745", 
                    "node1174002"
                ], 
                [
                    "pg_2919@tree6749", 
                    "node1174452"
                ]
            ]
        }, 
        "mrcaott6742ott140025": {
            "terminal": [
                [
                    "pg_2842@tree6603", 
                    "ott165468"
                ], 
                [
                    "pg_2916@tree6744", 
                    "ott165468"
                ]
            ], 
            "supported_by": [
                [
                    "pg_2923@tree6751", 
                    "node1174659"
                ], 
                [
                    "pg_2919@tree6749", 
                    "node1174446"
                ]
            ], 
            "partial_path_of": [
                [
                    "pg_2917@tree6745", 
                    "node1174002"
                ]
            ]
        }, 
        "ott499772": {
            "terminal": [
                [
                    "pg_2921@tree6749", 
                    "ott499772"
                ], 
                [
                    "pg_2923@tree6751", 
                    "ott499772"
                ]
            ]
        }, 
        "mrcaott5092947ott5745953": {
            "terminal": [
                [
                    "pg_2921@tree6749", 
                    "ott5745953"
                ]
            ], 
            "supported_by": [
                [
                    "pg_2923@tree6751", 
                    "node1174805"
                ]
            ]
        }, 
        "ott902081": {
            "terminal": [
                [
                    "pg_2918@tree6755", 
                    "ott902081"
                ], 
                [
                    "pg_2917@tree6745", 
                    "ott902081"
                ]
            ]
        }, 
        "ott499777": {
            "terminal": [
                [
                    "pg_2921@tree6749", 
                    "ott499775"
                ], 
                [
                    "pg_2923@tree6751", 
                    "ott499775"
                ]
            ]
        }, 
        "ott499774": {
            "terminal": [
                [
                    "pg_2921@tree6749", 
                    "ott499772"
                ], 
                [
                    "pg_2923@tree6751", 
                    "ott499772"
                ]
            ]
        }, 
        "ott499775": {
            "terminal": [
                [
                    "pg_2921@tree6749", 
                    "ott499775"
                ], 
                [
                    "pg_2923@tree6751", 
                    "ott499775"
                ]
            ]
        }, 
        "ott902121": {
            "terminal": [
                [
                    "pg_2842@tree6603", 
                    "ott902121"
                ], 
                [
                    "pg_2918@tree6755", 
                    "ott902121"
                ], 
                [
                    "pg_2917@tree6745", 
                    "ott902121"
                ], 
                [
                    "pg_2916@tree6744", 
                    "ott902121"
                ]
            ]
        }, 
        "ott499778": {
            "terminal": [
                [
                    "pg_2921@tree6749", 
                    "ott499778"
                ], 
                [
                    "pg_2923@tree6751", 
                    "ott499778"
                ]
            ]
        }, 
        "ott1049749": {
            "terminal": [
                [
                    "ot_71@tree1", 
                    "ott1049749"
                ]
            ]
        }, 
        "ott2958271": {
            "terminal": [
                [
                    "ot_615@Tr76459", 
                    "ott2958271"
                ]
            ]
        }, 
        "ott40996": {
            "terminal": [
                [
                    "ot_71@tree1", 
                    "ott245803"
                ]
            ]
        }, 
        "ott5746022": {
            "terminal": [
                [
                    "pg_2842@tree6603", 
                    "ott5746022"
                ], 
                [
                    "pg_2917@tree6745", 
                    "ott5746022"
                ], 
                [
                    "pg_2916@tree6744", 
                    "ott5746022"
                ]
            ]
        }, 
        "ott463540": {
            "terminal": [
                [
                    "pg_2918@tree6755", 
                    "ott463540"
                ]
            ]
        }, 
        "mrcaott43613ott212699": {
            "supported_by": [
                [
                    "pg_2923@tree6751", 
                    "node1174886"
                ]
            ], 
            "partial_path_of": [
                [
                    "pg_2842@tree6603", 
                    "node1152829"
                ], 
                [
                    "pg_2917@tree6745", 
                    "node1174037"
                ], 
                [
                    "pg_2916@tree6744", 
                    "node1173855"
                ]
            ]
        }, 
        "ott497533": {
            "terminal": [
                [
                    "pg_2842@tree6603", 
                    "ott990035"
                ], 
                [
                    "pg_2918@tree6755", 
                    "ott990035"
                ], 
                [
                    "pg_2922@tree6752", 
                    "ott990035"
                ], 
                [
                    "pg_2917@tree6745", 
                    "ott990035"
                ], 
                [
                    "pg_2916@tree6744", 
                    "ott990035"
                ], 
                [
                    "ot_615@Tr76459", 
                    "ott990035"
                ]
            ]
        }, 
        "ott437066": {
            "terminal": [
                [
                    "pg_2842@tree6603", 
                    "ott437066"
                ], 
                [
                    "pg_2918@tree6755", 
                    "ott437066"
                ], 
                [
                    "pg_2917@tree6745", 
                    "ott437066"
                ], 
                [
                    "pg_2916@tree6744", 
                    "ott437066"
                ], 
                [
                    "ot_615@Tr76459", 
                    "ott437066"
                ]
            ]
        }, 
        "ott807576": {
            "terminal": [
                [
                    "pg_2918@tree6755", 
                    "ott807576"
                ], 
                [
                    "pg_2917@tree6745", 
                    "ott807576"
                ]
            ]
        }, 
        "ott807574": {
            "terminal": [
                [
                    "pg_2918@tree6755", 
                    "ott807574"
                ], 
                [
                    "pg_2917@tree6745", 
                    "ott807574"
                ]
            ]
        }, 
        "ott436305": {
            "terminal": [
                [
                    "pg_2923@tree6751", 
                    "ott436305"
                ]
            ]
        }, 
        "mrcaott458843ott859010": {
            "terminal": [
                [
                    "ot_75@tree1", 
                    "ott859010"
                ]
            ], 
            "supported_by": [
                [
                    "pg_2842@tree6603", 
                    "node1152924"
                ], 
                [
                    "pg_2916@tree6744", 
                    "node1173752"
                ]
            ], 
            "partial_path_of": [
                [
                    "ot_74@tree1", 
                    "node36"
                ]
            ]
        }, 
        "ott680018": {
            "terminal": [
                [
                    "ot_163@tree1", 
                    "ott680018"
                ], 
                [
                    "pg_2923@tree6751", 
                    "ott680018"
                ]
            ]
        }, 
        "mrcaott140026ott165468": {
            "terminal": [
                [
                    "pg_2842@tree6603", 
                    "ott165468"
                ], 
                [
                    "pg_2916@tree6744", 
                    "ott165468"
                ]
            ], 
            "conflicts_with": [
                [
                    "pg_2919@tree6749", 
                    "node1174547"
                ], 
                [
                    "pg_2919@tree6749", 
                    "node1174528"
                ], 
                [
                    "pg_2919@tree6749", 
                    "node1174489"
                ], 
                [
                    "pg_2919@tree6749", 
                    "node1174462"
                ]
            ], 
            "supported_by": [
                [
                    "pg_2923@tree6751", 
                    "node1174673"
                ]
            ], 
            "partial_path_of": [
                [
                    "pg_2917@tree6745", 
                    "node1174002"
                ]
            ]
        }, 
        "ott664816": {
            "terminal": [
                [
                    "pg_2917@tree6745", 
                    "ott664816"
                ], 
                [
                    "pg_2923@tree6751", 
                    "ott664816"
                ]
            ]
        }, 
        "ott990035": {
            "terminal": [
                [
                    "pg_2842@tree6603", 
                    "ott990035"
                ], 
                [
                    "pg_2918@tree6755", 
                    "ott990035"
                ], 
                [
                    "pg_2922@tree6752", 
                    "ott990035"
                ], 
                [
                    "pg_2917@tree6745", 
                    "ott990035"
                ], 
                [
                    "pg_2916@tree6744", 
                    "ott990035"
                ], 
                [
                    "ot_615@Tr76459", 
                    "ott990035"
                ]
            ]
        }, 
        "ott5535559": {
            "terminal": [
                [
                    "ot_163@tree1", 
                    "ott5535559"
                ]
            ]
        }, 
        "ott990033": {
            "terminal": [
                [
                    "pg_2918@tree6755", 
                    "ott990033"
                ], 
                [
                    "pg_2922@tree6752", 
                    "ott990033"
                ], 
                [
                    "ot_615@Tr76459", 
                    "ott990033"
                ]
            ]
        }, 
        "ott65031": {
            "terminal": [
                [
                    "pg_2842@tree6603", 
                    "ott557067"
                ], 
                [
                    "pg_2916@tree6744", 
                    "ott557067"
                ]
            ]
        }, 
        "ott990038": {
            "terminal": [
                [
                    "pg_2918@tree6755", 
                    "ott990038"
                ], 
                [
                    "ot_615@Tr76459", 
                    "ott990038"
                ]
            ]
        }, 
        "mrcaott251974ott458843": {
            "conflicts_with": [
                [
                    "ot_75@tree1", 
                    "node6"
                ]
            ], 
            "supported_by": [
                [
                    "pg_2842@tree6603", 
                    "node1152923"
                ], 
                [
                    "ot_74@tree1", 
                    "node35"
                ], 
                [
                    "pg_2916@tree6744", 
                    "node1173748"
                ]
            ]
        }, 
        "ott47716": {
            "terminal": [
                [
                    "pg_2842@tree6603", 
                    "ott47716"
                ], 
                [
                    "ot_71@tree1", 
                    "ott47716"
                ], 
                [
                    "pg_2916@tree6744", 
                    "ott47716"
                ]
            ]
        }, 
        "mrcaott493488ott579400": {
            "terminal": [
                [
                    "ot_615@Tr76459", 
                    "ott493488"
                ]
            ], 
            "supported_by": [
                [
                    "pg_2918@tree6755", 
                    "node1175362"
                ], 
                [
                    "pg_2917@tree6745", 
                    "node1173946"
                ]
            ]
        }, 
        "ott5740113": {
            "terminal": [
                [
                    "pg_2921@tree6749", 
                    "ott5740113"
                ], 
                [
                    "pg_2923@tree6751", 
                    "ott5740113"
                ]
            ]
        }, 
        "ott5740114": {
            "terminal": [
                [
                    "pg_2921@tree6749", 
                    "ott5740114"
                ], 
                [
                    "pg_2923@tree6751", 
                    "ott5740114"
                ]
            ]
        }, 
        "ott5740116": {
            "terminal": [
                [
                    "pg_2842@tree6603", 
                    "ott5740116"
                ], 
                [
                    "pg_2921@tree6749", 
                    "ott5740116"
                ], 
                [
                    "pg_2917@tree6745", 
                    "ott5740116"
                ], 
                [
                    "pg_2916@tree6744", 
                    "ott5740116"
                ], 
                [
                    "pg_2923@tree6751", 
                    "ott5740116"
                ], 
                [
                    "ot_615@Tr76459", 
                    "ott5740116"
                ]
            ]
        }, 
        "mrcaott323642ott580073": {
            "terminal": [
                [
                    "pg_2842@tree6603", 
                    "ott323642"
                ], 
                [
                    "pg_2917@tree6745", 
                    "ott323642"
                ], 
                [
                    "pg_2916@tree6744", 
                    "ott323642"
                ]
            ], 
            "supported_by": [
                [
                    "pg_2923@tree6751", 
                    "node1174870"
                ]
            ]
        }, 
        "ott5745971": {
            "terminal": [
                [
                    "pg_2917@tree6745", 
                    "ott5745971"
                ], 
                [
                    "pg_2923@tree6751", 
                    "ott5745971"
                ], 
                [
                    "pg_2919@tree6749", 
                    "ott5745971"
                ]
            ]
        }, 
        "ott723887": {
            "terminal": [
                [
                    "pg_2923@tree6751", 
                    "ott723887"
                ]
            ]
        }, 
        "mrcaott872711ott2958735": {
            "terminal": [
                [
                    "pg_2842@tree6603", 
                    "ott5740079"
                ], 
                [
                    "pg_2917@tree6745", 
                    "ott5740079"
                ], 
                [
                    "pg_2916@tree6744", 
                    "ott5740079"
                ]
            ], 
            "supported_by": [
                [
                    "pg_2923@tree6751", 
                    "node1174866"
                ]
            ]
        }, 
        "mrcaott129220ott214567": {
            "supported_by": [
                [
                    "ot_163@tree1", 
                    "node6"
                ], 
                [
                    "pg_2923@tree6751", 
                    "node1174825"
                ]
            ]
        }, 
        "mrcaott313212ott413057": {
            "supported_by": [
                [
                    "pg_2842@tree6603", 
                    "node1152869"
                ], 
                [
                    "pg_2917@tree6745", 
                    "node1173908"
                ], 
                [
                    "pg_2916@tree6744", 
                    "node1173804"
                ], 
                [
                    "ot_615@Tr76459", 
                    "Tn11887424"
                ]
            ]
        }, 
        "ott902069": {
            "terminal": [
                [
                    "pg_2917@tree6745", 
                    "ott902069"
                ]
            ]
        }, 
        "ott220058": {
            "terminal": [
                [
                    "pg_2923@tree6751", 
                    "ott220058"
                ]
            ]
        }, 
        "ott1085254": {
            "terminal": [
                [
                    "pg_2842@tree6603", 
                    "ott902086"
                ], 
                [
                    "pg_2916@tree6744", 
                    "ott902086"
                ], 
                [
                    "ot_615@Tr76459", 
                    "ott493488"
                ]
            ], 
            "supported_by": [
                [
                    "pg_2918@tree6755", 
                    "node1175359"
                ], 
                [
                    "pg_2917@tree6745", 
                    "node1173943"
                ]
            ]
        }, 
        "mrcaott458842ott777759": {
            "conflicts_with": [
                [
                    "ot_74@tree1", 
                    "node12"
                ], 
                [
                    "ot_74@tree1", 
                    "node11"
                ]
            ], 
            "supported_by": [
                [
                    "pg_2842@tree6603", 
                    "node1152897"
                ], 
                [
                    "pg_2916@tree6744", 
                    "node1173768"
                ]
            ]
        }, 
        "mrcaott129220ott151794": {
            "conflicts_with": [
                [
                    "pg_2923@tree6751", 
                    "node1174836"
                ], 
                [
                    "pg_2923@tree6751", 
                    "node1174835"
                ], 
                [
                    "pg_2923@tree6751", 
                    "node1174831"
                ]
            ], 
            "supported_by": [
                [
                    "ot_163@tree1", 
                    "node42"
                ]
            ]
        }, 
        "ott902066": {
            "terminal": [
                [
                    "pg_2917@tree6745", 
                    "ott902066"
                ]
            ]
        }, 
        "ott323642": {
            "terminal": [
                [
                    "pg_2842@tree6603", 
                    "ott323642"
                ], 
                [
                    "pg_2917@tree6745", 
                    "ott323642"
                ], 
                [
                    "pg_2916@tree6744", 
                    "ott323642"
                ], 
                [
                    "pg_2923@tree6751", 
                    "ott323642"
                ]
            ]
        }, 
        "ott404551": {
            "terminal": [
                [
                    "pg_2917@tree6745", 
                    "ott404551"
                ], 
                [
                    "pg_2923@tree6751", 
                    "ott404551"
                ]
            ]
        }, 
        "ott5511741": {
            "supported_by": [
                [
                    "pg_2842@tree6603", 
                    "node1152950"
                ], 
                [
                    "pg_2916@tree6744", 
                    "node1173722"
                ]
            ]
        }, 
        "mrcaott324425ott404551": {
            "terminal": [
                [
                    "pg_2842@tree6603", 
                    "ott5740095"
                ], 
                [
                    "pg_2916@tree6744", 
                    "ott5740095"
                ]
            ], 
            "supported_by": [
                [
                    "pg_2923@tree6751", 
                    "node1174924"
                ]
            ], 
            "partial_path_of": [
                [
                    "pg_2917@tree6745", 
                    "node1174039"
                ]
            ]
        }, 
        "mrcaott152043ott293042": {
            "conflicts_with": [
                [
                    "pg_2917@tree6745", 
                    "node1173970"
                ], 
                [
                    "pg_2917@tree6745", 
                    "node1173969"
                ], 
                [
                    "pg_2917@tree6745", 
                    "node1173905"
                ], 
                [
                    "ot_615@Tr76459", 
                    "Tn11887411"
                ]
            ], 
            "supported_by": [
                [
                    "pg_2842@tree6603", 
                    "node1152852"
                ], 
                [
                    "pg_2918@tree6755", 
                    "node1175394"
                ], 
                [
                    "pg_2916@tree6744", 
                    "node1173823"
                ]
            ]
        }, 
        "ott791628": {
            "terminal": [
                [
                    "pg_2842@tree6603", 
                    "ott791628"
                ], 
                [
                    "pg_2917@tree6745", 
                    "ott791628"
                ], 
                [
                    "pg_2916@tree6744", 
                    "ott791628"
                ], 
                [
                    "ot_615@Tr76459", 
                    "ott791628"
                ]
            ]
        }, 
        "ott889276": {
            "terminal": [
                [
                    "pg_2918@tree6755", 
                    "ott889276"
                ], 
                [
                    "pg_2917@tree6745", 
                    "ott889276"
                ]
            ]
        }, 
        "mrcaott6742ott413459": {
            "conflicts_with": [
                [
                    "pg_2917@tree6745", 
                    "node1173905"
                ], 
                [
                    "ot_615@Tr76459", 
                    "Tn11887450"
                ], 
                [
                    "ot_615@Tr76459", 
                    "Tn11887394"
                ]
            ], 
            "supported_by": [
                [
                    "pg_2842@tree6603", 
                    "node1152815"
                ], 
                [
                    "pg_2916@tree6744", 
                    "node1173820"
                ]
            ]
        }, 
        "ott5740232": {
            "terminal": [
                [
                    "pg_2842@tree6603", 
                    "ott756645"
                ], 
                [
                    "pg_2918@tree6755", 
                    "ott756645"
                ], 
                [
                    "pg_2917@tree6745", 
                    "ott756645"
                ], 
                [
                    "pg_2916@tree6744", 
                    "ott756645"
                ], 
                [
                    "ot_615@Tr76459", 
                    "ott756645"
                ]
            ]
        }, 
        "ott5740233": {
            "terminal": [
                [
                    "ot_615@Tr76459", 
                    "ott756656"
                ]
            ], 
            "conflicts_with": [
                [
                    "pg_2918@tree6755", 
                    "node1175391"
                ]
            ], 
            "supported_by": [
                [
                    "pg_2842@tree6603", 
                    "node1152862"
                ], 
                [
                    "pg_2917@tree6745", 
                    "node1173925"
                ], 
                [
                    "pg_2916@tree6744", 
                    "node1173815"
                ]
            ]
        }, 
        "mrcaott465532ott2958602": {
            "supported_by": [
                [
                    "ot_163@tree1", 
                    "node74"
                ], 
                [
                    "pg_2923@tree6751", 
                    "node1174814"
                ]
            ]
        }, 
        "ott365658": {
            "terminal": [
                [
                    "pg_2842@tree6603", 
                    "ott1096023"
                ], 
                [
                    "pg_2917@tree6745", 
                    "ott1096023"
                ], 
                [
                    "pg_2916@tree6744", 
                    "ott1096023"
                ], 
                [
                    "pg_2923@tree6751", 
                    "ott1096023"
                ]
            ]
        }, 
        "mrcaott6742ott898713": {
            "supported_by": [
                [
                    "pg_2923@tree6751", 
                    "node1174657"
                ]
            ], 
            "partial_path_of": [
                [
                    "pg_2842@tree6603", 
                    "node1152839"
                ], 
                [
                    "pg_2917@tree6745", 
                    "node1173998"
                ], 
                [
                    "pg_2916@tree6744", 
                    "node1173841"
                ]
            ]
        }, 
        "mrcaott95900ott312998": {
            "supported_by": [
                [
                    "pg_2919@tree6749", 
                    "node1174598"
                ]
            ]
        }, 
        "ott218053": {
            "terminal": [
                [
                    "pg_2842@tree6603", 
                    "ott218054"
                ], 
                [
                    "ot_74@tree1", 
                    "ott218054"
                ], 
                [
                    "pg_2916@tree6744", 
                    "ott218054"
                ]
            ]
        }, 
        "mrcaott43613ott664816": {
            "supported_by": [
                [
                    "pg_2842@tree6603", 
                    "node1152820"
                ], 
                [
                    "pg_2917@tree6745", 
                    "node1174009"
                ], 
                [
                    "pg_2916@tree6744", 
                    "node1173846"
                ], 
                [
                    "pg_2923@tree6751", 
                    "node1174720"
                ]
            ], 
            "partial_path_of": [
                [
                    "ot_615@Tr76459", 
                    "Tn11887327"
                ]
            ]
        }, 
        "ott218056": {
            "terminal": [
                [
                    "pg_2842@tree6603", 
                    "ott971344"
                ], 
                [
                    "ot_74@tree1", 
                    "ott971344"
                ], 
                [
                    "pg_2916@tree6744", 
                    "ott971344"
                ]
            ]
        }, 
        "ott221273": {
            "terminal": [
                [
                    "pg_2842@tree6603", 
                    "ott980702"
                ], 
                [
                    "pg_2917@tree6745", 
                    "ott980702"
                ], 
                [
                    "pg_2916@tree6744", 
                    "ott980702"
                ], 
                [
                    "pg_2923@tree6751", 
                    "ott980702"
                ]
            ]
        }, 
        "ott218054": {
            "terminal": [
                [
                    "pg_2842@tree6603", 
                    "ott218054"
                ], 
                [
                    "ot_74@tree1", 
                    "ott218054"
                ], 
                [
                    "pg_2916@tree6744", 
                    "ott218054"
                ]
            ]
        }, 
        "ott874478": {
            "terminal": [
                [
                    "pg_2921@tree6749", 
                    "ott874478"
                ], 
                [
                    "pg_2923@tree6751", 
                    "ott874478"
                ]
            ]
        }, 
        "ott2958406": {
            "terminal": [
                [
                    "pg_2923@tree6751", 
                    "ott2958406"
                ]
            ]
        }, 
        "mrcaott6742ott152216": {
            "supported_by": [
                [
                    "pg_2842@tree6603", 
                    "node1152838"
                ], 
                [
                    "pg_2917@tree6745", 
                    "node1173996"
                ], 
                [
                    "pg_2916@tree6744", 
                    "node1173839"
                ], 
                [
                    "pg_2923@tree6751", 
                    "node1174647"
                ]
            ]
        }, 
        "mrcaott43613ott323642": {
            "supported_by": [
                [
                    "pg_2923@tree6751", 
                    "node1174856"
                ]
            ], 
            "partial_path_of": [
                [
                    "pg_2842@tree6603", 
                    "node1152823"
                ], 
                [
                    "pg_2917@tree6745", 
                    "node1174023"
                ], 
                [
                    "pg_2916@tree6744", 
                    "node1173854"
                ]
            ]
        }, 
        "ott5092876": {
            "terminal": [
                [
                    "ot_74@tree1", 
                    "ott5092876"
                ]
            ]
        }, 
        "mrcaott532964ott553792": {
            "terminal": [
                [
                    "pg_2842@tree6603", 
                    "ott1096023"
                ], 
                [
                    "pg_2917@tree6745", 
                    "ott1096023"
                ], 
                [
                    "pg_2916@tree6744", 
                    "ott1096023"
                ]
            ], 
            "supported_by": [
                [
                    "pg_2923@tree6751", 
                    "node1174705"
                ]
            ]
        }, 
        "ott2957920": {
            "terminal": [
                [
                    "pg_2918@tree6755", 
                    "ott413058"
                ]
            ]
        }, 
        "ott831832": {
            "terminal": [
                [
                    "pg_2923@tree6751", 
                    "ott532964"
                ]
            ]
        }, 
        "ott2957929": {
            "terminal": [
                [
                    "ot_615@Tr76459", 
                    "ott2957898"
                ]
            ]
        }, 
        "ott809945": {
            "supported_by": [
                [
                    "pg_2842@tree6603", 
                    "node1152885"
                ], 
                [
                    "pg_2918@tree6755", 
                    "node1175353"
                ], 
                [
                    "pg_2917@tree6745", 
                    "node1173939"
                ], 
                [
                    "pg_2916@tree6744", 
                    "node1173793"
                ]
            ], 
            "partial_path_of": [
                [
                    "ot_615@Tr76459", 
                    "Tn11887429"
                ]
            ]
        }, 
        "mrcaott777759ott1071395": {
            "conflicts_with": [
                [
                    "ot_74@tree1", 
                    "node12"
                ], 
                [
                    "ot_74@tree1", 
                    "node11"
                ]
            ], 
            "supported_by": [
                [
                    "pg_2842@tree6603", 
                    "node1152898"
                ], 
                [
                    "pg_2916@tree6744", 
                    "node1173770"
                ]
            ]
        }, 
        "ott182524": {
            "terminal": [
                [
                    "pg_2842@tree6603", 
                    "ott182524"
                ], 
                [
                    "pg_2918@tree6755", 
                    "ott182524"
                ], 
                [
                    "pg_2917@tree6745", 
                    "ott182524"
                ], 
                [
                    "pg_2916@tree6744", 
                    "ott182524"
                ], 
                [
                    "ot_615@Tr76459", 
                    "ott182524"
                ]
            ]
        }, 
        "ott1038966": {
            "terminal": [
                [
                    "pg_2923@tree6751", 
                    "ott1038966"
                ]
            ]
        }, 
        "ott2958434": {
            "terminal": [
                [
                    "ot_163@tree1", 
                    "ott2958434"
                ]
            ]
        }, 
        "ott562531": {
            "terminal": [
                [
                    "ot_163@tree1", 
                    "ott5740103"
                ], 
                [
                    "pg_2923@tree6751", 
                    "ott5740103"
                ]
            ]
        }, 
        "ott925928": {
            "terminal": [
                [
                    "pg_2923@tree6751", 
                    "ott925928"
                ], 
                [
                    "pg_2919@tree6749", 
                    "ott925928"
                ]
            ]
        }, 
        "mrcaott499772ott499778": {
            "supported_by": [
                [
                    "pg_2921@tree6749", 
                    "node1174444"
                ], 
                [
                    "pg_2923@tree6751", 
                    "node1174790"
                ]
            ]
        }, 
        "mrcaott206723ott220060": {
            "conflicts_with": [
                [
                    "pg_2917@tree6745", 
                    "node1174021"
                ], 
                [
                    "pg_2923@tree6751", 
                    "node1174748"
                ], 
                [
                    "pg_2923@tree6751", 
                    "node1174746"
                ], 
                [
                    "pg_2923@tree6751", 
                    "node1174736"
                ], 
                [
                    "pg_2923@tree6751", 
                    "node1174734"
                ], 
                [
                    "pg_2923@tree6751", 
                    "node1174732"
                ], 
                [
                    "pg_2923@tree6751", 
                    "node1174728"
                ]
            ], 
            "supported_by": [
                [
                    "pg_2842@tree6603", 
                    "node1152832"
                ], 
                [
                    "pg_2916@tree6744", 
                    "node1173851"
                ]
            ], 
            "partial_path_of": [
                [
                    "ot_615@Tr76459", 
                    "Tn11887327"
                ]
            ]
        }, 
        "ott686786": {
            "terminal": [
                [
                    "pg_2923@tree6751", 
                    "ott686786"
                ]
            ]
        }, 
        "ott499786": {
            "terminal": [
                [
                    "pg_2921@tree6749", 
                    "ott499784"
                ], 
                [
                    "pg_2923@tree6751", 
                    "ott499784"
                ]
            ]
        }, 
        "mrcaott499772ott499775": {
            "supported_by": [
                [
                    "pg_2921@tree6749", 
                    "node1174446"
                ], 
                [
                    "pg_2923@tree6751", 
                    "node1174792"
                ]
            ]
        }, 
        "ott499784": {
            "terminal": [
                [
                    "pg_2921@tree6749", 
                    "ott499784"
                ], 
                [
                    "pg_2923@tree6751", 
                    "ott499784"
                ]
            ]
        }, 
        "mrcaott140026ott925928": {
            "conflicts_with": [
                [
                    "pg_2919@tree6749", 
                    "node1174547"
                ], 
                [
                    "pg_2919@tree6749", 
                    "node1174528"
                ], 
                [
                    "pg_2919@tree6749", 
                    "node1174489"
                ], 
                [
                    "pg_2919@tree6749", 
                    "node1174462"
                ]
            ], 
            "supported_by": [
                [
                    "pg_2923@tree6751", 
                    "node1174680"
                ]
            ]
        }, 
        "ott349828": {
            "terminal": [
                [
                    "pg_2921@tree6749", 
                    "ott5740114"
                ], 
                [
                    "pg_2923@tree6751", 
                    "ott5740114"
                ]
            ]
        }, 
        "mrcaott413057ott418838": {
            "conflicts_with": [
                [
                    "pg_2922@tree6752", 
                    "node1175013"
                ], 
                [
                    "ot_615@Tr76459", 
                    "Tn11887414"
                ], 
                [
                    "ot_615@Tr76459", 
                    "Tn11887388"
                ], 
                [
                    "ot_615@Tr76459", 
                    "Tn11887508"
                ], 
                [
                    "ot_615@Tr76459", 
                    "Tn11887502"
                ]
            ], 
            "supported_by": [
                [
                    "pg_2918@tree6755", 
                    "node1175381"
                ]
            ]
        }, 
        "mrcaott323642ott2958798": {
            "conflicts_with": [
                [
                    "pg_2917@tree6745", 
                    "node1174031"
                ]
            ], 
            "supported_by": [
                [
                    "pg_2923@tree6751", 
                    "node1174859"
                ]
            ], 
            "partial_path_of": [
                [
                    "pg_2842@tree6603", 
                    "node1152824"
                ], 
                [
                    "pg_2916@tree6744", 
                    "node1173858"
                ]
            ]
        }, 
        "mrcaott436305ott1013019": {
            "terminal": [
                [
                    "ot_163@tree1", 
                    "ott1013019"
                ]
            ], 
            "supported_by": [
                [
                    "pg_2923@tree6751", 
                    "node1174853"
                ]
            ]
        }, 
        "mrcaott323642ott872711": {
            "conflicts_with": [
                [
                    "pg_2923@tree6751", 
                    "node1174869"
                ]
            ], 
            "supported_by": [
                [
                    "pg_2842@tree6603", 
                    "node1152825"
                ], 
                [
                    "pg_2917@tree6745", 
                    "node1174034"
                ], 
                [
                    "pg_2916@tree6744", 
                    "node1173860"
                ]
            ]
        }, 
        "ott2958227": {
            "terminal": [
                [
                    "ot_615@Tr76459", 
                    "ott2958226"
                ]
            ]
        }, 
        "ott2958226": {
            "terminal": [
                [
                    "ot_615@Tr76459", 
                    "ott2958226"
                ]
            ]
        }, 
        "ott2958229": {
            "terminal": [
                [
                    "ot_615@Tr76459", 
                    "ott5753216"
                ]
            ]
        }, 
        "ott363884": {
            "terminal": [
                [
                    "pg_2842@tree6603", 
                    "ott579396"
                ], 
                [
                    "pg_2916@tree6744", 
                    "ott579396"
                ]
            ]
        }, 
        "ott363885": {
            "supported_by": [
                [
                    "pg_2842@tree6603", 
                    "node1152890"
                ], 
                [
                    "pg_2916@tree6744", 
                    "node1173737"
                ]
            ]
        }, 
        "ott680010": {
            "terminal": [
                [
                    "pg_2917@tree6745", 
                    "ott5336735"
                ], 
                [
                    "pg_2923@tree6751", 
                    "ott5336735"
                ]
            ]
        }, 
        "mrcaott220060ott324421": {
            "terminal": [
                [
                    "pg_2842@tree6603", 
                    "ott324422"
                ], 
                [
                    "pg_2916@tree6744", 
                    "ott324422"
                ]
            ], 
            "conflicts_with": [
                [
                    "pg_2923@tree6751", 
                    "node1174748"
                ], 
                [
                    "pg_2923@tree6751", 
                    "node1174746"
                ], 
                [
                    "pg_2923@tree6751", 
                    "node1174736"
                ], 
                [
                    "pg_2923@tree6751", 
                    "node1174734"
                ]
            ], 
            "supported_by": [
                [
                    "ot_615@Tr76459", 
                    "Tn11887393"
                ]
            ], 
            "partial_path_of": [
                [
                    "pg_2917@tree6745", 
                    "node1174018"
                ]
            ]
        }, 
        "ott350473": {
            "terminal": [
                [
                    "pg_2919@tree6749", 
                    "ott350473"
                ]
            ]
        }, 
        "ott350475": {
            "terminal": [
                [
                    "pg_2919@tree6749", 
                    "ott350475"
                ]
            ]
        }, 
        "mrcaott1083833ott2958098": {
            "terminal": [
                [
                    "pg_2842@tree6603", 
                    "ott1083833"
                ], 
                [
                    "pg_2917@tree6745", 
                    "ott1083833"
                ], 
                [
                    "pg_2916@tree6744", 
                    "ott1083833"
                ]
            ], 
            "supported_by": [
                [
                    "ot_615@Tr76459", 
                    "Tn11887419"
                ]
            ]
        }, 
        "ott533022": {
            "terminal": [
                [
                    "pg_2923@tree6751", 
                    "ott533022"
                ]
            ]
        }, 
        "ott251974": {
            "terminal": [
                [
                    "pg_2842@tree6603", 
                    "ott251974"
                ], 
                [
                    "ot_74@tree1", 
                    "ott251974"
                ], 
                [
                    "ot_75@tree1", 
                    "ott251974"
                ], 
                [
                    "pg_2916@tree6744", 
                    "ott251974"
                ]
            ]
        }, 
        "ott902086": {
            "terminal": [
                [
                    "pg_2842@tree6603", 
                    "ott902086"
                ], 
                [
                    "pg_2918@tree6755", 
                    "ott902086"
                ], 
                [
                    "pg_2917@tree6745", 
                    "ott902086"
                ], 
                [
                    "pg_2916@tree6744", 
                    "ott902086"
                ]
            ]
        }, 
        "mrcaott167281ott472394": {
            "supported_by": [
                [
                    "pg_2842@tree6603", 
                    "node1152934"
                ], 
                [
                    "ot_74@tree1", 
                    "node42"
                ], 
                [
                    "pg_2916@tree6744", 
                    "node1173738"
                ]
            ]
        }, 
        "ott580651": {
            "terminal": [
                [
                    "ot_163@tree1", 
                    "ott580651"
                ], 
                [
                    "pg_2923@tree6751", 
                    "ott580651"
                ]
            ]
        }, 
        "ott1071368": {
            "supported_by": [
                [
                    "pg_2842@tree6603", 
                    "node1152903"
                ], 
                [
                    "ot_74@tree1", 
                    "node17"
                ], 
                [
                    "pg_2916@tree6744", 
                    "node1173761"
                ]
            ]
        }, 
        "ott140027": {
            "terminal": [
                [
                    "pg_2923@tree6751", 
                    "ott707525"
                ]
            ]
        }, 
        "ott140026": {
            "terminal": [
                [
                    "pg_2923@tree6751", 
                    "ott140026"
                ], 
                [
                    "pg_2919@tree6749", 
                    "ott140026"
                ]
            ]
        }, 
        "ott140025": {
            "terminal": [
                [
                    "pg_2919@tree6749", 
                    "ott140025"
                ]
            ]
        }, 
        "ott902089": {
            "terminal": [
                [
                    "pg_2917@tree6745", 
                    "ott902089"
                ]
            ]
        }, 
        "mrcaott807576ott990038": {
            "terminal": [
                [
                    "pg_2917@tree6745", 
                    "ott807576"
                ], 
                [
                    "ot_615@Tr76459", 
                    "ott990038"
                ]
            ], 
            "supported_by": [
                [
                    "pg_2918@tree6755", 
                    "node1175356"
                ]
            ]
        }, 
        "mrcaott220060ott827098": {
            "terminal": [
                [
                    "ot_615@Tr76459", 
                    "ott220060"
                ]
            ], 
            "supported_by": [
                [
                    "pg_2923@tree6751", 
                    "node1174751"
                ]
            ]
        }, 
        "ott1042709": {
            "supported_by": [
                [
                    "pg_2923@tree6751", 
                    "node1174893"
                ]
            ]
        }, 
        "ott2958481": {
            "terminal": [
                [
                    "ot_615@Tr76459", 
                    "ott2958481"
                ]
            ]
        }, 
        "ott191804": {
            "terminal": [
                [
                    "pg_2923@tree6751", 
                    "ott191804"
                ]
            ]
        }, 
        "ott1042705": {
            "terminal": [
                [
                    "pg_2923@tree6751", 
                    "ott1042705"
                ]
            ]
        }, 
        "ott167279": {
            "terminal": [
                [
                    "pg_2842@tree6603", 
                    "ott167279"
                ], 
                [
                    "pg_2916@tree6744", 
                    "ott167279"
                ]
            ]
        }, 
        "ott465806": {
            "terminal": [
                [
                    "pg_2918@tree6755", 
                    "ott465806"
                ]
            ]
        }, 
        "ott621578": {
            "terminal": [
                [
                    "pg_2923@tree6751", 
                    "ott288146"
                ]
            ]
        }, 
        "ott472017": {
            "terminal": [
                [
                    "pg_2923@tree6751", 
                    "ott580631"
                ]
            ]
        }, 
        "ott502920": {
            "terminal": [
                [
                    "pg_2842@tree6603", 
                    "ott269135"
                ], 
                [
                    "ot_71@tree1", 
                    "ott269135"
                ], 
                [
                    "ot_74@tree1", 
                    "ott269135"
                ], 
                [
                    "pg_2916@tree6744", 
                    "ott269135"
                ]
            ]
        }, 
        "ott5745953": {
            "terminal": [
                [
                    "pg_2921@tree6749", 
                    "ott5745953"
                ], 
                [
                    "pg_2923@tree6751", 
                    "ott5745953"
                ]
            ]
        }, 
        "mrcaott95900ott350475": {
            "supported_by": [
                [
                    "pg_2919@tree6749", 
                    "node1174596"
                ]
            ]
        }, 
        "mrcaott182524ott2958166": {
            "terminal": [
                [
                    "pg_2842@tree6603", 
                    "ott182524"
                ], 
                [
                    "pg_2918@tree6755", 
                    "ott182524"
                ], 
                [
                    "pg_2917@tree6745", 
                    "ott182524"
                ], 
                [
                    "pg_2916@tree6744", 
                    "ott182524"
                ]
            ], 
            "supported_by": [
                [
                    "ot_615@Tr76459", 
                    "Tn11887454"
                ]
            ]
        }, 
        "ott165470": {
            "terminal": [
                [
                    "pg_2917@tree6745", 
                    "ott5745971"
                ], 
                [
                    "pg_2923@tree6751", 
                    "ott5745971"
                ], 
                [
                    "pg_2919@tree6749", 
                    "ott5745971"
                ]
            ]
        }, 
        "ott5726111": {
            "terminal": [
                [
                    "pg_2842@tree6603", 
                    "ott579613"
                ], 
                [
                    "pg_2918@tree6755", 
                    "ott579613"
                ], 
                [
                    "pg_2916@tree6744", 
                    "ott579613"
                ], 
                [
                    "pg_2923@tree6751", 
                    "ott579613"
                ]
            ], 
            "supported_by": [
                [
                    "pg_2917@tree6745", 
                    "node1173976"
                ], 
                [
                    "ot_615@Tr76459", 
                    "Tn11887326"
                ]
            ]
        }, 
        "ott493488": {
            "terminal": [
                [
                    "pg_2918@tree6755", 
                    "ott493488"
                ], 
                [
                    "pg_2917@tree6745", 
                    "ott493488"
                ], 
                [
                    "ot_615@Tr76459", 
                    "ott493488"
                ]
            ]
        }, 
        "ott468105": {
            "terminal": [
                [
                    "ot_71@tree1", 
                    "ott468105"
                ], 
                [
                    "ot_74@tree1", 
                    "ott468105"
                ]
            ]
        }, 
        "ott468101": {
            "terminal": [
                [
                    "ot_74@tree1", 
                    "ott468105"
                ]
            ], 
            "supported_by": [
                [
                    "ot_71@tree1", 
                    "node12"
                ]
            ]
        }, 
        "ott2958165": {
            "terminal": [
                [
                    "ot_615@Tr76459", 
                    "ott2958165"
                ]
            ]
        }, 
        "ott2958166": {
            "terminal": [
                [
                    "ot_615@Tr76459", 
                    "ott2958166"
                ]
            ]
        }, 
        "ott468102": {
            "terminal": [
                [
                    "ot_75@tree1", 
                    "ott468102"
                ]
            ]
        }, 
        "ott468108": {
            "terminal": [
                [
                    "ot_71@tree1", 
                    "ott468105"
                ], 
                [
                    "ot_74@tree1", 
                    "ott468105"
                ]
            ]
        }, 
        "mrcaott324421ott2958842": {
            "terminal": [
                [
                    "pg_2842@tree6603", 
                    "ott324422"
                ], 
                [
                    "pg_2916@tree6744", 
                    "ott324422"
                ]
            ], 
            "conflicts_with": [
                [
                    "pg_2923@tree6751", 
                    "node1174736"
                ], 
                [
                    "pg_2923@tree6751", 
                    "node1174734"
                ]
            ], 
            "supported_by": [
                [
                    "ot_615@Tr76459", 
                    "Tn11887503"
                ]
            ], 
            "partial_path_of": [
                [
                    "pg_2917@tree6745", 
                    "node1174018"
                ]
            ]
        }, 
        "ott2958363": {
            "terminal": [
                [
                    "ot_615@Tr76459", 
                    "ott2958363"
                ]
            ]
        }, 
        "mrcaott404551ott436304": {
            "terminal": [
                [
                    "pg_2842@tree6603", 
                    "ott5740095"
                ], 
                [
                    "pg_2916@tree6744", 
                    "ott5740095"
                ]
            ], 
            "supported_by": [
                [
                    "pg_2923@tree6751", 
                    "node1174928"
                ]
            ], 
            "partial_path_of": [
                [
                    "pg_2917@tree6745", 
                    "node1174041"
                ]
            ]
        }, 
        "mrcaott191800ott313212": {
            "conflicts_with": [
                [
                    "pg_2918@tree6755", 
                    "node1175327"
                ]
            ], 
            "supported_by": [
                [
                    "pg_2842@tree6603", 
                    "node1152859"
                ], 
                [
                    "pg_2917@tree6745", 
                    "node1173907"
                ], 
                [
                    "pg_2916@tree6744", 
                    "node1173803"
                ], 
                [
                    "ot_615@Tr76459", 
                    "Tn11887427"
                ]
            ]
        }, 
        "ott579612": {
            "terminal": [
                [
                    "pg_2842@tree6603", 
                    "ott579613"
                ], 
                [
                    "pg_2918@tree6755", 
                    "ott579613"
                ], 
                [
                    "pg_2916@tree6744", 
                    "ott579613"
                ], 
                [
                    "pg_2923@tree6751", 
                    "ott579613"
                ]
            ], 
            "supported_by": [
                [
                    "pg_2917@tree6745", 
                    "node1173976"
                ], 
                [
                    "ot_615@Tr76459", 
                    "Tn11887326"
                ]
            ]
        }, 
        "ott579613": {
            "terminal": [
                [
                    "pg_2842@tree6603", 
                    "ott579613"
                ], 
                [
                    "pg_2918@tree6755", 
                    "ott579613"
                ], 
                [
                    "pg_2917@tree6745", 
                    "ott579613"
                ], 
                [
                    "pg_2916@tree6744", 
                    "ott579613"
                ], 
                [
                    "pg_2923@tree6751", 
                    "ott579613"
                ], 
                [
                    "ot_615@Tr76459", 
                    "ott579613"
                ]
            ]
        }, 
        "mrcaott43613ott980702": {
            "conflicts_with": [
                [
                    "pg_2923@tree6751", 
                    "node1174754"
                ], 
                [
                    "pg_2923@tree6751", 
                    "node1174748"
                ], 
                [
                    "pg_2923@tree6751", 
                    "node1174746"
                ], 
                [
                    "pg_2923@tree6751", 
                    "node1174736"
                ], 
                [
                    "pg_2923@tree6751", 
                    "node1174734"
                ], 
                [
                    "pg_2923@tree6751", 
                    "node1174732"
                ], 
                [
                    "pg_2923@tree6751", 
                    "node1174728"
                ], 
                [
                    "pg_2923@tree6751", 
                    "node1174727"
                ]
            ], 
            "supported_by": [
                [
                    "pg_2917@tree6745", 
                    "node1174015"
                ]
            ], 
            "partial_path_of": [
                [
                    "pg_2842@tree6603", 
                    "node1152821"
                ], 
                [
                    "pg_2916@tree6744", 
                    "node1173848"
                ], 
                [
                    "ot_615@Tr76459", 
                    "Tn11887327"
                ]
            ]
        }, 
        "ott756656": {
            "terminal": [
                [
                    "pg_2842@tree6603", 
                    "ott756656"
                ], 
                [
                    "pg_2918@tree6755", 
                    "ott756656"
                ], 
                [
                    "pg_2917@tree6745", 
                    "ott756656"
                ], 
                [
                    "pg_2916@tree6744", 
                    "ott756656"
                ], 
                [
                    "ot_615@Tr76459", 
                    "ott756656"
                ]
            ]
        }, 
        "ott413058": {
            "terminal": [
                [
                    "pg_2918@tree6755", 
                    "ott413058"
                ]
            ]
        }, 
        "mrcaott206723ott874467": {
            "supported_by": [
                [
                    "pg_2921@tree6749", 
                    "node1174442"
                ], 
                [
                    "pg_2923@tree6751", 
                    "node1174777"
                ]
            ]
        }, 
        "ott990725": {
            "terminal": [
                [
                    "pg_2842@tree6603", 
                    "ott990724"
                ], 
                [
                    "pg_2916@tree6744", 
                    "ott990724"
                ], 
                [
                    "ot_615@Tr76459", 
                    "ott990724"
                ]
            ], 
            "supported_by": [
                [
                    "pg_2917@tree6745", 
                    "node1173918"
                ]
            ]
        }, 
        "ott413050": {
            "terminal": [
                [
                    "pg_2918@tree6755", 
                    "ott413050"
                ]
            ]
        }, 
        "ott2958180": {
            "terminal": [
                [
                    "ot_615@Tr76459", 
                    "ott2958179"
                ]
            ]
        }, 
        "ott750636": {
            "terminal": [
                [
                    "pg_2917@tree6745", 
                    "ott750636"
                ]
            ]
        }, 
        "ott413057": {
            "terminal": [
                [
                    "pg_2918@tree6755", 
                    "ott413057"
                ]
            ]
        }, 
        "ott413056": {
            "terminal": [
                [
                    "pg_2918@tree6755", 
                    "ott413057"
                ], 
                [
                    "ot_615@Tr76459", 
                    "ott2958363"
                ]
            ]
        }, 
        "ott167281": {
            "terminal": [
                [
                    "pg_2842@tree6603", 
                    "ott167281"
                ], 
                [
                    "ot_74@tree1", 
                    "ott167281"
                ], 
                [
                    "pg_2916@tree6744", 
                    "ott167281"
                ]
            ]
        }, 
        "ott167282": {
            "terminal": [
                [
                    "pg_2842@tree6603", 
                    "ott167279"
                ], 
                [
                    "pg_2916@tree6744", 
                    "ott167279"
                ]
            ]
        }, 
        "ott167285": {
            "terminal": [
                [
                    "pg_2842@tree6603", 
                    "ott167281"
                ], 
                [
                    "ot_74@tree1", 
                    "ott167281"
                ], 
                [
                    "pg_2916@tree6744", 
                    "ott167281"
                ]
            ]
        }, 
        "mrcaott47716ott251974": {
            "conflicts_with": [
                [
                    "ot_75@tree1", 
                    "node6"
                ]
            ], 
            "supported_by": [
                [
                    "pg_2842@tree6603", 
                    "node1152892"
                ], 
                [
                    "ot_74@tree1", 
                    "node6"
                ], 
                [
                    "pg_2916@tree6744", 
                    "node1173745"
                ]
            ]
        }, 
        "mrcaott176864ott313000": {
            "terminal": [
                [
                    "pg_2917@tree6745", 
                    "ott898717"
                ]
            ], 
            "supported_by": [
                [
                    "pg_2923@tree6751", 
                    "node1174701"
                ], 
                [
                    "pg_2919@tree6749", 
                    "node1174463"
                ]
            ]
        }, 
        "ott2958469": {
            "terminal": [
                [
                    "pg_2842@tree6603", 
                    "ott2958469"
                ], 
                [
                    "pg_2917@tree6745", 
                    "ott2958469"
                ], 
                [
                    "pg_2916@tree6744", 
                    "ott2958469"
                ]
            ]
        }, 
        "mrcaott324421ott324422": {
            "terminal": [
                [
                    "pg_2842@tree6603", 
                    "ott324422"
                ], 
                [
                    "pg_2916@tree6744", 
                    "ott324422"
                ], 
                [
                    "ot_615@Tr76459", 
                    "ott324422"
                ]
            ], 
            "supported_by": [
                [
                    "pg_2923@tree6751", 
                    "node1174740"
                ]
            ], 
            "partial_path_of": [
                [
                    "pg_2917@tree6745", 
                    "node1174018"
                ]
            ]
        }, 
        "ott191798": {
            "terminal": [
                [
                    "pg_2917@tree6745", 
                    "ott442411"
                ], 
                [
                    "pg_2923@tree6751", 
                    "ott442411"
                ]
            ]
        }, 
        "ott40992": {
            "terminal": [
                [
                    "ot_71@tree1", 
                    "ott245803"
                ]
            ]
        }, 
        "ott2958463": {
            "terminal": [
                [
                    "ot_163@tree1", 
                    "ott2958463"
                ]
            ]
        }, 
        "ott806710": {
            "terminal": [
                [
                    "pg_2842@tree6603", 
                    "ott902121"
                ], 
                [
                    "pg_2916@tree6744", 
                    "ott902121"
                ]
            ], 
            "partial_path_of": [
                [
                    "pg_2917@tree6745", 
                    "node1173936"
                ]
            ]
        }, 
        "ott2958464": {
            "terminal": [
                [
                    "ot_163@tree1", 
                    "ott2958463"
                ]
            ]
        }, 
        "mrcaott47716ott458891": {
            "conflicts_with": [
                [
                    "ot_74@tree1", 
                    "node23"
                ], 
                [
                    "ot_74@tree1", 
                    "node8"
                ]
            ], 
            "supported_by": [
                [
                    "pg_2842@tree6603", 
                    "node1152909"
                ], 
                [
                    "ot_71@tree1", 
                    "node6"
                ], 
                [
                    "pg_2916@tree6744", 
                    "node1173777"
                ]
            ]
        }, 
        "ott5740068": {
            "terminal": [
                [
                    "pg_2917@tree6745", 
                    "ott5740068"
                ], 
                [
                    "pg_2923@tree6751", 
                    "ott5740068"
                ]
            ]
        }, 
        "ott5746016": {
            "terminal": [
                [
                    "pg_2918@tree6755", 
                    "ott5746016"
                ], 
                [
                    "pg_2917@tree6745", 
                    "ott5746016"
                ]
            ]
        }, 
        "ott990027": {
            "terminal": [
                [
                    "pg_2918@tree6755", 
                    "ott413050"
                ]
            ]
        }, 
        "ott2958863": {
            "terminal": [
                [
                    "pg_2923@tree6751", 
                    "ott2958863"
                ]
            ]
        }, 
        "ott990028": {
            "terminal": [
                [
                    "pg_2918@tree6755", 
                    "ott990028"
                ]
            ]
        }, 
        "mrcaott212699ott2958855": {
            "supported_by": [
                [
                    "pg_2923@tree6751", 
                    "node1174908"
                ]
            ], 
            "partial_path_of": [
                [
                    "pg_2842@tree6603", 
                    "node1152829"
                ], 
                [
                    "pg_2917@tree6745", 
                    "node1174037"
                ], 
                [
                    "pg_2916@tree6744", 
                    "node1173855"
                ]
            ]
        }, 
        "mrcaott313212ott2958107": {
            "terminal": [
                [
                    "pg_2842@tree6603", 
                    "ott313212"
                ], 
                [
                    "pg_2917@tree6745", 
                    "ott313212"
                ], 
                [
                    "pg_2916@tree6744", 
                    "ott313212"
                ]
            ], 
            "supported_by": [
                [
                    "ot_615@Tr76459", 
                    "Tn11887473"
                ]
            ], 
            "partial_path_of": [
                [
                    "pg_2918@tree6755", 
                    "node1175334"
                ]
            ]
        }, 
        "ott211218": {
            "terminal": [
                [
                    "pg_2842@tree6603", 
                    "ott473106"
                ], 
                [
                    "pg_2916@tree6744", 
                    "ott473106"
                ]
            ], 
            "supported_by": [
                [
                    "pg_2918@tree6755", 
                    "node1175395"
                ], 
                [
                    "pg_2917@tree6745", 
                    "node1173972"
                ], 
                [
                    "ot_615@Tr76459", 
                    "Tn11887317"
                ]
            ]
        }, 
        "ott1024446": {
            "terminal": [
                [
                    "pg_2923@tree6751", 
                    "ott1024446"
                ]
            ]
        }, 
        "mrcaott6742ott579613": {
            "terminal": [
                [
                    "pg_2918@tree6755", 
                    "ott579613"
                ]
            ], 
            "conflicts_with": [
                [
                    "ot_615@Tr76459", 
                    "Tn11887411"
                ], 
                [
                    "ot_615@Tr76459", 
                    "Tn11887452"
                ], 
                [
                    "ot_615@Tr76459", 
                    "Tn11887450"
                ]
            ], 
            "supported_by": [
                [
                    "pg_2842@tree6603", 
                    "node1152817"
                ], 
                [
                    "pg_2917@tree6745", 
                    "node1173975"
                ], 
                [
                    "pg_2916@tree6744", 
                    "node1173828"
                ]
            ]
        }, 
        "ott167276": {
            "terminal": [
                [
                    "pg_2842@tree6603", 
                    "ott167276"
                ], 
                [
                    "ot_71@tree1", 
                    "ott167276"
                ], 
                [
                    "ot_74@tree1", 
                    "ott167276"
                ], 
                [
                    "pg_2916@tree6744", 
                    "ott167276"
                ]
            ]
        }, 
        "ott777759": {
            "terminal": [
                [
                    "pg_2842@tree6603", 
                    "ott777759"
                ], 
                [
                    "ot_74@tree1", 
                    "ott777759"
                ], 
                [
                    "pg_2916@tree6744", 
                    "ott777759"
                ]
            ]
        }, 
        "ott2958210": {
            "terminal": [
                [
                    "ot_615@Tr76459", 
                    "ott2958271"
                ]
            ]
        }, 
        "ott472040": {
            "terminal": [
                [
                    "ot_163@tree1", 
                    "ott472040"
                ], 
                [
                    "pg_2923@tree6751", 
                    "ott472040"
                ]
            ]
        }, 
        "mrcaott465808ott631695": {
            "terminal": [
                [
                    "pg_2842@tree6603", 
                    "ott631695"
                ], 
                [
                    "pg_2918@tree6755", 
                    "ott631695"
                ], 
                [
                    "pg_2917@tree6745", 
                    "ott631695"
                ], 
                [
                    "pg_2916@tree6744", 
                    "ott631695"
                ]
            ], 
            "supported_by": [
                [
                    "ot_615@Tr76459", 
                    "Tn11887342"
                ]
            ]
        }, 
        "mrcaott212699ott672344": {
            "terminal": [
                [
                    "pg_2842@tree6603", 
                    "ott5740095"
                ], 
                [
                    "pg_2916@tree6744", 
                    "ott5740095"
                ]
            ], 
            "supported_by": [
                [
                    "pg_2923@tree6751", 
                    "node1174914"
                ]
            ], 
            "partial_path_of": [
                [
                    "pg_2917@tree6745", 
                    "node1174039"
                ]
            ]
        }, 
        "ott288146": {
            "terminal": [
                [
                    "pg_2923@tree6751", 
                    "ott288146"
                ]
            ]
        }, 
        "ott588451": {
            "terminal": [
                [
                    "ot_163@tree1", 
                    "ott5535555"
                ]
            ]
        }, 
        "ott198845": {
            "terminal": [
                [
                    "pg_2842@tree6603", 
                    "ott5740095"
                ], 
                [
                    "pg_2916@tree6744", 
                    "ott5740095"
                ]
            ], 
            "supported_by": [
                [
                    "pg_2923@tree6751", 
                    "node1174920"
                ]
            ], 
            "partial_path_of": [
                [
                    "pg_2917@tree6745", 
                    "node1174039"
                ]
            ]
        }, 
        "mrcaott191797ott191804": {
            "terminal": [
                [
                    "ot_615@Tr76459", 
                    "ott2958481"
                ]
            ], 
            "supported_by": [
                [
                    "pg_2842@tree6603", 
                    "node1152847"
                ], 
                [
                    "pg_2917@tree6745", 
                    "node1173986"
                ], 
                [
                    "pg_2916@tree6744", 
                    "node1173833"
                ], 
                [
                    "pg_2923@tree6751", 
                    "node1174639"
                ]
            ]
        }, 
        "ott631699": {
            "terminal": [
                [
                    "pg_2842@tree6603", 
                    "ott631699"
                ], 
                [
                    "pg_2917@tree6745", 
                    "ott631699"
                ], 
                [
                    "pg_2916@tree6744", 
                    "ott631699"
                ], 
                [
                    "pg_2923@tree6751", 
                    "ott631699"
                ]
            ]
        }, 
        "ott631698": {
            "terminal": [
                [
                    "pg_2842@tree6603", 
                    "ott631699"
                ], 
                [
                    "pg_2917@tree6745", 
                    "ott631699"
                ], 
                [
                    "pg_2916@tree6744", 
                    "ott631699"
                ], 
                [
                    "pg_2923@tree6751", 
                    "ott631699"
                ], 
                [
                    "ot_615@Tr76459", 
                    "ott2958481"
                ]
            ]
        }, 
        "ott580631": {
            "terminal": [
                [
                    "pg_2923@tree6751", 
                    "ott580631"
                ]
            ]
        }, 
        "ott631695": {
            "terminal": [
                [
                    "pg_2842@tree6603", 
                    "ott631695"
                ], 
                [
                    "pg_2918@tree6755", 
                    "ott631695"
                ], 
                [
                    "pg_2917@tree6745", 
                    "ott631695"
                ], 
                [
                    "pg_2916@tree6744", 
                    "ott631695"
                ]
            ]
        }, 
        "ott631694": {
            "terminal": [
                [
                    "pg_2842@tree6603", 
                    "ott631695"
                ], 
                [
                    "pg_2918@tree6755", 
                    "ott631695"
                ], 
                [
                    "pg_2917@tree6745", 
                    "ott631695"
                ], 
                [
                    "pg_2916@tree6744", 
                    "ott631695"
                ], 
                [
                    "ot_615@Tr76459", 
                    "ott2957910"
                ]
            ]
        }, 
        "ott631696": {
            "conflicts_with": [
                [
                    "ot_615@Tr76459", 
                    "Tn11887372"
                ]
            ], 
            "supported_by": [
                [
                    "pg_2842@tree6603", 
                    "node1152861"
                ], 
                [
                    "pg_2917@tree6745", 
                    "node1173923"
                ], 
                [
                    "pg_2916@tree6744", 
                    "node1173813"
                ]
            ], 
            "partial_path_of": [
                [
                    "pg_2918@tree6755", 
                    "node1175386"
                ]
            ]
        }, 
        "ott6741": {
            "terminal": [
                [
                    "pg_2842@tree6603", 
                    "ott5740116"
                ], 
                [
                    "pg_2921@tree6749", 
                    "ott5740116"
                ], 
                [
                    "pg_2917@tree6745", 
                    "ott5740116"
                ], 
                [
                    "pg_2916@tree6744", 
                    "ott5740116"
                ], 
                [
                    "pg_2923@tree6751", 
                    "ott5740116"
                ], 
                [
                    "ot_615@Tr76459", 
                    "ott5740116"
                ]
            ]
        }, 
        "ott1067299": {
            "terminal": [
                [
                    "pg_2842@tree6603", 
                    "ott6739"
                ], 
                [
                    "pg_2916@tree6744", 
                    "ott6739"
                ]
            ]
        }, 
        "ott418838": {
            "terminal": [
                [
                    "pg_2918@tree6755", 
                    "ott418838"
                ], 
                [
                    "pg_2922@tree6752", 
                    "ott418838"
                ]
            ]
        }, 
        "ott6742": {
            "terminal": [
                [
                    "pg_2923@tree6751", 
                    "ott6742"
                ], 
                [
                    "pg_2919@tree6749", 
                    "ott6742"
                ]
            ]
        }, 
        "ott186242": {
            "terminal": [
                [
                    "pg_2923@tree6751", 
                    "ott5740081"
                ]
            ]
        }, 
        "mrcaott6742ott191795": {
            "supported_by": [
                [
                    "pg_2842@tree6603", 
                    "node1152818"
                ], 
                [
                    "pg_2917@tree6745", 
                    "node1173979"
                ], 
                [
                    "pg_2916@tree6744", 
                    "node1173830"
                ], 
                [
                    "pg_2923@tree6751", 
                    "node1174632"
                ], 
                [
                    "ot_615@Tr76459", 
                    "Tn11887335"
                ]
            ]
        }, 
        "ott469361": {
            "terminal": [
                [
                    "pg_2918@tree6755", 
                    "ott469361"
                ], 
                [
                    "pg_2922@tree6752", 
                    "ott469361"
                ], 
                [
                    "ot_615@Tr76459", 
                    "ott469361"
                ]
            ]
        }, 
        "ott898720": {
            "terminal": [
                [
                    "pg_2917@tree6745", 
                    "ott5745974"
                ], 
                [
                    "pg_2923@tree6751", 
                    "ott5745974"
                ], 
                [
                    "pg_2919@tree6749", 
                    "ott5745974"
                ]
            ]
        }, 
        "ott4678481": {
            "terminal": [
                [
                    "pg_2923@tree6751", 
                    "ott4678481"
                ]
            ]
        }, 
        "mrcaott160888ott191800": {
            "supported_by": [
                [
                    "pg_2842@tree6603", 
                    "node1152858"
                ], 
                [
                    "pg_2918@tree6755", 
                    "node1175326"
                ], 
                [
                    "pg_2917@tree6745", 
                    "node1173906"
                ], 
                [
                    "pg_2916@tree6744", 
                    "node1173789"
                ], 
                [
                    "ot_615@Tr76459", 
                    "Tn11887500"
                ]
            ]
        }, 
        "ott5265159": {
            "terminal": [
                [
                    "ot_615@Tr76459", 
                    "ott5265159"
                ]
            ]
        }, 
        "mrcaott324421ott2958594": {
            "terminal": [
                [
                    "pg_2842@tree6603", 
                    "ott324422"
                ], 
                [
                    "pg_2916@tree6744", 
                    "ott324422"
                ]
            ], 
            "supported_by": [
                [
                    "pg_2923@tree6751", 
                    "node1174737"
                ]
            ], 
            "partial_path_of": [
                [
                    "pg_2917@tree6745", 
                    "node1174018"
                ], 
                [
                    "ot_615@Tr76459", 
                    "Tn11887484"
                ]
            ]
        }, 
        "ott534439": {
            "terminal": [
                [
                    "pg_2918@tree6755", 
                    "ott534439"
                ], 
                [
                    "pg_2917@tree6745", 
                    "ott534439"
                ]
            ]
        }, 
        "mrcaott245803ott269135": {
            "supported_by": [
                [
                    "pg_2842@tree6603", 
                    "node1152918"
                ], 
                [
                    "ot_71@tree1", 
                    "node15"
                ], 
                [
                    "ot_74@tree1", 
                    "node25"
                ], 
                [
                    "pg_2916@tree6744", 
                    "node1173774"
                ]
            ]
        }, 
        "ott580066": {
            "supported_by": [
                [
                    "pg_2842@tree6603", 
                    "node1152813"
                ], 
                [
                    "pg_2916@tree6744", 
                    "node1173786"
                ]
            ]
        }, 
        "ott580064": {
            "supported_by": [
                [
                    "pg_2842@tree6603", 
                    "node1152811"
                ], 
                [
                    "pg_2916@tree6744", 
                    "node1173730"
                ]
            ]
        }, 
        "mrcaott723887ott829498": {
            "supported_by": [
                [
                    "pg_2923@tree6751", 
                    "node1174936"
                ]
            ]
        }, 
        "ott806711": {
            "terminal": [
                [
                    "pg_2842@tree6603", 
                    "ott806711"
                ], 
                [
                    "pg_2916@tree6744", 
                    "ott806711"
                ]
            ]
        }, 
        "ott2957910": {
            "terminal": [
                [
                    "ot_615@Tr76459", 
                    "ott2957910"
                ]
            ]
        }, 
        "ott325117": {
            "terminal": [
                [
                    "pg_2842@tree6603", 
                    "ott325117"
                ], 
                [
                    "pg_2916@tree6744", 
                    "ott325117"
                ]
            ]
        }, 
        "ott2957916": {
            "terminal": [
                [
                    "ot_615@Tr76459", 
                    "ott2957916"
                ]
            ]
        }, 
        "mrcaott735759ott1040189": {
            "terminal": [
                [
                    "pg_2923@tree6751", 
                    "ott735759"
                ]
            ], 
            "supported_by": [
                [
                    "pg_2919@tree6749", 
                    "node1174577"
                ]
            ]
        }, 
        "mrcaott2958663ott4678503": {
            "supported_by": [
                [
                    "pg_2923@tree6751", 
                    "node1174896"
                ]
            ]
        }, 
        "mrcaott465532ott1008117": {
            "conflicts_with": [
                [
                    "pg_2923@tree6751", 
                    "node1174813"
                ]
            ], 
            "supported_by": [
                [
                    "ot_163@tree1", 
                    "node73"
                ]
            ]
        }, 
        "mrcaott281090ott532947": {
            "supported_by": [
                [
                    "pg_2923@tree6751", 
                    "node1174696"
                ], 
                [
                    "pg_2919@tree6749", 
                    "node1174491"
                ]
            ]
        }, 
        "mrcaott2958226ott2958228": {
            "supported_by": [
                [
                    "ot_615@Tr76459", 
                    "Tn11887498"
                ]
            ]
        }, 
        "ott5726095": {
            "terminal": [
                [
                    "pg_2842@tree6603", 
                    "ott324422"
                ], 
                [
                    "pg_2916@tree6744", 
                    "ott324422"
                ]
            ], 
            "supported_by": [
                [
                    "pg_2923@tree6751", 
                    "node1174739"
                ]
            ], 
            "partial_path_of": [
                [
                    "pg_2917@tree6745", 
                    "node1174018"
                ], 
                [
                    "ot_615@Tr76459", 
                    "Tn11887484"
                ]
            ]
        }, 
        "ott1013019": {
            "terminal": [
                [
                    "ot_163@tree1", 
                    "ott1013019"
                ], 
                [
                    "pg_2923@tree6751", 
                    "ott1013019"
                ]
            ]
        }, 
        "ott2958032": {
            "terminal": [
                [
                    "ot_615@Tr76459", 
                    "ott2958032"
                ]
            ]
        }, 
        "ott553792": {
            "terminal": [
                [
                    "pg_2923@tree6751", 
                    "ott553792"
                ]
            ]
        }, 
        "ott148175": {
            "terminal": [
                [
                    "ot_163@tree1", 
                    "ott148174"
                ], 
                [
                    "pg_2923@tree6751", 
                    "ott148174"
                ]
            ]
        }, 
        "ott148174": {
            "terminal": [
                [
                    "ot_163@tree1", 
                    "ott148174"
                ], 
                [
                    "pg_2923@tree6751", 
                    "ott148174"
                ]
            ]
        }, 
        "ott990030": {
            "terminal": [
                [
                    "pg_2918@tree6755", 
                    "ott990030"
                ]
            ]
        }, 
        "mrcaott167276ott741748": {
            "supported_by": [
                [
                    "pg_2842@tree6603", 
                    "node1152911"
                ], 
                [
                    "ot_71@tree1", 
                    "node8"
                ], 
                [
                    "ot_74@tree1", 
                    "node30"
                ], 
                [
                    "pg_2916@tree6744", 
                    "node1173781"
                ]
            ]
        }, 
        "ott739238": {
            "terminal": [
                [
                    "pg_2917@tree6745", 
                    "ott739238"
                ], 
                [
                    "pg_2923@tree6751", 
                    "ott739238"
                ]
            ]
        }, 
        "ott5092947": {
            "terminal": [
                [
                    "pg_2923@tree6751", 
                    "ott5092947"
                ]
            ]
        }, 
        "ott5740161": {
            "terminal": [
                [
                    "pg_2923@tree6751", 
                    "ott5740161"
                ]
            ]
        }, 
        "ott826812": {
            "terminal": [
                [
                    "pg_2923@tree6751", 
                    "ott436305"
                ]
            ]
        }, 
        "ott874467": {
            "terminal": [
                [
                    "pg_2921@tree6749", 
                    "ott874467"
                ], 
                [
                    "pg_2923@tree6751", 
                    "ott874467"
                ]
            ]
        }, 
        "ott739237": {
            "terminal": [
                [
                    "pg_2842@tree6603", 
                    "ott259513"
                ], 
                [
                    "pg_2916@tree6744", 
                    "ott259513"
                ], 
                [
                    "ot_615@Tr76459", 
                    "ott259513"
                ]
            ], 
            "supported_by": [
                [
                    "pg_2917@tree6745", 
                    "node1173981"
                ], 
                [
                    "pg_2923@tree6751", 
                    "node1174634"
                ]
            ]
        }, 
        "mrcaott214567ott680015": {
            "supported_by": [
                [
                    "ot_163@tree1", 
                    "node7"
                ], 
                [
                    "pg_2923@tree6751", 
                    "node1174845"
                ]
            ]
        }, 
        "ott1019471": {
            "terminal": [
                [
                    "pg_2923@tree6751", 
                    "ott1019471"
                ]
            ]
        }, 
        "mrcaott212699ott324426": {
            "supported_by": [
                [
                    "pg_2923@tree6751", 
                    "node1174910"
                ]
            ], 
            "partial_path_of": [
                [
                    "pg_2842@tree6603", 
                    "node1152829"
                ], 
                [
                    "pg_2917@tree6745", 
                    "node1174037"
                ], 
                [
                    "pg_2916@tree6744", 
                    "node1173855"
                ]
            ]
        }, 
        "ott1019473": {
            "terminal": [
                [
                    "pg_2923@tree6751", 
                    "ott1019471"
                ]
            ]
        }, 
        "mrcaott47716ott414909": {
            "conflicts_with": [
                [
                    "ot_74@tree1", 
                    "node24"
                ], 
                [
                    "ot_74@tree1", 
                    "node23"
                ]
            ], 
            "supported_by": [
                [
                    "pg_2842@tree6603", 
                    "node1152894"
                ], 
                [
                    "pg_2916@tree6744", 
                    "node1173759"
                ]
            ]
        }, 
        "ott2958551": {
            "terminal": [
                [
                    "pg_2923@tree6751", 
                    "ott2958551"
                ]
            ]
        }, 
        "ott5535555": {
            "terminal": [
                [
                    "ot_163@tree1", 
                    "ott5535555"
                ]
            ]
        }, 
        "ott418841": {
            "terminal": [
                [
                    "pg_2922@tree6752", 
                    "ott418841"
                ], 
                [
                    "ot_615@Tr76459", 
                    "ott418841"
                ]
            ]
        }, 
        "ott324426": {
            "terminal": [
                [
                    "pg_2842@tree6603", 
                    "ott324426"
                ], 
                [
                    "pg_2917@tree6745", 
                    "ott324426"
                ], 
                [
                    "pg_2916@tree6744", 
                    "ott324426"
                ], 
                [
                    "pg_2923@tree6751", 
                    "ott324426"
                ]
            ]
        }, 
        "ott324425": {
            "terminal": [
                [
                    "pg_2917@tree6745", 
                    "ott324425"
                ], 
                [
                    "pg_2923@tree6751", 
                    "ott324425"
                ]
            ]
        }, 
        "ott324424": {
            "terminal": [
                [
                    "pg_2842@tree6603", 
                    "ott324426"
                ], 
                [
                    "pg_2917@tree6745", 
                    "ott324426"
                ], 
                [
                    "pg_2916@tree6744", 
                    "ott324426"
                ]
            ], 
            "supported_by": [
                [
                    "pg_2923@tree6751", 
                    "node1174911"
                ]
            ]
        }, 
        "ott324423": {
            "terminal": [
                [
                    "pg_2842@tree6603", 
                    "ott324422"
                ], 
                [
                    "pg_2916@tree6744", 
                    "ott324422"
                ]
            ], 
            "supported_by": [
                [
                    "pg_2923@tree6751", 
                    "node1174739"
                ]
            ], 
            "partial_path_of": [
                [
                    "pg_2917@tree6745", 
                    "node1174018"
                ], 
                [
                    "ot_615@Tr76459", 
                    "Tn11887484"
                ]
            ]
        }, 
        "ott324422": {
            "terminal": [
                [
                    "pg_2842@tree6603", 
                    "ott324422"
                ], 
                [
                    "pg_2917@tree6745", 
                    "ott324422"
                ], 
                [
                    "pg_2916@tree6744", 
                    "ott324422"
                ], 
                [
                    "pg_2923@tree6751", 
                    "ott324422"
                ], 
                [
                    "ot_615@Tr76459", 
                    "ott324422"
                ]
            ]
        }, 
        "ott324421": {
            "terminal": [
                [
                    "pg_2917@tree6745", 
                    "ott324421"
                ], 
                [
                    "pg_2923@tree6751", 
                    "ott324421"
                ]
            ]
        }, 
        "ott557063": {
            "terminal": [
                [
                    "pg_2842@tree6603", 
                    "ott325117"
                ], 
                [
                    "pg_2916@tree6744", 
                    "ott325117"
                ]
            ]
        }, 
        "ott1050743": {
            "terminal": [
                [
                    "pg_2923@tree6751", 
                    "ott1050743"
                ]
            ]
        }, 
        "ott557067": {
            "terminal": [
                [
                    "pg_2842@tree6603", 
                    "ott557067"
                ], 
                [
                    "pg_2916@tree6744", 
                    "ott557067"
                ]
            ]
        }, 
        "ott2958812": {
            "terminal": [
                [
                    "pg_2923@tree6751", 
                    "ott2958842"
                ], 
                [
                    "ot_615@Tr76459", 
                    "ott2958842"
                ]
            ]
        }, 
        "ott557064": {
            "terminal": [
                [
                    "pg_2842@tree6603", 
                    "ott65027"
                ], 
                [
                    "pg_2916@tree6744", 
                    "ott65027"
                ]
            ]
        }, 
        "mrcaott323642ott404546": {
            "conflicts_with": [
                [
                    "pg_2917@tree6745", 
                    "node1174031"
                ]
            ], 
            "supported_by": [
                [
                    "pg_2923@tree6751", 
                    "node1174865"
                ]
            ], 
            "partial_path_of": [
                [
                    "pg_2842@tree6603", 
                    "node1152824"
                ], 
                [
                    "pg_2916@tree6744", 
                    "node1173858"
                ]
            ]
        }, 
        "ott109694": {
            "terminal": [
                [
                    "pg_2923@tree6751", 
                    "ott5745965"
                ]
            ]
        }, 
        "ott321155": {
            "terminal": [
                [
                    "pg_2923@tree6751", 
                    "ott321155"
                ]
            ]
        }, 
        "mrcaott6742ott532964": {
            "conflicts_with": [
                [
                    "pg_2923@tree6751", 
                    "node1174704"
                ]
            ], 
            "supported_by": [
                [
                    "pg_2842@tree6603", 
                    "node1152837"
                ], 
                [
                    "pg_2917@tree6745", 
                    "node1173994"
                ], 
                [
                    "pg_2916@tree6744", 
                    "node1173837"
                ]
            ]
        }, 
        "ott859010": {
            "terminal": [
                [
                    "pg_2842@tree6603", 
                    "ott859010"
                ], 
                [
                    "ot_75@tree1", 
                    "ott859010"
                ], 
                [
                    "pg_2916@tree6744", 
                    "ott859010"
                ]
            ]
        }, 
        "mrcaott165468ott5745971": {
            "terminal": [
                [
                    "pg_2842@tree6603", 
                    "ott165468"
                ], 
                [
                    "pg_2916@tree6744", 
                    "ott165468"
                ]
            ], 
            "supported_by": [
                [
                    "pg_2923@tree6751", 
                    "node1174676"
                ]
            ], 
            "partial_path_of": [
                [
                    "pg_2917@tree6745", 
                    "node1174006"
                ], 
                [
                    "pg_2919@tree6749", 
                    "node1174529"
                ]
            ]
        }, 
        "mrcaott95900ott735759": {
            "terminal": [
                [
                    "pg_2923@tree6751", 
                    "ott735759"
                ]
            ], 
            "supported_by": [
                [
                    "pg_2919@tree6749", 
                    "node1174576"
                ]
            ]
        }, 
        "mrcaott333800ott534439": {
            "terminal": [
                [
                    "pg_2842@tree6603", 
                    "ott902109"
                ], 
                [
                    "pg_2916@tree6744", 
                    "ott902109"
                ]
            ], 
            "supported_by": [
                [
                    "pg_2918@tree6755", 
                    "node1175344"
                ], 
                [
                    "pg_2917@tree6745", 
                    "node1173962"
                ]
            ]
        }, 
        "ott5092954": {
            "terminal": [
                [
                    "pg_2923@tree6751", 
                    "ott5092954"
                ]
            ]
        }, 
        "ott827098": {
            "terminal": [
                [
                    "pg_2923@tree6751", 
                    "ott827098"
                ]
            ]
        }, 
        "ott5726092": {
            "terminal": [
                [
                    "ot_163@tree1", 
                    "ott2958463"
                ]
            ]
        }, 
        "ott1008117": {
            "terminal": [
                [
                    "ot_163@tree1", 
                    "ott1008117"
                ], 
                [
                    "pg_2923@tree6751", 
                    "ott1008117"
                ]
            ]
        }, 
        "ott1008119": {
            "terminal": [
                [
                    "pg_2923@tree6751", 
                    "ott1008117"
                ]
            ], 
            "supported_by": [
                [
                    "ot_163@tree1", 
                    "node101"
                ]
            ]
        }, 
        "mrcaott325117ott579397": {
            "supported_by": [
                [
                    "pg_2842@tree6603", 
                    "node1152940"
                ], 
                [
                    "pg_2916@tree6744", 
                    "node1173733"
                ]
            ]
        }, 
        "ott898717": {
            "terminal": [
                [
                    "pg_2917@tree6745", 
                    "ott898717"
                ], 
                [
                    "pg_2923@tree6751", 
                    "ott898717"
                ], 
                [
                    "pg_2919@tree6749", 
                    "ott898717"
                ]
            ]
        }, 
        "ott898716": {
            "terminal": [
                [
                    "pg_2842@tree6603", 
                    "ott898713"
                ], 
                [
                    "pg_2917@tree6745", 
                    "ott898713"
                ], 
                [
                    "pg_2916@tree6744", 
                    "ott898713"
                ], 
                [
                    "pg_2923@tree6751", 
                    "ott898713"
                ], 
                [
                    "pg_2919@tree6749", 
                    "ott898713"
                ]
            ]
        }, 
        "ott636371": {
            "terminal": [
                [
                    "pg_2842@tree6603", 
                    "ott636371"
                ], 
                [
                    "pg_2916@tree6744", 
                    "ott636371"
                ]
            ]
        }, 
        "ott898714": {
            "terminal": [
                [
                    "pg_2842@tree6603", 
                    "ott898714"
                ], 
                [
                    "pg_2917@tree6745", 
                    "ott898714"
                ], 
                [
                    "pg_2916@tree6744", 
                    "ott898714"
                ], 
                [
                    "pg_2923@tree6751", 
                    "ott898714"
                ]
            ]
        }, 
        "ott898713": {
            "terminal": [
                [
                    "pg_2842@tree6603", 
                    "ott898713"
                ], 
                [
                    "pg_2917@tree6745", 
                    "ott898713"
                ], 
                [
                    "pg_2916@tree6744", 
                    "ott898713"
                ], 
                [
                    "pg_2923@tree6751", 
                    "ott898713"
                ], 
                [
                    "pg_2919@tree6749", 
                    "ott898713"
                ]
            ]
        }, 
        "ott898712": {
            "terminal": [
                [
                    "pg_2842@tree6603", 
                    "ott898712"
                ], 
                [
                    "pg_2917@tree6745", 
                    "ott898712"
                ], 
                [
                    "pg_2916@tree6744", 
                    "ott898712"
                ], 
                [
                    "ot_615@Tr76459", 
                    "ott898712"
                ]
            ]
        }, 
        "mrcaott65027ott579396": {
            "supported_by": [
                [
                    "pg_2842@tree6603", 
                    "node1152945"
                ], 
                [
                    "pg_2916@tree6744", 
                    "node1173725"
                ]
            ]
        }, 
        "ott333800": {
            "terminal": [
                [
                    "pg_2917@tree6745", 
                    "ott333800"
                ]
            ]
        }, 
        "mrcaott165468ott312999": {
            "terminal": [
                [
                    "pg_2842@tree6603", 
                    "ott165468"
                ], 
                [
                    "pg_2916@tree6744", 
                    "ott165468"
                ]
            ], 
            "conflicts_with": [
                [
                    "pg_2923@tree6751", 
                    "node1174693"
                ], 
                [
                    "pg_2923@tree6751", 
                    "node1174683"
                ], 
                [
                    "pg_2923@tree6751", 
                    "node1174679"
                ], 
                [
                    "pg_2919@tree6749", 
                    "node1174490"
                ], 
                [
                    "pg_2919@tree6749", 
                    "node1174528"
                ]
            ], 
            "supported_by": [
                [
                    "pg_2917@tree6745", 
                    "node1174004"
                ]
            ]
        }, 
        "ott898719": {
            "terminal": [
                [
                    "pg_2842@tree6603", 
                    "ott898719"
                ], 
                [
                    "pg_2917@tree6745", 
                    "ott898719"
                ], 
                [
                    "pg_2916@tree6744", 
                    "ott898719"
                ], 
                [
                    "pg_2923@tree6751", 
                    "ott898719"
                ]
            ]
        }, 
        "ott5734250": {
            "conflicts_with": [
                [
                    "ot_615@Tr76459", 
                    "Tn11887372"
                ]
            ], 
            "supported_by": [
                [
                    "pg_2842@tree6603", 
                    "node1152861"
                ], 
                [
                    "pg_2917@tree6745", 
                    "node1173923"
                ], 
                [
                    "pg_2916@tree6744", 
                    "node1173813"
                ]
            ], 
            "partial_path_of": [
                [
                    "pg_2918@tree6755", 
                    "node1175386"
                ]
            ]
        }, 
        "mrcaott6742ott43613": {
            "supported_by": [
                [
                    "pg_2842@tree6603", 
                    "node1152819"
                ], 
                [
                    "pg_2917@tree6745", 
                    "node1173993"
                ], 
                [
                    "pg_2916@tree6744", 
                    "node1173836"
                ], 
                [
                    "pg_2923@tree6751", 
                    "node1174646"
                ]
            ], 
            "partial_path_of": [
                [
                    "ot_615@Tr76459", 
                    "Tn11887327"
                ]
            ]
        }, 
        "mrcaott191800ott283984": {
            "supported_by": [
                [
                    "pg_2842@tree6603", 
                    "node1152860"
                ], 
                [
                    "pg_2917@tree6745", 
                    "node1173917"
                ], 
                [
                    "pg_2916@tree6744", 
                    "node1173811"
                ], 
                [
                    "ot_615@Tr76459", 
                    "Tn11887428"
                ]
            ], 
            "partial_path_of": [
                [
                    "pg_2918@tree6755", 
                    "node1175386"
                ]
            ]
        }, 
        "ott849595": {
            "terminal": [
                [
                    "pg_2842@tree6603", 
                    "ott849595"
                ], 
                [
                    "pg_2916@tree6744", 
                    "ott849595"
                ]
            ]
        }, 
        "mrcaott313215ott465808": {
            "supported_by": [
                [
                    "pg_2842@tree6603", 
                    "node1152877"
                ], 
                [
                    "pg_2917@tree6745", 
                    "node1173952"
                ], 
                [
                    "pg_2916@tree6744", 
                    "node1173796"
                ], 
                [
                    "ot_615@Tr76459", 
                    "Tn11887307"
                ]
            ]
        }, 
        "ott206723": {
            "terminal": [
                [
                    "pg_2921@tree6749", 
                    "ott206723"
                ], 
                [
                    "pg_2923@tree6751", 
                    "ott206723"
                ]
            ]
        }, 
        "ott741745": {
            "terminal": [
                [
                    "pg_2842@tree6603", 
                    "ott47716"
                ], 
                [
                    "ot_71@tree1", 
                    "ott47716"
                ], 
                [
                    "ot_74@tree1", 
                    "ott5092876"
                ], 
                [
                    "pg_2916@tree6744", 
                    "ott47716"
                ]
            ]
        }, 
        "ott741744": {
            "terminal": [
                [
                    "pg_2842@tree6603", 
                    "ott741744"
                ], 
                [
                    "ot_74@tree1", 
                    "ott741744"
                ], 
                [
                    "pg_2916@tree6744", 
                    "ott741744"
                ]
            ]
        }, 
        "ott313209": {
            "supported_by": [
                [
                    "ot_615@Tr76459", 
                    "Tn11887437"
                ]
            ], 
            "partial_path_of": [
                [
                    "pg_2842@tree6603", 
                    "node1152853"
                ], 
                [
                    "pg_2918@tree6755", 
                    "node1175398"
                ], 
                [
                    "pg_2917@tree6745", 
                    "node1173898"
                ], 
                [
                    "pg_2916@tree6744", 
                    "node1173825"
                ]
            ]
        }, 
        "ott532964": {
            "terminal": [
                [
                    "pg_2923@tree6751", 
                    "ott532964"
                ]
            ]
        }, 
        "ott580637": {
            "terminal": [
                [
                    "ot_163@tree1", 
                    "ott1013019"
                ], 
                [
                    "pg_2923@tree6751", 
                    "ott1013019"
                ]
            ]
        }, 
        "ott741748": {
            "terminal": [
                [
                    "pg_2842@tree6603", 
                    "ott741748"
                ], 
                [
                    "ot_71@tree1", 
                    "ott741748"
                ], 
                [
                    "ot_74@tree1", 
                    "ott741748"
                ], 
                [
                    "pg_2916@tree6744", 
                    "ott741748"
                ]
            ]
        }, 
        "ott680019": {
            "terminal": [
                [
                    "ot_163@tree1", 
                    "ott680018"
                ], 
                [
                    "pg_2923@tree6751", 
                    "ott680018"
                ]
            ]
        }, 
        "mrcaott898712ott995891": {
            "terminal": [
                [
                    "pg_2842@tree6603", 
                    "ott898712"
                ], 
                [
                    "pg_2916@tree6744", 
                    "ott898712"
                ], 
                [
                    "ot_615@Tr76459", 
                    "ott898712"
                ]
            ], 
            "supported_by": [
                [
                    "pg_2917@tree6745", 
                    "node1173914"
                ]
            ]
        }, 
        "mrcaott214567ott474599": {
            "terminal": [
                [
                    "pg_2923@tree6751", 
                    "ott826819"
                ]
            ], 
            "supported_by": [
                [
                    "ot_163@tree1", 
                    "node10"
                ]
            ]
        }, 
        "ott889214": {
            "terminal": [
                [
                    "pg_2917@tree6745", 
                    "ott889214"
                ]
            ]
        }, 
        "ott743821": {
            "terminal": [
                [
                    "pg_2923@tree6751", 
                    "ott743821"
                ]
            ]
        }, 
        "ott756647": {
            "terminal": [
                [
                    "pg_2842@tree6603", 
                    "ott756645"
                ], 
                [
                    "pg_2918@tree6755", 
                    "ott756645"
                ], 
                [
                    "pg_2917@tree6745", 
                    "ott756645"
                ], 
                [
                    "pg_2916@tree6744", 
                    "ott756645"
                ], 
                [
                    "ot_615@Tr76459", 
                    "ott756645"
                ]
            ]
        }, 
        "ott2958582": {
            "terminal": [
                [
                    "pg_2923@tree6751", 
                    "ott2958582"
                ]
            ]
        }, 
        "ott2958580": {
            "terminal": [
                [
                    "pg_2923@tree6751", 
                    "ott2958580"
                ]
            ]
        }, 
        "ott2958581": {
            "terminal": [
                [
                    "ot_615@Tr76459", 
                    "ott2958581"
                ]
            ]
        }, 
        "ott756645": {
            "terminal": [
                [
                    "pg_2842@tree6603", 
                    "ott756645"
                ], 
                [
                    "pg_2918@tree6755", 
                    "ott756645"
                ], 
                [
                    "pg_2917@tree6745", 
                    "ott756645"
                ], 
                [
                    "pg_2916@tree6744", 
                    "ott756645"
                ], 
                [
                    "ot_615@Tr76459", 
                    "ott756645"
                ]
            ]
        }, 
        "ott5745965": {
            "terminal": [
                [
                    "pg_2923@tree6751", 
                    "ott5745965"
                ]
            ]
        }, 
        "ott2958172": {
            "terminal": [
                [
                    "ot_615@Tr76459", 
                    "ott2958171"
                ]
            ]
        }, 
        "ott2958171": {
            "terminal": [
                [
                    "ot_615@Tr76459", 
                    "ott2958171"
                ]
            ]
        }, 
        "ott990746": {
            "terminal": [
                [
                    "pg_2842@tree6603", 
                    "ott990724"
                ], 
                [
                    "pg_2916@tree6744", 
                    "ott990724"
                ], 
                [
                    "ot_615@Tr76459", 
                    "ott990724"
                ]
            ], 
            "supported_by": [
                [
                    "pg_2917@tree6745", 
                    "node1173918"
                ]
            ]
        }, 
        "mrcaott259513ott750634": {
            "terminal": [
                [
                    "pg_2842@tree6603", 
                    "ott259513"
                ], 
                [
                    "pg_2916@tree6744", 
                    "ott259513"
                ], 
                [
                    "ot_615@Tr76459", 
                    "ott259513"
                ]
            ], 
            "supported_by": [
                [
                    "pg_2917@tree6745", 
                    "node1173983"
                ], 
                [
                    "pg_2923@tree6751", 
                    "node1174636"
                ]
            ]
        }, 
        "ott2958179": {
            "terminal": [
                [
                    "ot_615@Tr76459", 
                    "ott2958179"
                ]
            ]
        }, 
        "mrcaott6742ott288146": {
            "terminal": [
                [
                    "pg_2842@tree6603", 
                    "ott165468"
                ], 
                [
                    "pg_2916@tree6744", 
                    "ott165468"
                ]
            ], 
            "supported_by": [
                [
                    "pg_2923@tree6751", 
                    "node1174663"
                ]
            ], 
            "partial_path_of": [
                [
                    "pg_2917@tree6745", 
                    "node1174002"
                ], 
                [
                    "pg_2919@tree6749", 
                    "node1174452"
                ]
            ]
        }, 
        "mrcaott176864ott281090": {
            "terminal": [
                [
                    "pg_2917@tree6745", 
                    "ott898717"
                ]
            ], 
            "conflicts_with": [
                [
                    "pg_2919@tree6749", 
                    "node1174490"
                ], 
                [
                    "pg_2919@tree6749", 
                    "node1174489"
                ]
            ], 
            "supported_by": [
                [
                    "pg_2923@tree6751", 
                    "node1174695"
                ]
            ]
        }, 
        "mrcaott418838ott469361": {
            "terminal": [
                [
                    "ot_615@Tr76459", 
                    "ott469361"
                ]
            ], 
            "conflicts_with": [
                [
                    "pg_2922@tree6752", 
                    "node1175013"
                ]
            ], 
            "supported_by": [
                [
                    "pg_2918@tree6755", 
                    "node1175383"
                ]
            ]
        }, 
        "ott458839": {
            "terminal": [
                [
                    "pg_2842@tree6603", 
                    "ott458891"
                ], 
                [
                    "pg_2916@tree6744", 
                    "ott458891"
                ]
            ]
        }, 
        "mrcaott533022ott686784": {
            "supported_by": [
                [
                    "pg_2923@tree6751", 
                    "node1174660"
                ]
            ]
        }
    }
}
