# Supplementary material for: Towards a barnacle tree of life: integrating diverse phylogenetic efforts into a comprehensive hypothesis of thecostracan evolution
Source: PeerJ. 2019 Aug 16;7:e7387. doi: 10.7717/peerj.7387 (PMC6699479; doi:10.7717/peerj.7387)
Supplement: Supplemental Information 3 — This zip folder contains the initial tree, the annotations, files with branch support and a tree built only with the species for which phylogenetic information is available. [file peerj-07-7387-s003.zip › non_leaf_support.txt]

id	supported by	compatible with	conflicts with	is trivial in
mrcaott1008117ott2958433				node ott1008117 for https://tree.opentreeoflife.org/curator/study/view/pg_2923/?tab=trees&tree=tree6751
mrcaott1008117ott2958433	node node95 for https://tree.opentreeoflife.org/curator/study/view/ot_163/?tab=trees&tree=tree1
mrcaott1038966ott1042705	node node1174899 for https://tree.opentreeoflife.org/curator/study/view/pg_2923/?tab=trees&tree=tree6751
mrcaott1038966ott5740081	node node1174901 for https://tree.opentreeoflife.org/curator/study/view/pg_2923/?tab=trees&tree=tree6751
mrcaott1050743ott5336735				node ott5336735 for https://tree.opentreeoflife.org/curator/study/view/pg_2917/?tab=trees&tree=tree6745
mrcaott1050743ott5336735	node node1174758 for https://tree.opentreeoflife.org/curator/study/view/pg_2923/?tab=trees&tree=tree6751
mrcaott1083833ott2958098				node ott1083833 for https://tree.opentreeoflife.org/curator/study/view/pg_2842/?tab=trees&tree=tree6603
mrcaott1083833ott2958098				node ott1083833 for https://tree.opentreeoflife.org/curator/study/view/pg_2916/?tab=trees&tree=tree6744
mrcaott1083833ott2958098				node ott1083833 for https://tree.opentreeoflife.org/curator/study/view/pg_2917/?tab=trees&tree=tree6745
mrcaott1083833ott2958098	node Tn11887419 for https://tree.opentreeoflife.org/curator/study/view/ot_615/?tab=trees&tree=Tr76459
mrcaott129220ott148174			node node1174831 for https://tree.opentreeoflife.org/curator/study/view/pg_2923/?tab=trees&tree=tree6751
mrcaott129220ott148174			node node1174835 for https://tree.opentreeoflife.org/curator/study/view/pg_2923/?tab=trees&tree=tree6751
mrcaott129220ott148174	node node41 for https://tree.opentreeoflife.org/curator/study/view/ot_163/?tab=trees&tree=tree1
mrcaott129220ott151794			node node1174831 for https://tree.opentreeoflife.org/curator/study/view/pg_2923/?tab=trees&tree=tree6751
mrcaott129220ott151794			node node1174835 for https://tree.opentreeoflife.org/curator/study/view/pg_2923/?tab=trees&tree=tree6751
mrcaott129220ott151794			node node1174836 for https://tree.opentreeoflife.org/curator/study/view/pg_2923/?tab=trees&tree=tree6751
mrcaott129220ott151794	node node42 for https://tree.opentreeoflife.org/curator/study/view/ot_163/?tab=trees&tree=tree1
mrcaott129220ott214567	node node1174825 for https://tree.opentreeoflife.org/curator/study/view/pg_2923/?tab=trees&tree=tree6751
mrcaott129220ott214567	node node6 for https://tree.opentreeoflife.org/curator/study/view/ot_163/?tab=trees&tree=tree1
mrcaott129220ott465532	node node1174809 for https://tree.opentreeoflife.org/curator/study/view/pg_2923/?tab=trees&tree=tree6751
mrcaott129220ott580651			node node1174831 for https://tree.opentreeoflife.org/curator/study/view/pg_2923/?tab=trees&tree=tree6751
mrcaott129220ott580651			node node1174835 for https://tree.opentreeoflife.org/curator/study/view/pg_2923/?tab=trees&tree=tree6751
mrcaott129220ott580651	node node40 for https://tree.opentreeoflife.org/curator/study/view/ot_163/?tab=trees&tree=tree1
mrcaott140026ott165468				node ott165468 for https://tree.opentreeoflife.org/curator/study/view/pg_2842/?tab=trees&tree=tree6603
mrcaott140026ott165468				node ott165468 for https://tree.opentreeoflife.org/curator/study/view/pg_2916/?tab=trees&tree=tree6744
mrcaott140026ott165468			node node1174462 for https://tree.opentreeoflife.org/curator/study/view/pg_2919/?tab=trees&tree=tree6749
mrcaott140026ott165468			node node1174489 for https://tree.opentreeoflife.org/curator/study/view/pg_2919/?tab=trees&tree=tree6749
mrcaott140026ott165468			node node1174528 for https://tree.opentreeoflife.org/curator/study/view/pg_2919/?tab=trees&tree=tree6749
mrcaott140026ott165468			node node1174547 for https://tree.opentreeoflife.org/curator/study/view/pg_2919/?tab=trees&tree=tree6749
mrcaott140026ott165468		node node1174002 for https://tree.opentreeoflife.org/curator/study/view/pg_2917/?tab=trees&tree=tree6745
mrcaott140026ott165468	node node1174673 for https://tree.opentreeoflife.org/curator/study/view/pg_2923/?tab=trees&tree=tree6751
mrcaott140026ott925928			node node1174462 for https://tree.opentreeoflife.org/curator/study/view/pg_2919/?tab=trees&tree=tree6749
mrcaott140026ott925928			node node1174489 for https://tree.opentreeoflife.org/curator/study/view/pg_2919/?tab=trees&tree=tree6749
mrcaott140026ott925928			node node1174528 for https://tree.opentreeoflife.org/curator/study/view/pg_2919/?tab=trees&tree=tree6749
mrcaott140026ott925928			node node1174547 for https://tree.opentreeoflife.org/curator/study/view/pg_2919/?tab=trees&tree=tree6749
mrcaott140026ott925928	node node1174680 for https://tree.opentreeoflife.org/curator/study/view/pg_2923/?tab=trees&tree=tree6751
mrcaott140028ott1050743				node ott5336735 for https://tree.opentreeoflife.org/curator/study/view/pg_2917/?tab=trees&tree=tree6745
mrcaott140028ott1050743	node node1174756 for https://tree.opentreeoflife.org/curator/study/view/pg_2923/?tab=trees&tree=tree6751
mrcaott152043ott182524		node node1152853 for https://tree.opentreeoflife.org/curator/study/view/pg_2842/?tab=trees&tree=tree6603
mrcaott152043ott182524		node node1173825 for https://tree.opentreeoflife.org/curator/study/view/pg_2916/?tab=trees&tree=tree6744
mrcaott152043ott182524		node node1173898 for https://tree.opentreeoflife.org/curator/study/view/pg_2917/?tab=trees&tree=tree6745
mrcaott152043ott182524		node node1175398 for https://tree.opentreeoflife.org/curator/study/view/pg_2918/?tab=trees&tree=tree6755
mrcaott152043ott182524	node Tn11887399 for https://tree.opentreeoflife.org/curator/study/view/ot_615/?tab=trees&tree=Tr76459
mrcaott152043ott293042			node Tn11887411 for https://tree.opentreeoflife.org/curator/study/view/ot_615/?tab=trees&tree=Tr76459
mrcaott152043ott293042			node node1173905 for https://tree.opentreeoflife.org/curator/study/view/pg_2917/?tab=trees&tree=tree6745
mrcaott152043ott293042			node node1173969 for https://tree.opentreeoflife.org/curator/study/view/pg_2917/?tab=trees&tree=tree6745
mrcaott152043ott293042			node node1173970 for https://tree.opentreeoflife.org/curator/study/view/pg_2917/?tab=trees&tree=tree6745
mrcaott152043ott293042	node node1152852 for https://tree.opentreeoflife.org/curator/study/view/pg_2842/?tab=trees&tree=tree6603
mrcaott152043ott293042	node node1173823 for https://tree.opentreeoflife.org/curator/study/view/pg_2916/?tab=trees&tree=tree6744
mrcaott152043ott293042	node node1175394 for https://tree.opentreeoflife.org/curator/study/view/pg_2918/?tab=trees&tree=tree6755
mrcaott152043ott2958165				node ott437066 for https://tree.opentreeoflife.org/curator/study/view/pg_2842/?tab=trees&tree=tree6603
mrcaott152043ott2958165				node ott437066 for https://tree.opentreeoflife.org/curator/study/view/pg_2916/?tab=trees&tree=tree6744
mrcaott152043ott2958165		node node1173900 for https://tree.opentreeoflife.org/curator/study/view/pg_2917/?tab=trees&tree=tree6745
mrcaott152043ott2958165	node Tn11887346 for https://tree.opentreeoflife.org/curator/study/view/ot_615/?tab=trees&tree=Tr76459
mrcaott152043ott2958179		node node1152853 for https://tree.opentreeoflife.org/curator/study/view/pg_2842/?tab=trees&tree=tree6603
mrcaott152043ott2958179		node node1173825 for https://tree.opentreeoflife.org/curator/study/view/pg_2916/?tab=trees&tree=tree6744
mrcaott152043ott2958179		node node1173898 for https://tree.opentreeoflife.org/curator/study/view/pg_2917/?tab=trees&tree=tree6745
mrcaott152043ott2958179		node node1175398 for https://tree.opentreeoflife.org/curator/study/view/pg_2918/?tab=trees&tree=tree6755
mrcaott152043ott2958179	node Tn11887421 for https://tree.opentreeoflife.org/curator/study/view/ot_615/?tab=trees&tree=Tr76459
mrcaott152043ott437066				node ott437066 for https://tree.opentreeoflife.org/curator/study/view/ot_615/?tab=trees&tree=Tr76459
mrcaott152043ott437066				node ott437066 for https://tree.opentreeoflife.org/curator/study/view/pg_2842/?tab=trees&tree=tree6603
mrcaott152043ott437066				node ott437066 for https://tree.opentreeoflife.org/curator/study/view/pg_2916/?tab=trees&tree=tree6744
mrcaott152043ott437066	node node1173902 for https://tree.opentreeoflife.org/curator/study/view/pg_2917/?tab=trees&tree=tree6745
mrcaott152043ott437066	node node1175401 for https://tree.opentreeoflife.org/curator/study/view/pg_2918/?tab=trees&tree=tree6755
mrcaott160888ott191800	node Tn11887500 for https://tree.opentreeoflife.org/curator/study/view/ot_615/?tab=trees&tree=Tr76459
mrcaott160888ott191800	node node1152858 for https://tree.opentreeoflife.org/curator/study/view/pg_2842/?tab=trees&tree=tree6603
mrcaott160888ott191800	node node1173789 for https://tree.opentreeoflife.org/curator/study/view/pg_2916/?tab=trees&tree=tree6744
mrcaott160888ott191800	node node1173906 for https://tree.opentreeoflife.org/curator/study/view/pg_2917/?tab=trees&tree=tree6745
mrcaott160888ott191800	node node1175326 for https://tree.opentreeoflife.org/curator/study/view/pg_2918/?tab=trees&tree=tree6755
mrcaott160888ott231050		node Tn11887429 for https://tree.opentreeoflife.org/curator/study/view/ot_615/?tab=trees&tree=Tr76459
mrcaott160888ott231050	node node1152884 for https://tree.opentreeoflife.org/curator/study/view/pg_2842/?tab=trees&tree=tree6603
mrcaott160888ott231050	node node1173791 for https://tree.opentreeoflife.org/curator/study/view/pg_2916/?tab=trees&tree=tree6744
mrcaott160888ott231050	node node1173935 for https://tree.opentreeoflife.org/curator/study/view/pg_2917/?tab=trees&tree=tree6745
mrcaott160888ott231050	node node1175352 for https://tree.opentreeoflife.org/curator/study/view/pg_2918/?tab=trees&tree=tree6755
mrcaott160888ott313215		node Tn11887480 for https://tree.opentreeoflife.org/curator/study/view/ot_615/?tab=trees&tree=Tr76459
mrcaott160888ott313215		node node1152876 for https://tree.opentreeoflife.org/curator/study/view/pg_2842/?tab=trees&tree=tree6603
mrcaott160888ott313215		node node1173790 for https://tree.opentreeoflife.org/curator/study/view/pg_2916/?tab=trees&tree=tree6744
mrcaott160888ott313215		node node1173934 for https://tree.opentreeoflife.org/curator/study/view/pg_2917/?tab=trees&tree=tree6745
mrcaott160888ott313215	node node1175339 for https://tree.opentreeoflife.org/curator/study/view/pg_2918/?tab=trees&tree=tree6755
mrcaott160888ott990040		node Tn11887480 for https://tree.opentreeoflife.org/curator/study/view/ot_615/?tab=trees&tree=Tr76459
mrcaott160888ott990040		node node1152876 for https://tree.opentreeoflife.org/curator/study/view/pg_2842/?tab=trees&tree=tree6603
mrcaott160888ott990040		node node1173790 for https://tree.opentreeoflife.org/curator/study/view/pg_2916/?tab=trees&tree=tree6744
mrcaott160888ott990040		node node1173934 for https://tree.opentreeoflife.org/curator/study/view/pg_2917/?tab=trees&tree=tree6745
mrcaott160888ott990040	node node1175337 for https://tree.opentreeoflife.org/curator/study/view/pg_2918/?tab=trees&tree=tree6755
mrcaott165468ott220058				node ott165468 for https://tree.opentreeoflife.org/curator/study/view/pg_2842/?tab=trees&tree=tree6603
mrcaott165468ott220058				node ott165468 for https://tree.opentreeoflife.org/curator/study/view/pg_2916/?tab=trees&tree=tree6744
mrcaott165468ott220058		node node1174006 for https://tree.opentreeoflife.org/curator/study/view/pg_2917/?tab=trees&tree=tree6745
mrcaott165468ott220058		node node1174529 for https://tree.opentreeoflife.org/curator/study/view/pg_2919/?tab=trees&tree=tree6749
mrcaott165468ott220058	node node1174674 for https://tree.opentreeoflife.org/curator/study/view/pg_2923/?tab=trees&tree=tree6751
mrcaott165468ott312999				node ott165468 for https://tree.opentreeoflife.org/curator/study/view/pg_2842/?tab=trees&tree=tree6603
mrcaott165468ott312999				node ott165468 for https://tree.opentreeoflife.org/curator/study/view/pg_2916/?tab=trees&tree=tree6744
mrcaott165468ott312999			node node1174490 for https://tree.opentreeoflife.org/curator/study/view/pg_2919/?tab=trees&tree=tree6749
mrcaott165468ott312999			node node1174528 for https://tree.opentreeoflife.org/curator/study/view/pg_2919/?tab=trees&tree=tree6749
mrcaott165468ott312999			node node1174679 for https://tree.opentreeoflife.org/curator/study/view/pg_2923/?tab=trees&tree=tree6751
mrcaott165468ott312999			node node1174683 for https://tree.opentreeoflife.org/curator/study/view/pg_2923/?tab=trees&tree=tree6751
mrcaott165468ott312999			node node1174693 for https://tree.opentreeoflife.org/curator/study/view/pg_2923/?tab=trees&tree=tree6751
mrcaott165468ott312999	node node1174004 for https://tree.opentreeoflife.org/curator/study/view/pg_2917/?tab=trees&tree=tree6745
mrcaott165468ott5745971				node ott165468 for https://tree.opentreeoflife.org/curator/study/view/pg_2842/?tab=trees&tree=tree6603
mrcaott165468ott5745971				node ott165468 for https://tree.opentreeoflife.org/curator/study/view/pg_2916/?tab=trees&tree=tree6744
mrcaott165468ott5745971		node node1174006 for https://tree.opentreeoflife.org/curator/study/view/pg_2917/?tab=trees&tree=tree6745
mrcaott165468ott5745971		node node1174529 for https://tree.opentreeoflife.org/curator/study/view/pg_2919/?tab=trees&tree=tree6749
mrcaott165468ott5745971	node node1174676 for https://tree.opentreeoflife.org/curator/study/view/pg_2923/?tab=trees&tree=tree6751
mrcaott167276ott741748	node node1152911 for https://tree.opentreeoflife.org/curator/study/view/pg_2842/?tab=trees&tree=tree6603
mrcaott167276ott741748	node node1173781 for https://tree.opentreeoflife.org/curator/study/view/pg_2916/?tab=trees&tree=tree6744
mrcaott167276ott741748	node node30 for https://tree.opentreeoflife.org/curator/study/view/ot_74/?tab=trees&tree=tree1
mrcaott167276ott741748	node node8 for https://tree.opentreeoflife.org/curator/study/view/ot_71/?tab=trees&tree=tree1
mrcaott167281ott218054	node node1152935 for https://tree.opentreeoflife.org/curator/study/view/pg_2842/?tab=trees&tree=tree6603
mrcaott167281ott218054	node node1173740 for https://tree.opentreeoflife.org/curator/study/view/pg_2916/?tab=trees&tree=tree6744
mrcaott167281ott472394	node node1152934 for https://tree.opentreeoflife.org/curator/study/view/pg_2842/?tab=trees&tree=tree6603
mrcaott167281ott472394	node node1173738 for https://tree.opentreeoflife.org/curator/study/view/pg_2916/?tab=trees&tree=tree6744
mrcaott167281ott472394	node node42 for https://tree.opentreeoflife.org/curator/study/view/ot_74/?tab=trees&tree=tree1
mrcaott176864ott281090				node ott898717 for https://tree.opentreeoflife.org/curator/study/view/pg_2917/?tab=trees&tree=tree6745
mrcaott176864ott281090			node node1174489 for https://tree.opentreeoflife.org/curator/study/view/pg_2919/?tab=trees&tree=tree6749
mrcaott176864ott281090			node node1174490 for https://tree.opentreeoflife.org/curator/study/view/pg_2919/?tab=trees&tree=tree6749
mrcaott176864ott281090	node node1174695 for https://tree.opentreeoflife.org/curator/study/view/pg_2923/?tab=trees&tree=tree6751
mrcaott176864ott313000				node ott898717 for https://tree.opentreeoflife.org/curator/study/view/pg_2917/?tab=trees&tree=tree6745
mrcaott176864ott313000	node node1174463 for https://tree.opentreeoflife.org/curator/study/view/pg_2919/?tab=trees&tree=tree6749
mrcaott176864ott313000	node node1174701 for https://tree.opentreeoflife.org/curator/study/view/pg_2923/?tab=trees&tree=tree6751
mrcaott182524ott2958166				node ott182524 for https://tree.opentreeoflife.org/curator/study/view/pg_2842/?tab=trees&tree=tree6603
mrcaott182524ott2958166				node ott182524 for https://tree.opentreeoflife.org/curator/study/view/pg_2916/?tab=trees&tree=tree6744
mrcaott182524ott2958166				node ott182524 for https://tree.opentreeoflife.org/curator/study/view/pg_2917/?tab=trees&tree=tree6745
mrcaott182524ott2958166				node ott182524 for https://tree.opentreeoflife.org/curator/study/view/pg_2918/?tab=trees&tree=tree6755
mrcaott182524ott2958166	node Tn11887454 for https://tree.opentreeoflife.org/curator/study/view/ot_615/?tab=trees&tree=Tr76459
mrcaott191797ott191804				node ott2958481 for https://tree.opentreeoflife.org/curator/study/view/ot_615/?tab=trees&tree=Tr76459
mrcaott191797ott191804	node node1152847 for https://tree.opentreeoflife.org/curator/study/view/pg_2842/?tab=trees&tree=tree6603
mrcaott191797ott191804	node node1173833 for https://tree.opentreeoflife.org/curator/study/view/pg_2916/?tab=trees&tree=tree6744
mrcaott191797ott191804	node node1173986 for https://tree.opentreeoflife.org/curator/study/view/pg_2917/?tab=trees&tree=tree6745
mrcaott191797ott191804	node node1174639 for https://tree.opentreeoflife.org/curator/study/view/pg_2923/?tab=trees&tree=tree6751
mrcaott191797ott631699				node ott2958481 for https://tree.opentreeoflife.org/curator/study/view/ot_615/?tab=trees&tree=Tr76459
mrcaott191797ott631699				node ott631699 for https://tree.opentreeoflife.org/curator/study/view/pg_2842/?tab=trees&tree=tree6603
mrcaott191797ott631699				node ott631699 for https://tree.opentreeoflife.org/curator/study/view/pg_2916/?tab=trees&tree=tree6744
mrcaott191797ott631699			node node1174641 for https://tree.opentreeoflife.org/curator/study/view/pg_2923/?tab=trees&tree=tree6751
mrcaott191797ott631699	node node1173990 for https://tree.opentreeoflife.org/curator/study/view/pg_2917/?tab=trees&tree=tree6745
mrcaott191800ott283984		node node1175386 for https://tree.opentreeoflife.org/curator/study/view/pg_2918/?tab=trees&tree=tree6755
mrcaott191800ott283984	node Tn11887428 for https://tree.opentreeoflife.org/curator/study/view/ot_615/?tab=trees&tree=Tr76459
mrcaott191800ott283984	node node1152860 for https://tree.opentreeoflife.org/curator/study/view/pg_2842/?tab=trees&tree=tree6603
mrcaott191800ott283984	node node1173811 for https://tree.opentreeoflife.org/curator/study/view/pg_2916/?tab=trees&tree=tree6744
mrcaott191800ott283984	node node1173917 for https://tree.opentreeoflife.org/curator/study/view/pg_2917/?tab=trees&tree=tree6745
mrcaott191800ott313212			node node1175327 for https://tree.opentreeoflife.org/curator/study/view/pg_2918/?tab=trees&tree=tree6755
mrcaott191800ott313212	node Tn11887427 for https://tree.opentreeoflife.org/curator/study/view/ot_615/?tab=trees&tree=Tr76459
mrcaott191800ott313212	node node1152859 for https://tree.opentreeoflife.org/curator/study/view/pg_2842/?tab=trees&tree=tree6603
mrcaott191800ott313212	node node1173803 for https://tree.opentreeoflife.org/curator/study/view/pg_2916/?tab=trees&tree=tree6744
mrcaott191800ott313212	node node1173907 for https://tree.opentreeoflife.org/curator/study/view/pg_2917/?tab=trees&tree=tree6745
mrcaott206723ott220060			node node1174021 for https://tree.opentreeoflife.org/curator/study/view/pg_2917/?tab=trees&tree=tree6745
mrcaott206723ott220060			node node1174728 for https://tree.opentreeoflife.org/curator/study/view/pg_2923/?tab=trees&tree=tree6751
mrcaott206723ott220060			node node1174732 for https://tree.opentreeoflife.org/curator/study/view/pg_2923/?tab=trees&tree=tree6751
mrcaott206723ott220060			node node1174734 for https://tree.opentreeoflife.org/curator/study/view/pg_2923/?tab=trees&tree=tree6751
mrcaott206723ott220060			node node1174736 for https://tree.opentreeoflife.org/curator/study/view/pg_2923/?tab=trees&tree=tree6751
mrcaott206723ott220060			node node1174746 for https://tree.opentreeoflife.org/curator/study/view/pg_2923/?tab=trees&tree=tree6751
mrcaott206723ott220060			node node1174748 for https://tree.opentreeoflife.org/curator/study/view/pg_2923/?tab=trees&tree=tree6751
mrcaott206723ott220060		node Tn11887327 for https://tree.opentreeoflife.org/curator/study/view/ot_615/?tab=trees&tree=Tr76459
mrcaott206723ott220060	node node1152832 for https://tree.opentreeoflife.org/curator/study/view/pg_2842/?tab=trees&tree=tree6603
mrcaott206723ott220060	node node1173851 for https://tree.opentreeoflife.org/curator/study/view/pg_2916/?tab=trees&tree=tree6744
mrcaott206723ott499772	node node1174443 for https://tree.opentreeoflife.org/curator/study/view/pg_2921/?tab=trees&tree=tree6749
mrcaott206723ott499772	node node1174789 for https://tree.opentreeoflife.org/curator/study/view/pg_2923/?tab=trees&tree=tree6751
mrcaott206723ott5092947	node node1174452 for https://tree.opentreeoflife.org/curator/study/view/pg_2921/?tab=trees&tree=tree6749
mrcaott206723ott5092947	node node1174801 for https://tree.opentreeoflife.org/curator/study/view/pg_2923/?tab=trees&tree=tree6751
mrcaott206723ott845540				node ott5740116 for https://tree.opentreeoflife.org/curator/study/view/ot_615/?tab=trees&tree=Tr76459
mrcaott206723ott845540				node ott5740116 for https://tree.opentreeoflife.org/curator/study/view/pg_2842/?tab=trees&tree=tree6603
mrcaott206723ott845540				node ott5740116 for https://tree.opentreeoflife.org/curator/study/view/pg_2916/?tab=trees&tree=tree6744
mrcaott206723ott845540				node ott5740116 for https://tree.opentreeoflife.org/curator/study/view/pg_2917/?tab=trees&tree=tree6745
mrcaott206723ott845540	node node1174763 for https://tree.opentreeoflife.org/curator/study/view/pg_2923/?tab=trees&tree=tree6751
mrcaott206723ott845546	node node1174451 for https://tree.opentreeoflife.org/curator/study/view/pg_2921/?tab=trees&tree=tree6749
mrcaott206723ott845546	node node1174797 for https://tree.opentreeoflife.org/curator/study/view/pg_2923/?tab=trees&tree=tree6751
mrcaott206723ott874467	node node1174442 for https://tree.opentreeoflife.org/curator/study/view/pg_2921/?tab=trees&tree=tree6749
mrcaott206723ott874467	node node1174777 for https://tree.opentreeoflife.org/curator/study/view/pg_2923/?tab=trees&tree=tree6751
mrcaott212699ott2958855		node node1152829 for https://tree.opentreeoflife.org/curator/study/view/pg_2842/?tab=trees&tree=tree6603
mrcaott212699ott2958855		node node1173855 for https://tree.opentreeoflife.org/curator/study/view/pg_2916/?tab=trees&tree=tree6744
mrcaott212699ott2958855		node node1174037 for https://tree.opentreeoflife.org/curator/study/view/pg_2917/?tab=trees&tree=tree6745
mrcaott212699ott2958855	node node1174908 for https://tree.opentreeoflife.org/curator/study/view/pg_2923/?tab=trees&tree=tree6751
mrcaott212699ott324426		node node1152829 for https://tree.opentreeoflife.org/curator/study/view/pg_2842/?tab=trees&tree=tree6603
mrcaott212699ott324426		node node1173855 for https://tree.opentreeoflife.org/curator/study/view/pg_2916/?tab=trees&tree=tree6744
mrcaott212699ott324426		node node1174037 for https://tree.opentreeoflife.org/curator/study/view/pg_2917/?tab=trees&tree=tree6745
mrcaott212699ott324426	node node1174910 for https://tree.opentreeoflife.org/curator/study/view/pg_2923/?tab=trees&tree=tree6751
mrcaott212699ott672344				node ott5740095 for https://tree.opentreeoflife.org/curator/study/view/pg_2842/?tab=trees&tree=tree6603
mrcaott212699ott672344				node ott5740095 for https://tree.opentreeoflife.org/curator/study/view/pg_2916/?tab=trees&tree=tree6744
mrcaott212699ott672344		node node1174039 for https://tree.opentreeoflife.org/curator/study/view/pg_2917/?tab=trees&tree=tree6745
mrcaott212699ott672344	node node1174914 for https://tree.opentreeoflife.org/curator/study/view/pg_2923/?tab=trees&tree=tree6751
mrcaott214567ott436305	node node1174851 for https://tree.opentreeoflife.org/curator/study/view/pg_2923/?tab=trees&tree=tree6751
mrcaott214567ott436305	node node9 for https://tree.opentreeoflife.org/curator/study/view/ot_163/?tab=trees&tree=tree1
mrcaott214567ott474599				node ott826819 for https://tree.opentreeoflife.org/curator/study/view/pg_2923/?tab=trees&tree=tree6751
mrcaott214567ott474599	node node10 for https://tree.opentreeoflife.org/curator/study/view/ot_163/?tab=trees&tree=tree1
mrcaott214567ott680015	node node1174845 for https://tree.opentreeoflife.org/curator/study/view/pg_2923/?tab=trees&tree=tree6751
mrcaott214567ott680015	node node7 for https://tree.opentreeoflife.org/curator/study/view/ot_163/?tab=trees&tree=tree1
mrcaott220060ott2958597				node ott220060 for https://tree.opentreeoflife.org/curator/study/view/ot_615/?tab=trees&tree=Tr76459
mrcaott220060ott2958597	node node1174749 for https://tree.opentreeoflife.org/curator/study/view/pg_2923/?tab=trees&tree=tree6751
mrcaott220060ott324421				node ott324422 for https://tree.opentreeoflife.org/curator/study/view/pg_2842/?tab=trees&tree=tree6603
mrcaott220060ott324421				node ott324422 for https://tree.opentreeoflife.org/curator/study/view/pg_2916/?tab=trees&tree=tree6744
mrcaott220060ott324421			node node1174734 for https://tree.opentreeoflife.org/curator/study/view/pg_2923/?tab=trees&tree=tree6751
mrcaott220060ott324421			node node1174736 for https://tree.opentreeoflife.org/curator/study/view/pg_2923/?tab=trees&tree=tree6751
mrcaott220060ott324421			node node1174746 for https://tree.opentreeoflife.org/curator/study/view/pg_2923/?tab=trees&tree=tree6751
mrcaott220060ott324421			node node1174748 for https://tree.opentreeoflife.org/curator/study/view/pg_2923/?tab=trees&tree=tree6751
mrcaott220060ott324421		node node1174018 for https://tree.opentreeoflife.org/curator/study/view/pg_2917/?tab=trees&tree=tree6745
mrcaott220060ott324421	node Tn11887393 for https://tree.opentreeoflife.org/curator/study/view/ot_615/?tab=trees&tree=Tr76459
mrcaott220060ott827098				node ott220060 for https://tree.opentreeoflife.org/curator/study/view/ot_615/?tab=trees&tree=Tr76459
mrcaott220060ott827098	node node1174751 for https://tree.opentreeoflife.org/curator/study/view/pg_2923/?tab=trees&tree=tree6751
mrcaott245803ott269135	node node1152918 for https://tree.opentreeoflife.org/curator/study/view/pg_2842/?tab=trees&tree=tree6603
mrcaott245803ott269135	node node1173774 for https://tree.opentreeoflife.org/curator/study/view/pg_2916/?tab=trees&tree=tree6744
mrcaott245803ott269135	node node15 for https://tree.opentreeoflife.org/curator/study/view/ot_71/?tab=trees&tree=tree1
mrcaott245803ott269135	node node25 for https://tree.opentreeoflife.org/curator/study/view/ot_74/?tab=trees&tree=tree1
mrcaott245803ott502933				node ott502933 for https://tree.opentreeoflife.org/curator/study/view/ot_74/?tab=trees&tree=tree1
mrcaott245803ott502933				node ott502933 for https://tree.opentreeoflife.org/curator/study/view/pg_2842/?tab=trees&tree=tree6603
mrcaott245803ott502933				node ott502933 for https://tree.opentreeoflife.org/curator/study/view/pg_2916/?tab=trees&tree=tree6744
mrcaott245803ott502933	node node16 for https://tree.opentreeoflife.org/curator/study/view/ot_71/?tab=trees&tree=tree1
mrcaott251974ott458843			node node6 for https://tree.opentreeoflife.org/curator/study/view/ot_75/?tab=trees&tree=tree1
mrcaott251974ott458843	node node1152923 for https://tree.opentreeoflife.org/curator/study/view/pg_2842/?tab=trees&tree=tree6603
mrcaott251974ott458843	node node1173748 for https://tree.opentreeoflife.org/curator/study/view/pg_2916/?tab=trees&tree=tree6744
mrcaott251974ott458843	node node35 for https://tree.opentreeoflife.org/curator/study/view/ot_74/?tab=trees&tree=tree1
mrcaott251974ott664820			node node6 for https://tree.opentreeoflife.org/curator/study/view/ot_75/?tab=trees&tree=tree1
mrcaott251974ott664820	node node1152922 for https://tree.opentreeoflife.org/curator/study/view/pg_2842/?tab=trees&tree=tree6603
mrcaott251974ott664820	node node1173746 for https://tree.opentreeoflife.org/curator/study/view/pg_2916/?tab=trees&tree=tree6744
mrcaott251974ott664820	node node34 for https://tree.opentreeoflife.org/curator/study/view/ot_74/?tab=trees&tree=tree1
mrcaott251974ott791782				node ott251974 for https://tree.opentreeoflife.org/curator/study/view/ot_74/?tab=trees&tree=tree1
mrcaott251974ott791782			node node6 for https://tree.opentreeoflife.org/curator/study/view/ot_75/?tab=trees&tree=tree1
mrcaott251974ott791782			node node7 for https://tree.opentreeoflife.org/curator/study/view/ot_75/?tab=trees&tree=tree1
mrcaott251974ott791782	node node1152929 for https://tree.opentreeoflife.org/curator/study/view/pg_2842/?tab=trees&tree=tree6603
mrcaott251974ott791782	node node1173749 for https://tree.opentreeoflife.org/curator/study/view/pg_2916/?tab=trees&tree=tree6744
mrcaott259513ott750634				node ott259513 for https://tree.opentreeoflife.org/curator/study/view/ot_615/?tab=trees&tree=Tr76459
mrcaott259513ott750634				node ott259513 for https://tree.opentreeoflife.org/curator/study/view/pg_2842/?tab=trees&tree=tree6603
mrcaott259513ott750634				node ott259513 for https://tree.opentreeoflife.org/curator/study/view/pg_2916/?tab=trees&tree=tree6744
mrcaott259513ott750634	node node1173983 for https://tree.opentreeoflife.org/curator/study/view/pg_2917/?tab=trees&tree=tree6745
mrcaott259513ott750634	node node1174636 for https://tree.opentreeoflife.org/curator/study/view/pg_2923/?tab=trees&tree=tree6751
mrcaott281090ott532947	node node1174491 for https://tree.opentreeoflife.org/curator/study/view/pg_2919/?tab=trees&tree=tree6749
mrcaott281090ott532947	node node1174696 for https://tree.opentreeoflife.org/curator/study/view/pg_2923/?tab=trees&tree=tree6751
mrcaott283984ott889214				node ott283984 for https://tree.opentreeoflife.org/curator/study/view/pg_2842/?tab=trees&tree=tree6603
mrcaott283984ott889214				node ott283984 for https://tree.opentreeoflife.org/curator/study/view/pg_2916/?tab=trees&tree=tree6744
mrcaott283984ott889214				node ott283984 for https://tree.opentreeoflife.org/curator/study/view/pg_2918/?tab=trees&tree=tree6755
mrcaott283984ott889214	node node1173926 for https://tree.opentreeoflife.org/curator/study/view/pg_2917/?tab=trees&tree=tree6745
mrcaott288146ott1019471	node node1174664 for https://tree.opentreeoflife.org/curator/study/view/pg_2923/?tab=trees&tree=tree6751
mrcaott2958226ott2958228	node Tn11887498 for https://tree.opentreeoflife.org/curator/study/view/ot_615/?tab=trees&tree=Tr76459
mrcaott2958226ott2958271	node Tn11887506 for https://tree.opentreeoflife.org/curator/study/view/ot_615/?tab=trees&tree=Tr76459
mrcaott2958580ott2958582	node node1174743 for https://tree.opentreeoflife.org/curator/study/view/pg_2923/?tab=trees&tree=tree6751
mrcaott2958663ott4678503	node node1174896 for https://tree.opentreeoflife.org/curator/study/view/pg_2923/?tab=trees&tree=tree6751
mrcaott312999ott5745974				node ott5745974 for https://tree.opentreeoflife.org/curator/study/view/pg_2917/?tab=trees&tree=tree6745
mrcaott312999ott5745974				node ott5745974 for https://tree.opentreeoflife.org/curator/study/view/pg_2923/?tab=trees&tree=tree6751
mrcaott312999ott5745974	node node1174505 for https://tree.opentreeoflife.org/curator/study/view/pg_2919/?tab=trees&tree=tree6749
mrcaott313212ott2958107				node ott313212 for https://tree.opentreeoflife.org/curator/study/view/pg_2842/?tab=trees&tree=tree6603
mrcaott313212ott2958107				node ott313212 for https://tree.opentreeoflife.org/curator/study/view/pg_2916/?tab=trees&tree=tree6744
mrcaott313212ott2958107				node ott313212 for https://tree.opentreeoflife.org/curator/study/view/pg_2917/?tab=trees&tree=tree6745
mrcaott313212ott2958107		node node1175334 for https://tree.opentreeoflife.org/curator/study/view/pg_2918/?tab=trees&tree=tree6755
mrcaott313212ott2958107	node Tn11887473 for https://tree.opentreeoflife.org/curator/study/view/ot_615/?tab=trees&tree=Tr76459
mrcaott313212ott413057	node Tn11887424 for https://tree.opentreeoflife.org/curator/study/view/ot_615/?tab=trees&tree=Tr76459
mrcaott313212ott413057	node node1152869 for https://tree.opentreeoflife.org/curator/study/view/pg_2842/?tab=trees&tree=tree6603
mrcaott313212ott413057	node node1173804 for https://tree.opentreeoflife.org/curator/study/view/pg_2916/?tab=trees&tree=tree6744
mrcaott313212ott413057	node node1173908 for https://tree.opentreeoflife.org/curator/study/view/pg_2917/?tab=trees&tree=tree6745
mrcaott313212ott418841			node Tn11887344 for https://tree.opentreeoflife.org/curator/study/view/ot_615/?tab=trees&tree=Tr76459
mrcaott313212ott418841			node Tn11887388 for https://tree.opentreeoflife.org/curator/study/view/ot_615/?tab=trees&tree=Tr76459
mrcaott313212ott418841			node Tn11887414 for https://tree.opentreeoflife.org/curator/study/view/ot_615/?tab=trees&tree=Tr76459
mrcaott313212ott418841			node Tn11887502 for https://tree.opentreeoflife.org/curator/study/view/ot_615/?tab=trees&tree=Tr76459
mrcaott313212ott418841			node Tn11887508 for https://tree.opentreeoflife.org/curator/study/view/ot_615/?tab=trees&tree=Tr76459
mrcaott313212ott418841			node Tn11887513 for https://tree.opentreeoflife.org/curator/study/view/ot_615/?tab=trees&tree=Tr76459
mrcaott313212ott418841		node node1152870 for https://tree.opentreeoflife.org/curator/study/view/pg_2842/?tab=trees&tree=tree6603
mrcaott313212ott418841		node node1173806 for https://tree.opentreeoflife.org/curator/study/view/pg_2916/?tab=trees&tree=tree6744
mrcaott313212ott418841		node node1173910 for https://tree.opentreeoflife.org/curator/study/view/pg_2917/?tab=trees&tree=tree6745
mrcaott313212ott418841	node node1175014 for https://tree.opentreeoflife.org/curator/study/view/pg_2922/?tab=trees&tree=tree6752
mrcaott313212ott418841	node node1175330 for https://tree.opentreeoflife.org/curator/study/view/pg_2918/?tab=trees&tree=tree6755
mrcaott313212ott898712		node node1175334 for https://tree.opentreeoflife.org/curator/study/view/pg_2918/?tab=trees&tree=tree6755
mrcaott313212ott898712	node Tn11887494 for https://tree.opentreeoflife.org/curator/study/view/ot_615/?tab=trees&tree=Tr76459
mrcaott313212ott898712	node node1152871 for https://tree.opentreeoflife.org/curator/study/view/pg_2842/?tab=trees&tree=tree6603
mrcaott313212ott898712	node node1173808 for https://tree.opentreeoflife.org/curator/study/view/pg_2916/?tab=trees&tree=tree6744
mrcaott313212ott898712	node node1173912 for https://tree.opentreeoflife.org/curator/study/view/pg_2917/?tab=trees&tree=tree6745
mrcaott313212ott990030		node node1152870 for https://tree.opentreeoflife.org/curator/study/view/pg_2842/?tab=trees&tree=tree6603
mrcaott313212ott990030		node node1173806 for https://tree.opentreeoflife.org/curator/study/view/pg_2916/?tab=trees&tree=tree6744
mrcaott313212ott990030		node node1173910 for https://tree.opentreeoflife.org/curator/study/view/pg_2917/?tab=trees&tree=tree6745
mrcaott313212ott990030	node Tn11887382 for https://tree.opentreeoflife.org/curator/study/view/ot_615/?tab=trees&tree=Tr76459
mrcaott313212ott990030	node node1175332 for https://tree.opentreeoflife.org/curator/study/view/pg_2918/?tab=trees&tree=tree6755
mrcaott313215ott333800			node node1175341 for https://tree.opentreeoflife.org/curator/study/view/pg_2918/?tab=trees&tree=tree6755
mrcaott313215ott333800		node Tn11887504 for https://tree.opentreeoflife.org/curator/study/view/ot_615/?tab=trees&tree=Tr76459
mrcaott313215ott333800	node node1152878 for https://tree.opentreeoflife.org/curator/study/view/pg_2842/?tab=trees&tree=tree6603
mrcaott313215ott333800	node node1173797 for https://tree.opentreeoflife.org/curator/study/view/pg_2916/?tab=trees&tree=tree6744
mrcaott313215ott333800	node node1173958 for https://tree.opentreeoflife.org/curator/study/view/pg_2917/?tab=trees&tree=tree6745
mrcaott313215ott465808	node Tn11887307 for https://tree.opentreeoflife.org/curator/study/view/ot_615/?tab=trees&tree=Tr76459
mrcaott313215ott465808	node node1152877 for https://tree.opentreeoflife.org/curator/study/view/pg_2842/?tab=trees&tree=tree6603
mrcaott313215ott465808	node node1173796 for https://tree.opentreeoflife.org/curator/study/view/pg_2916/?tab=trees&tree=tree6744
mrcaott313215ott465808	node node1173952 for https://tree.opentreeoflife.org/curator/study/view/pg_2917/?tab=trees&tree=tree6745
mrcaott323642ott2958798			node node1174031 for https://tree.opentreeoflife.org/curator/study/view/pg_2917/?tab=trees&tree=tree6745
mrcaott323642ott2958798		node node1152824 for https://tree.opentreeoflife.org/curator/study/view/pg_2842/?tab=trees&tree=tree6603
mrcaott323642ott2958798		node node1173858 for https://tree.opentreeoflife.org/curator/study/view/pg_2916/?tab=trees&tree=tree6744
mrcaott323642ott2958798	node node1174859 for https://tree.opentreeoflife.org/curator/study/view/pg_2923/?tab=trees&tree=tree6751
mrcaott323642ott404546			node node1174031 for https://tree.opentreeoflife.org/curator/study/view/pg_2917/?tab=trees&tree=tree6745
mrcaott323642ott404546		node node1152824 for https://tree.opentreeoflife.org/curator/study/view/pg_2842/?tab=trees&tree=tree6603
mrcaott323642ott404546		node node1173858 for https://tree.opentreeoflife.org/curator/study/view/pg_2916/?tab=trees&tree=tree6744
mrcaott323642ott404546	node node1174865 for https://tree.opentreeoflife.org/curator/study/view/pg_2923/?tab=trees&tree=tree6751
mrcaott323642ott580073				node ott323642 for https://tree.opentreeoflife.org/curator/study/view/pg_2842/?tab=trees&tree=tree6603
mrcaott323642ott580073				node ott323642 for https://tree.opentreeoflife.org/curator/study/view/pg_2916/?tab=trees&tree=tree6744
mrcaott323642ott580073				node ott323642 for https://tree.opentreeoflife.org/curator/study/view/pg_2917/?tab=trees&tree=tree6745
mrcaott323642ott580073	node node1174870 for https://tree.opentreeoflife.org/curator/study/view/pg_2923/?tab=trees&tree=tree6751
mrcaott323642ott580631			node node1174031 for https://tree.opentreeoflife.org/curator/study/view/pg_2917/?tab=trees&tree=tree6745
mrcaott323642ott580631		node node1152824 for https://tree.opentreeoflife.org/curator/study/view/pg_2842/?tab=trees&tree=tree6603
mrcaott323642ott580631		node node1173858 for https://tree.opentreeoflife.org/curator/study/view/pg_2916/?tab=trees&tree=tree6744
mrcaott323642ott580631	node node1174857 for https://tree.opentreeoflife.org/curator/study/view/pg_2923/?tab=trees&tree=tree6751
mrcaott323642ott872711			node node1174869 for https://tree.opentreeoflife.org/curator/study/view/pg_2923/?tab=trees&tree=tree6751
mrcaott323642ott872711	node node1152825 for https://tree.opentreeoflife.org/curator/study/view/pg_2842/?tab=trees&tree=tree6603
mrcaott323642ott872711	node node1173860 for https://tree.opentreeoflife.org/curator/study/view/pg_2916/?tab=trees&tree=tree6744
mrcaott323642ott872711	node node1174034 for https://tree.opentreeoflife.org/curator/study/view/pg_2917/?tab=trees&tree=tree6745
mrcaott324421ott2958594				node ott324422 for https://tree.opentreeoflife.org/curator/study/view/pg_2842/?tab=trees&tree=tree6603
mrcaott324421ott2958594				node ott324422 for https://tree.opentreeoflife.org/curator/study/view/pg_2916/?tab=trees&tree=tree6744
mrcaott324421ott2958594		node Tn11887484 for https://tree.opentreeoflife.org/curator/study/view/ot_615/?tab=trees&tree=Tr76459
mrcaott324421ott2958594		node node1174018 for https://tree.opentreeoflife.org/curator/study/view/pg_2917/?tab=trees&tree=tree6745
mrcaott324421ott2958594	node node1174737 for https://tree.opentreeoflife.org/curator/study/view/pg_2923/?tab=trees&tree=tree6751
mrcaott324421ott2958842				node ott324422 for https://tree.opentreeoflife.org/curator/study/view/pg_2842/?tab=trees&tree=tree6603
mrcaott324421ott2958842				node ott324422 for https://tree.opentreeoflife.org/curator/study/view/pg_2916/?tab=trees&tree=tree6744
mrcaott324421ott2958842			node node1174734 for https://tree.opentreeoflife.org/curator/study/view/pg_2923/?tab=trees&tree=tree6751
mrcaott324421ott2958842			node node1174736 for https://tree.opentreeoflife.org/curator/study/view/pg_2923/?tab=trees&tree=tree6751
mrcaott324421ott2958842		node node1174018 for https://tree.opentreeoflife.org/curator/study/view/pg_2917/?tab=trees&tree=tree6745
mrcaott324421ott2958842	node Tn11887503 for https://tree.opentreeoflife.org/curator/study/view/ot_615/?tab=trees&tree=Tr76459
mrcaott324421ott324422				node ott324422 for https://tree.opentreeoflife.org/curator/study/view/ot_615/?tab=trees&tree=Tr76459
mrcaott324421ott324422				node ott324422 for https://tree.opentreeoflife.org/curator/study/view/pg_2842/?tab=trees&tree=tree6603
mrcaott324421ott324422				node ott324422 for https://tree.opentreeoflife.org/curator/study/view/pg_2916/?tab=trees&tree=tree6744
mrcaott324421ott324422		node node1174018 for https://tree.opentreeoflife.org/curator/study/view/pg_2917/?tab=trees&tree=tree6745
mrcaott324421ott324422	node node1174740 for https://tree.opentreeoflife.org/curator/study/view/pg_2923/?tab=trees&tree=tree6751
mrcaott324425ott404551				node ott5740095 for https://tree.opentreeoflife.org/curator/study/view/pg_2842/?tab=trees&tree=tree6603
mrcaott324425ott404551				node ott5740095 for https://tree.opentreeoflife.org/curator/study/view/pg_2916/?tab=trees&tree=tree6744
mrcaott324425ott404551		node node1174039 for https://tree.opentreeoflife.org/curator/study/view/pg_2917/?tab=trees&tree=tree6745
mrcaott324425ott404551	node node1174924 for https://tree.opentreeoflife.org/curator/study/view/pg_2923/?tab=trees&tree=tree6751
mrcaott325117ott579397	node node1152940 for https://tree.opentreeoflife.org/curator/study/view/pg_2842/?tab=trees&tree=tree6603
mrcaott325117ott579397	node node1173733 for https://tree.opentreeoflife.org/curator/study/view/pg_2916/?tab=trees&tree=tree6744
mrcaott333800ott413058	node node1173966 for https://tree.opentreeoflife.org/curator/study/view/pg_2917/?tab=trees&tree=tree6745
mrcaott333800ott413058	node node1175349 for https://tree.opentreeoflife.org/curator/study/view/pg_2918/?tab=trees&tree=tree6755
mrcaott333800ott534439				node ott902109 for https://tree.opentreeoflife.org/curator/study/view/pg_2842/?tab=trees&tree=tree6603
mrcaott333800ott534439				node ott902109 for https://tree.opentreeoflife.org/curator/study/view/pg_2916/?tab=trees&tree=tree6744
mrcaott333800ott534439	node node1173962 for https://tree.opentreeoflife.org/curator/study/view/pg_2917/?tab=trees&tree=tree6745
mrcaott333800ott534439	node node1175344 for https://tree.opentreeoflife.org/curator/study/view/pg_2918/?tab=trees&tree=tree6755
mrcaott404546ott4678479				node ott949511 for https://tree.opentreeoflife.org/curator/study/view/pg_2842/?tab=trees&tree=tree6603
mrcaott404546ott4678479				node ott949511 for https://tree.opentreeoflife.org/curator/study/view/pg_2916/?tab=trees&tree=tree6744
mrcaott404546ott4678479		node node1174024 for https://tree.opentreeoflife.org/curator/study/view/pg_2917/?tab=trees&tree=tree6745
mrcaott404546ott4678479	node node1174873 for https://tree.opentreeoflife.org/curator/study/view/pg_2923/?tab=trees&tree=tree6751
mrcaott404546ott5740068	node node1174028 for https://tree.opentreeoflife.org/curator/study/view/pg_2917/?tab=trees&tree=tree6745
mrcaott404546ott5740068	node node1174876 for https://tree.opentreeoflife.org/curator/study/view/pg_2923/?tab=trees&tree=tree6751
mrcaott404546ott949511				node ott949511 for https://tree.opentreeoflife.org/curator/study/view/pg_2842/?tab=trees&tree=tree6603
mrcaott404546ott949511				node ott949511 for https://tree.opentreeoflife.org/curator/study/view/pg_2916/?tab=trees&tree=tree6744
mrcaott404546ott949511		node node1174024 for https://tree.opentreeoflife.org/curator/study/view/pg_2917/?tab=trees&tree=tree6745
mrcaott404546ott949511	node node1174875 for https://tree.opentreeoflife.org/curator/study/view/pg_2923/?tab=trees&tree=tree6751
mrcaott404551ott436304				node ott5740095 for https://tree.opentreeoflife.org/curator/study/view/pg_2842/?tab=trees&tree=tree6603
mrcaott404551ott436304				node ott5740095 for https://tree.opentreeoflife.org/curator/study/view/pg_2916/?tab=trees&tree=tree6744
mrcaott404551ott436304		node node1174041 for https://tree.opentreeoflife.org/curator/study/view/pg_2917/?tab=trees&tree=tree6745
mrcaott404551ott436304	node node1174928 for https://tree.opentreeoflife.org/curator/study/view/pg_2923/?tab=trees&tree=tree6751
mrcaott404551ott723887				node ott5740095 for https://tree.opentreeoflife.org/curator/study/view/pg_2842/?tab=trees&tree=tree6603
mrcaott404551ott723887				node ott5740095 for https://tree.opentreeoflife.org/curator/study/view/pg_2916/?tab=trees&tree=tree6744
mrcaott404551ott723887		node node1174041 for https://tree.opentreeoflife.org/curator/study/view/pg_2917/?tab=trees&tree=tree6745
mrcaott404551ott723887	node node1174930 for https://tree.opentreeoflife.org/curator/study/view/pg_2923/?tab=trees&tree=tree6751
mrcaott413057ott418838			node Tn11887388 for https://tree.opentreeoflife.org/curator/study/view/ot_615/?tab=trees&tree=Tr76459
mrcaott413057ott418838			node Tn11887414 for https://tree.opentreeoflife.org/curator/study/view/ot_615/?tab=trees&tree=Tr76459
mrcaott413057ott418838			node Tn11887502 for https://tree.opentreeoflife.org/curator/study/view/ot_615/?tab=trees&tree=Tr76459
mrcaott413057ott418838			node Tn11887508 for https://tree.opentreeoflife.org/curator/study/view/ot_615/?tab=trees&tree=Tr76459
mrcaott413057ott418838			node node1175013 for https://tree.opentreeoflife.org/curator/study/view/pg_2922/?tab=trees&tree=tree6752
mrcaott413057ott418838	node node1175381 for https://tree.opentreeoflife.org/curator/study/view/pg_2918/?tab=trees&tree=tree6755
mrcaott413057ott990035				node ott990035 for https://tree.opentreeoflife.org/curator/study/view/pg_2842/?tab=trees&tree=tree6603
mrcaott413057ott990035				node ott990035 for https://tree.opentreeoflife.org/curator/study/view/pg_2916/?tab=trees&tree=tree6744
mrcaott413057ott990035				node ott990035 for https://tree.opentreeoflife.org/curator/study/view/pg_2917/?tab=trees&tree=tree6745
mrcaott413057ott990035			node Tn11887388 for https://tree.opentreeoflife.org/curator/study/view/ot_615/?tab=trees&tree=Tr76459
mrcaott413057ott990035			node Tn11887414 for https://tree.opentreeoflife.org/curator/study/view/ot_615/?tab=trees&tree=Tr76459
mrcaott413057ott990035			node Tn11887502 for https://tree.opentreeoflife.org/curator/study/view/ot_615/?tab=trees&tree=Tr76459
mrcaott413057ott990035			node Tn11887508 for https://tree.opentreeoflife.org/curator/study/view/ot_615/?tab=trees&tree=Tr76459
mrcaott413057ott990035			node node1175012 for https://tree.opentreeoflife.org/curator/study/view/pg_2922/?tab=trees&tree=tree6752
mrcaott413057ott990035			node node1175013 for https://tree.opentreeoflife.org/curator/study/view/pg_2922/?tab=trees&tree=tree6752
mrcaott413057ott990035	node node1175379 for https://tree.opentreeoflife.org/curator/study/view/pg_2918/?tab=trees&tree=tree6755
mrcaott414909ott458840	node node1152895 for https://tree.opentreeoflife.org/curator/study/view/pg_2842/?tab=trees&tree=tree6603
mrcaott414909ott458840	node node1173760 for https://tree.opentreeoflife.org/curator/study/view/pg_2916/?tab=trees&tree=tree6744
mrcaott414909ott458840	node node9 for https://tree.opentreeoflife.org/curator/study/view/ot_74/?tab=trees&tree=tree1
mrcaott414909ott458842	node node10 for https://tree.opentreeoflife.org/curator/study/view/ot_74/?tab=trees&tree=tree1
mrcaott414909ott458842	node node1152896 for https://tree.opentreeoflife.org/curator/study/view/pg_2842/?tab=trees&tree=tree6603
mrcaott414909ott458842	node node1173766 for https://tree.opentreeoflife.org/curator/study/view/pg_2916/?tab=trees&tree=tree6744
mrcaott418838ott469361				node ott469361 for https://tree.opentreeoflife.org/curator/study/view/ot_615/?tab=trees&tree=Tr76459
mrcaott418838ott469361			node node1175013 for https://tree.opentreeoflife.org/curator/study/view/pg_2922/?tab=trees&tree=tree6752
mrcaott418838ott469361	node node1175383 for https://tree.opentreeoflife.org/curator/study/view/pg_2918/?tab=trees&tree=tree6755
mrcaott43613ott129220		node node1152823 for https://tree.opentreeoflife.org/curator/study/view/pg_2842/?tab=trees&tree=tree6603
mrcaott43613ott129220		node node1173854 for https://tree.opentreeoflife.org/curator/study/view/pg_2916/?tab=trees&tree=tree6744
mrcaott43613ott129220		node node1174023 for https://tree.opentreeoflife.org/curator/study/view/pg_2917/?tab=trees&tree=tree6745
mrcaott43613ott129220	node node1174808 for https://tree.opentreeoflife.org/curator/study/view/pg_2923/?tab=trees&tree=tree6751
mrcaott43613ott140028		node Tn11887327 for https://tree.opentreeoflife.org/curator/study/view/ot_615/?tab=trees&tree=Tr76459
mrcaott43613ott140028		node node1152821 for https://tree.opentreeoflife.org/curator/study/view/pg_2842/?tab=trees&tree=tree6603
mrcaott43613ott140028		node node1173848 for https://tree.opentreeoflife.org/curator/study/view/pg_2916/?tab=trees&tree=tree6744
mrcaott43613ott140028	node node1174013 for https://tree.opentreeoflife.org/curator/study/view/pg_2917/?tab=trees&tree=tree6745
mrcaott43613ott140028	node node1174726 for https://tree.opentreeoflife.org/curator/study/view/pg_2923/?tab=trees&tree=tree6751
mrcaott43613ott206723			node node1174727 for https://tree.opentreeoflife.org/curator/study/view/pg_2923/?tab=trees&tree=tree6751
mrcaott43613ott206723			node node1174728 for https://tree.opentreeoflife.org/curator/study/view/pg_2923/?tab=trees&tree=tree6751
mrcaott43613ott206723			node node1174732 for https://tree.opentreeoflife.org/curator/study/view/pg_2923/?tab=trees&tree=tree6751
mrcaott43613ott206723			node node1174734 for https://tree.opentreeoflife.org/curator/study/view/pg_2923/?tab=trees&tree=tree6751
mrcaott43613ott206723			node node1174736 for https://tree.opentreeoflife.org/curator/study/view/pg_2923/?tab=trees&tree=tree6751
mrcaott43613ott206723			node node1174746 for https://tree.opentreeoflife.org/curator/study/view/pg_2923/?tab=trees&tree=tree6751
mrcaott43613ott206723			node node1174748 for https://tree.opentreeoflife.org/curator/study/view/pg_2923/?tab=trees&tree=tree6751
mrcaott43613ott206723		node Tn11887327 for https://tree.opentreeoflife.org/curator/study/view/ot_615/?tab=trees&tree=Tr76459
mrcaott43613ott206723	node node1152822 for https://tree.opentreeoflife.org/curator/study/view/pg_2842/?tab=trees&tree=tree6603
mrcaott43613ott206723	node node1173850 for https://tree.opentreeoflife.org/curator/study/view/pg_2916/?tab=trees&tree=tree6744
mrcaott43613ott206723	node node1174017 for https://tree.opentreeoflife.org/curator/study/view/pg_2917/?tab=trees&tree=tree6745
mrcaott43613ott212699		node node1152829 for https://tree.opentreeoflife.org/curator/study/view/pg_2842/?tab=trees&tree=tree6603
mrcaott43613ott212699		node node1173855 for https://tree.opentreeoflife.org/curator/study/view/pg_2916/?tab=trees&tree=tree6744
mrcaott43613ott212699		node node1174037 for https://tree.opentreeoflife.org/curator/study/view/pg_2917/?tab=trees&tree=tree6745
mrcaott43613ott212699	node node1174886 for https://tree.opentreeoflife.org/curator/study/view/pg_2923/?tab=trees&tree=tree6751
mrcaott43613ott323642		node node1152823 for https://tree.opentreeoflife.org/curator/study/view/pg_2842/?tab=trees&tree=tree6603
mrcaott43613ott323642		node node1173854 for https://tree.opentreeoflife.org/curator/study/view/pg_2916/?tab=trees&tree=tree6744
mrcaott43613ott323642		node node1174023 for https://tree.opentreeoflife.org/curator/study/view/pg_2917/?tab=trees&tree=tree6745
mrcaott43613ott323642	node node1174856 for https://tree.opentreeoflife.org/curator/study/view/pg_2923/?tab=trees&tree=tree6751
mrcaott43613ott664816		node Tn11887327 for https://tree.opentreeoflife.org/curator/study/view/ot_615/?tab=trees&tree=Tr76459
mrcaott43613ott664816	node node1152820 for https://tree.opentreeoflife.org/curator/study/view/pg_2842/?tab=trees&tree=tree6603
mrcaott43613ott664816	node node1173846 for https://tree.opentreeoflife.org/curator/study/view/pg_2916/?tab=trees&tree=tree6744
mrcaott43613ott664816	node node1174009 for https://tree.opentreeoflife.org/curator/study/view/pg_2917/?tab=trees&tree=tree6745
mrcaott43613ott664816	node node1174720 for https://tree.opentreeoflife.org/curator/study/view/pg_2923/?tab=trees&tree=tree6751
mrcaott43613ott980702			node node1174727 for https://tree.opentreeoflife.org/curator/study/view/pg_2923/?tab=trees&tree=tree6751
mrcaott43613ott980702			node node1174728 for https://tree.opentreeoflife.org/curator/study/view/pg_2923/?tab=trees&tree=tree6751
mrcaott43613ott980702			node node1174732 for https://tree.opentreeoflife.org/curator/study/view/pg_2923/?tab=trees&tree=tree6751
mrcaott43613ott980702			node node1174734 for https://tree.opentreeoflife.org/curator/study/view/pg_2923/?tab=trees&tree=tree6751
mrcaott43613ott980702			node node1174736 for https://tree.opentreeoflife.org/curator/study/view/pg_2923/?tab=trees&tree=tree6751
mrcaott43613ott980702			node node1174746 for https://tree.opentreeoflife.org/curator/study/view/pg_2923/?tab=trees&tree=tree6751
mrcaott43613ott980702			node node1174748 for https://tree.opentreeoflife.org/curator/study/view/pg_2923/?tab=trees&tree=tree6751
mrcaott43613ott980702			node node1174754 for https://tree.opentreeoflife.org/curator/study/view/pg_2923/?tab=trees&tree=tree6751
mrcaott43613ott980702		node Tn11887327 for https://tree.opentreeoflife.org/curator/study/view/ot_615/?tab=trees&tree=Tr76459
mrcaott43613ott980702		node node1152821 for https://tree.opentreeoflife.org/curator/study/view/pg_2842/?tab=trees&tree=tree6603
mrcaott43613ott980702		node node1173848 for https://tree.opentreeoflife.org/curator/study/view/pg_2916/?tab=trees&tree=tree6744
mrcaott43613ott980702	node node1174015 for https://tree.opentreeoflife.org/curator/study/view/pg_2917/?tab=trees&tree=tree6745
mrcaott436305ott1013019				node ott1013019 for https://tree.opentreeoflife.org/curator/study/view/ot_163/?tab=trees&tree=tree1
mrcaott436305ott1013019	node node1174853 for https://tree.opentreeoflife.org/curator/study/view/pg_2923/?tab=trees&tree=tree6751
mrcaott458842ott777759			node node11 for https://tree.opentreeoflife.org/curator/study/view/ot_74/?tab=trees&tree=tree1
mrcaott458842ott777759			node node12 for https://tree.opentreeoflife.org/curator/study/view/ot_74/?tab=trees&tree=tree1
mrcaott458842ott777759	node node1152897 for https://tree.opentreeoflife.org/curator/study/view/pg_2842/?tab=trees&tree=tree6603
mrcaott458842ott777759	node node1173768 for https://tree.opentreeoflife.org/curator/study/view/pg_2916/?tab=trees&tree=tree6744
mrcaott458843ott859010				node ott859010 for https://tree.opentreeoflife.org/curator/study/view/ot_75/?tab=trees&tree=tree1
mrcaott458843ott859010		node node36 for https://tree.opentreeoflife.org/curator/study/view/ot_74/?tab=trees&tree=tree1
mrcaott458843ott859010	node node1152924 for https://tree.opentreeoflife.org/curator/study/view/pg_2842/?tab=trees&tree=tree6603
mrcaott458843ott859010	node node1173752 for https://tree.opentreeoflife.org/curator/study/view/pg_2916/?tab=trees&tree=tree6744
mrcaott458844ott458845	node node1152904 for https://tree.opentreeoflife.org/curator/study/view/pg_2842/?tab=trees&tree=tree6603
mrcaott458844ott458845	node node1173763 for https://tree.opentreeoflife.org/curator/study/view/pg_2916/?tab=trees&tree=tree6744
mrcaott458844ott458845	node node18 for https://tree.opentreeoflife.org/curator/study/view/ot_74/?tab=trees&tree=tree1
mrcaott465532ott1008117			node node1174813 for https://tree.opentreeoflife.org/curator/study/view/pg_2923/?tab=trees&tree=tree6751
mrcaott465532ott1008117	node node73 for https://tree.opentreeoflife.org/curator/study/view/ot_163/?tab=trees&tree=tree1
mrcaott465532ott2958602	node node1174814 for https://tree.opentreeoflife.org/curator/study/view/pg_2923/?tab=trees&tree=tree6751
mrcaott465532ott2958602	node node74 for https://tree.opentreeoflife.org/curator/study/view/ot_163/?tab=trees&tree=tree1
mrcaott465806ott5746016				node ott902121 for https://tree.opentreeoflife.org/curator/study/view/pg_2842/?tab=trees&tree=tree6603
mrcaott465806ott5746016				node ott902121 for https://tree.opentreeoflife.org/curator/study/view/pg_2916/?tab=trees&tree=tree6744
mrcaott465806ott5746016		node node1173936 for https://tree.opentreeoflife.org/curator/study/view/pg_2917/?tab=trees&tree=tree6745
mrcaott465806ott5746016	node node1175373 for https://tree.opentreeoflife.org/curator/study/view/pg_2918/?tab=trees&tree=tree6755
mrcaott465806ott902121				node ott902121 for https://tree.opentreeoflife.org/curator/study/view/pg_2842/?tab=trees&tree=tree6603
mrcaott465806ott902121				node ott902121 for https://tree.opentreeoflife.org/curator/study/view/pg_2916/?tab=trees&tree=tree6744
mrcaott465806ott902121				node ott902121 for https://tree.opentreeoflife.org/curator/study/view/pg_2917/?tab=trees&tree=tree6745
mrcaott465806ott902121	node node1175375 for https://tree.opentreeoflife.org/curator/study/view/pg_2918/?tab=trees&tree=tree6755
mrcaott465808ott631695				node ott631695 for https://tree.opentreeoflife.org/curator/study/view/pg_2842/?tab=trees&tree=tree6603
mrcaott465808ott631695				node ott631695 for https://tree.opentreeoflife.org/curator/study/view/pg_2916/?tab=trees&tree=tree6744
mrcaott465808ott631695				node ott631695 for https://tree.opentreeoflife.org/curator/study/view/pg_2917/?tab=trees&tree=tree6745
mrcaott465808ott631695				node ott631695 for https://tree.opentreeoflife.org/curator/study/view/pg_2918/?tab=trees&tree=tree6755
mrcaott465808ott631695	node Tn11887342 for https://tree.opentreeoflife.org/curator/study/view/ot_615/?tab=trees&tree=Tr76459
mrcaott465808ott889276	node Tn11887320 for https://tree.opentreeoflife.org/curator/study/view/ot_615/?tab=trees&tree=Tr76459
mrcaott465808ott889276	node node1152881 for https://tree.opentreeoflife.org/curator/study/view/pg_2842/?tab=trees&tree=tree6603
mrcaott465808ott889276	node node1173800 for https://tree.opentreeoflife.org/curator/study/view/pg_2916/?tab=trees&tree=tree6744
mrcaott465808ott889276	node node1173953 for https://tree.opentreeoflife.org/curator/study/view/pg_2917/?tab=trees&tree=tree6745
mrcaott47716ott167279			node node6 for https://tree.opentreeoflife.org/curator/study/view/ot_75/?tab=trees&tree=tree1
mrcaott47716ott167279	node node1152891 for https://tree.opentreeoflife.org/curator/study/view/pg_2842/?tab=trees&tree=tree6603
mrcaott47716ott167279	node node1173743 for https://tree.opentreeoflife.org/curator/study/view/pg_2916/?tab=trees&tree=tree6744
mrcaott47716ott167279	node node5 for https://tree.opentreeoflife.org/curator/study/view/ot_74/?tab=trees&tree=tree1
mrcaott47716ott245803			node node23 for https://tree.opentreeoflife.org/curator/study/view/ot_74/?tab=trees&tree=tree1
mrcaott47716ott245803			node node24 for https://tree.opentreeoflife.org/curator/study/view/ot_74/?tab=trees&tree=tree1
mrcaott47716ott245803			node node8 for https://tree.opentreeoflife.org/curator/study/view/ot_74/?tab=trees&tree=tree1
mrcaott47716ott245803	node node1152908 for https://tree.opentreeoflife.org/curator/study/view/pg_2842/?tab=trees&tree=tree6603
mrcaott47716ott245803	node node1173773 for https://tree.opentreeoflife.org/curator/study/view/pg_2916/?tab=trees&tree=tree6744
mrcaott47716ott251974			node node6 for https://tree.opentreeoflife.org/curator/study/view/ot_75/?tab=trees&tree=tree1
mrcaott47716ott251974	node node1152892 for https://tree.opentreeoflife.org/curator/study/view/pg_2842/?tab=trees&tree=tree6603
mrcaott47716ott251974	node node1173745 for https://tree.opentreeoflife.org/curator/study/view/pg_2916/?tab=trees&tree=tree6744
mrcaott47716ott251974	node node6 for https://tree.opentreeoflife.org/curator/study/view/ot_74/?tab=trees&tree=tree1
mrcaott47716ott414909			node node23 for https://tree.opentreeoflife.org/curator/study/view/ot_74/?tab=trees&tree=tree1
mrcaott47716ott414909			node node24 for https://tree.opentreeoflife.org/curator/study/view/ot_74/?tab=trees&tree=tree1
mrcaott47716ott414909	node node1152894 for https://tree.opentreeoflife.org/curator/study/view/pg_2842/?tab=trees&tree=tree6603
mrcaott47716ott414909	node node1173759 for https://tree.opentreeoflife.org/curator/study/view/pg_2916/?tab=trees&tree=tree6744
mrcaott47716ott458891			node node23 for https://tree.opentreeoflife.org/curator/study/view/ot_74/?tab=trees&tree=tree1
mrcaott47716ott458891			node node8 for https://tree.opentreeoflife.org/curator/study/view/ot_74/?tab=trees&tree=tree1
mrcaott47716ott458891	node node1152909 for https://tree.opentreeoflife.org/curator/study/view/pg_2842/?tab=trees&tree=tree6603
mrcaott47716ott458891	node node1173777 for https://tree.opentreeoflife.org/curator/study/view/pg_2916/?tab=trees&tree=tree6744
mrcaott47716ott458891	node node6 for https://tree.opentreeoflife.org/curator/study/view/ot_71/?tab=trees&tree=tree1
mrcaott47716ott468766	node node1152893 for https://tree.opentreeoflife.org/curator/study/view/pg_2842/?tab=trees&tree=tree6603
mrcaott47716ott468766	node node1173757 for https://tree.opentreeoflife.org/curator/study/view/pg_2916/?tab=trees&tree=tree6744
mrcaott47716ott468766	node node7 for https://tree.opentreeoflife.org/curator/study/view/ot_74/?tab=trees&tree=tree1
mrcaott493488ott579400				node ott493488 for https://tree.opentreeoflife.org/curator/study/view/ot_615/?tab=trees&tree=Tr76459
mrcaott493488ott579400	node node1173946 for https://tree.opentreeoflife.org/curator/study/view/pg_2917/?tab=trees&tree=tree6745
mrcaott493488ott579400	node node1175362 for https://tree.opentreeoflife.org/curator/study/view/pg_2918/?tab=trees&tree=tree6755
mrcaott493488ott807574				node ott493488 for https://tree.opentreeoflife.org/curator/study/view/ot_615/?tab=trees&tree=Tr76459
mrcaott493488ott807574				node ott902086 for https://tree.opentreeoflife.org/curator/study/view/pg_2842/?tab=trees&tree=tree6603
mrcaott493488ott807574				node ott902086 for https://tree.opentreeoflife.org/curator/study/view/pg_2916/?tab=trees&tree=tree6744
mrcaott493488ott807574	node node1173945 for https://tree.opentreeoflife.org/curator/study/view/pg_2917/?tab=trees&tree=tree6745
mrcaott493488ott807574	node node1175361 for https://tree.opentreeoflife.org/curator/study/view/pg_2918/?tab=trees&tree=tree6755
mrcaott499772ott499775	node node1174446 for https://tree.opentreeoflife.org/curator/study/view/pg_2921/?tab=trees&tree=tree6749
mrcaott499772ott499775	node node1174792 for https://tree.opentreeoflife.org/curator/study/view/pg_2923/?tab=trees&tree=tree6751
mrcaott499772ott499778	node node1174444 for https://tree.opentreeoflife.org/curator/study/view/pg_2921/?tab=trees&tree=tree6749
mrcaott499772ott499778	node node1174790 for https://tree.opentreeoflife.org/curator/study/view/pg_2923/?tab=trees&tree=tree6751
mrcaott499772ott499784	node node1174447 for https://tree.opentreeoflife.org/curator/study/view/pg_2921/?tab=trees&tree=tree6749
mrcaott499772ott499784	node node1174794 for https://tree.opentreeoflife.org/curator/study/view/pg_2923/?tab=trees&tree=tree6751
mrcaott5092947ott5745953				node ott5745953 for https://tree.opentreeoflife.org/curator/study/view/pg_2921/?tab=trees&tree=tree6749
mrcaott5092947ott5745953	node node1174805 for https://tree.opentreeoflife.org/curator/study/view/pg_2923/?tab=trees&tree=tree6751
mrcaott532964ott1096023				node ott1096023 for https://tree.opentreeoflife.org/curator/study/view/pg_2842/?tab=trees&tree=tree6603
mrcaott532964ott1096023				node ott1096023 for https://tree.opentreeoflife.org/curator/study/view/pg_2916/?tab=trees&tree=tree6744
mrcaott532964ott1096023				node ott1096023 for https://tree.opentreeoflife.org/curator/study/view/pg_2917/?tab=trees&tree=tree6745
mrcaott532964ott1096023	node node1174706 for https://tree.opentreeoflife.org/curator/study/view/pg_2923/?tab=trees&tree=tree6751
mrcaott532964ott553792				node ott1096023 for https://tree.opentreeoflife.org/curator/study/view/pg_2842/?tab=trees&tree=tree6603
mrcaott532964ott553792				node ott1096023 for https://tree.opentreeoflife.org/curator/study/view/pg_2916/?tab=trees&tree=tree6744
mrcaott532964ott553792				node ott1096023 for https://tree.opentreeoflife.org/curator/study/view/pg_2917/?tab=trees&tree=tree6745
mrcaott532964ott553792	node node1174705 for https://tree.opentreeoflife.org/curator/study/view/pg_2923/?tab=trees&tree=tree6751
mrcaott533022ott686784	node node1174660 for https://tree.opentreeoflife.org/curator/study/view/pg_2923/?tab=trees&tree=tree6751
mrcaott534439ott902109				node ott902109 for https://tree.opentreeoflife.org/curator/study/view/pg_2842/?tab=trees&tree=tree6603
mrcaott534439ott902109				node ott902109 for https://tree.opentreeoflife.org/curator/study/view/pg_2916/?tab=trees&tree=tree6744
mrcaott534439ott902109	node node1173963 for https://tree.opentreeoflife.org/curator/study/view/pg_2917/?tab=trees&tree=tree6745
mrcaott534439ott902109	node node1175345 for https://tree.opentreeoflife.org/curator/study/view/pg_2918/?tab=trees&tree=tree6755
mrcaott553792ott630772	node node1174711 for https://tree.opentreeoflife.org/curator/study/view/pg_2923/?tab=trees&tree=tree6751
mrcaott5740113ott5740114				node ott5740116 for https://tree.opentreeoflife.org/curator/study/view/ot_615/?tab=trees&tree=Tr76459
mrcaott5740113ott5740114				node ott5740116 for https://tree.opentreeoflife.org/curator/study/view/pg_2842/?tab=trees&tree=tree6603
mrcaott5740113ott5740114				node ott5740116 for https://tree.opentreeoflife.org/curator/study/view/pg_2916/?tab=trees&tree=tree6744
mrcaott5740113ott5740114				node ott5740116 for https://tree.opentreeoflife.org/curator/study/view/pg_2917/?tab=trees&tree=tree6745
mrcaott5740113ott5740114	node node1174467 for https://tree.opentreeoflife.org/curator/study/view/pg_2921/?tab=trees&tree=tree6749
mrcaott5740113ott5740114	node node1174770 for https://tree.opentreeoflife.org/curator/study/view/pg_2923/?tab=trees&tree=tree6751
mrcaott5740114ott5740116				node ott5740116 for https://tree.opentreeoflife.org/curator/study/view/ot_615/?tab=trees&tree=Tr76459
mrcaott5740114ott5740116				node ott5740116 for https://tree.opentreeoflife.org/curator/study/view/pg_2842/?tab=trees&tree=tree6603
mrcaott5740114ott5740116				node ott5740116 for https://tree.opentreeoflife.org/curator/study/view/pg_2916/?tab=trees&tree=tree6744
mrcaott5740114ott5740116				node ott5740116 for https://tree.opentreeoflife.org/curator/study/view/pg_2917/?tab=trees&tree=tree6745
mrcaott5740114ott5740116	node node1174468 for https://tree.opentreeoflife.org/curator/study/view/pg_2921/?tab=trees&tree=tree6749
mrcaott5740114ott5740116	node node1174774 for https://tree.opentreeoflife.org/curator/study/view/pg_2923/?tab=trees&tree=tree6751
mrcaott65027ott579396	node node1152945 for https://tree.opentreeoflife.org/curator/study/view/pg_2842/?tab=trees&tree=tree6603
mrcaott65027ott579396	node node1173725 for https://tree.opentreeoflife.org/curator/study/view/pg_2916/?tab=trees&tree=tree6744
mrcaott6739ott65027	node node1152810 for https://tree.opentreeoflife.org/curator/study/view/pg_2842/?tab=trees&tree=tree6603
mrcaott6739ott65027	node node1173720 for https://tree.opentreeoflife.org/curator/study/view/pg_2916/?tab=trees&tree=tree6744
mrcaott6742ott140025				node ott165468 for https://tree.opentreeoflife.org/curator/study/view/pg_2842/?tab=trees&tree=tree6603
mrcaott6742ott140025				node ott165468 for https://tree.opentreeoflife.org/curator/study/view/pg_2916/?tab=trees&tree=tree6744
mrcaott6742ott140025		node node1174002 for https://tree.opentreeoflife.org/curator/study/view/pg_2917/?tab=trees&tree=tree6745
mrcaott6742ott140025	node node1174446 for https://tree.opentreeoflife.org/curator/study/view/pg_2919/?tab=trees&tree=tree6749
mrcaott6742ott140025	node node1174659 for https://tree.opentreeoflife.org/curator/study/view/pg_2923/?tab=trees&tree=tree6751
mrcaott6742ott140026				node ott165468 for https://tree.opentreeoflife.org/curator/study/view/pg_2842/?tab=trees&tree=tree6603
mrcaott6742ott140026				node ott165468 for https://tree.opentreeoflife.org/curator/study/view/pg_2916/?tab=trees&tree=tree6744
mrcaott6742ott140026		node node1174002 for https://tree.opentreeoflife.org/curator/study/view/pg_2917/?tab=trees&tree=tree6745
mrcaott6742ott140026		node node1174452 for https://tree.opentreeoflife.org/curator/study/view/pg_2919/?tab=trees&tree=tree6749
mrcaott6742ott140026	node node1174667 for https://tree.opentreeoflife.org/curator/study/view/pg_2923/?tab=trees&tree=tree6751
mrcaott6742ott152043			node Tn11887450 for https://tree.opentreeoflife.org/curator/study/view/ot_615/?tab=trees&tree=Tr76459
mrcaott6742ott152043			node node1173905 for https://tree.opentreeoflife.org/curator/study/view/pg_2917/?tab=trees&tree=tree6745
mrcaott6742ott152043			node node1173969 for https://tree.opentreeoflife.org/curator/study/view/pg_2917/?tab=trees&tree=tree6745
mrcaott6742ott152043			node node1173970 for https://tree.opentreeoflife.org/curator/study/view/pg_2917/?tab=trees&tree=tree6745
mrcaott6742ott152043	node node1152816 for https://tree.opentreeoflife.org/curator/study/view/pg_2842/?tab=trees&tree=tree6603
mrcaott6742ott152043	node node1173822 for https://tree.opentreeoflife.org/curator/study/view/pg_2916/?tab=trees&tree=tree6744
mrcaott6742ott152216	node node1152838 for https://tree.opentreeoflife.org/curator/study/view/pg_2842/?tab=trees&tree=tree6603
mrcaott6742ott152216	node node1173839 for https://tree.opentreeoflife.org/curator/study/view/pg_2916/?tab=trees&tree=tree6744
mrcaott6742ott152216	node node1173996 for https://tree.opentreeoflife.org/curator/study/view/pg_2917/?tab=trees&tree=tree6745
mrcaott6742ott152216	node node1174647 for https://tree.opentreeoflife.org/curator/study/view/pg_2923/?tab=trees&tree=tree6751
mrcaott6742ott160888	node Tn11887420 for https://tree.opentreeoflife.org/curator/study/view/ot_615/?tab=trees&tree=Tr76459
mrcaott6742ott160888	node node1152814 for https://tree.opentreeoflife.org/curator/study/view/pg_2842/?tab=trees&tree=tree6603
mrcaott6742ott160888	node node1173788 for https://tree.opentreeoflife.org/curator/study/view/pg_2916/?tab=trees&tree=tree6744
mrcaott6742ott160888	node node1173897 for https://tree.opentreeoflife.org/curator/study/view/pg_2917/?tab=trees&tree=tree6745
mrcaott6742ott191795	node Tn11887335 for https://tree.opentreeoflife.org/curator/study/view/ot_615/?tab=trees&tree=Tr76459
mrcaott6742ott191795	node node1152818 for https://tree.opentreeoflife.org/curator/study/view/pg_2842/?tab=trees&tree=tree6603
mrcaott6742ott191795	node node1173830 for https://tree.opentreeoflife.org/curator/study/view/pg_2916/?tab=trees&tree=tree6744
mrcaott6742ott191795	node node1173979 for https://tree.opentreeoflife.org/curator/study/view/pg_2917/?tab=trees&tree=tree6745
mrcaott6742ott191795	node node1174632 for https://tree.opentreeoflife.org/curator/study/view/pg_2923/?tab=trees&tree=tree6751
mrcaott6742ott288146				node ott165468 for https://tree.opentreeoflife.org/curator/study/view/pg_2842/?tab=trees&tree=tree6603
mrcaott6742ott288146				node ott165468 for https://tree.opentreeoflife.org/curator/study/view/pg_2916/?tab=trees&tree=tree6744
mrcaott6742ott288146		node node1174002 for https://tree.opentreeoflife.org/curator/study/view/pg_2917/?tab=trees&tree=tree6745
mrcaott6742ott288146		node node1174452 for https://tree.opentreeoflife.org/curator/study/view/pg_2919/?tab=trees&tree=tree6749
mrcaott6742ott288146	node node1174663 for https://tree.opentreeoflife.org/curator/study/view/pg_2923/?tab=trees&tree=tree6751
mrcaott6742ott312997	node node1174560 for https://tree.opentreeoflife.org/curator/study/view/pg_2919/?tab=trees&tree=tree6749
mrcaott6742ott312997	node node1174670 for https://tree.opentreeoflife.org/curator/study/view/pg_2923/?tab=trees&tree=tree6751
mrcaott6742ott413459			node Tn11887394 for https://tree.opentreeoflife.org/curator/study/view/ot_615/?tab=trees&tree=Tr76459
mrcaott6742ott413459			node Tn11887450 for https://tree.opentreeoflife.org/curator/study/view/ot_615/?tab=trees&tree=Tr76459
mrcaott6742ott413459			node node1173905 for https://tree.opentreeoflife.org/curator/study/view/pg_2917/?tab=trees&tree=tree6745
mrcaott6742ott413459	node node1152815 for https://tree.opentreeoflife.org/curator/study/view/pg_2842/?tab=trees&tree=tree6603
mrcaott6742ott413459	node node1173820 for https://tree.opentreeoflife.org/curator/study/view/pg_2916/?tab=trees&tree=tree6744
mrcaott6742ott43613		node Tn11887327 for https://tree.opentreeoflife.org/curator/study/view/ot_615/?tab=trees&tree=Tr76459
mrcaott6742ott43613	node node1152819 for https://tree.opentreeoflife.org/curator/study/view/pg_2842/?tab=trees&tree=tree6603
mrcaott6742ott43613	node node1173836 for https://tree.opentreeoflife.org/curator/study/view/pg_2916/?tab=trees&tree=tree6744
mrcaott6742ott43613	node node1173993 for https://tree.opentreeoflife.org/curator/study/view/pg_2917/?tab=trees&tree=tree6745
mrcaott6742ott43613	node node1174646 for https://tree.opentreeoflife.org/curator/study/view/pg_2923/?tab=trees&tree=tree6751
mrcaott6742ott47716	node node1152812 for https://tree.opentreeoflife.org/curator/study/view/pg_2842/?tab=trees&tree=tree6603
mrcaott6742ott47716	node node1173736 for https://tree.opentreeoflife.org/curator/study/view/pg_2916/?tab=trees&tree=tree6744
mrcaott6742ott532964			node node1174704 for https://tree.opentreeoflife.org/curator/study/view/pg_2923/?tab=trees&tree=tree6751
mrcaott6742ott532964	node node1152837 for https://tree.opentreeoflife.org/curator/study/view/pg_2842/?tab=trees&tree=tree6603
mrcaott6742ott532964	node node1173837 for https://tree.opentreeoflife.org/curator/study/view/pg_2916/?tab=trees&tree=tree6744
mrcaott6742ott532964	node node1173994 for https://tree.opentreeoflife.org/curator/study/view/pg_2917/?tab=trees&tree=tree6745
mrcaott6742ott579613				node ott579613 for https://tree.opentreeoflife.org/curator/study/view/pg_2918/?tab=trees&tree=tree6755
mrcaott6742ott579613			node Tn11887411 for https://tree.opentreeoflife.org/curator/study/view/ot_615/?tab=trees&tree=Tr76459
mrcaott6742ott579613			node Tn11887450 for https://tree.opentreeoflife.org/curator/study/view/ot_615/?tab=trees&tree=Tr76459
mrcaott6742ott579613			node Tn11887452 for https://tree.opentreeoflife.org/curator/study/view/ot_615/?tab=trees&tree=Tr76459
mrcaott6742ott579613	node node1152817 for https://tree.opentreeoflife.org/curator/study/view/pg_2842/?tab=trees&tree=tree6603
mrcaott6742ott579613	node node1173828 for https://tree.opentreeoflife.org/curator/study/view/pg_2916/?tab=trees&tree=tree6744
mrcaott6742ott579613	node node1173975 for https://tree.opentreeoflife.org/curator/study/view/pg_2917/?tab=trees&tree=tree6745
mrcaott6742ott686786		node node1152839 for https://tree.opentreeoflife.org/curator/study/view/pg_2842/?tab=trees&tree=tree6603
mrcaott6742ott686786		node node1173841 for https://tree.opentreeoflife.org/curator/study/view/pg_2916/?tab=trees&tree=tree6744
mrcaott6742ott686786		node node1173998 for https://tree.opentreeoflife.org/curator/study/view/pg_2917/?tab=trees&tree=tree6745
mrcaott6742ott686786	node node1174655 for https://tree.opentreeoflife.org/curator/study/view/pg_2923/?tab=trees&tree=tree6751
mrcaott6742ott898713		node node1152839 for https://tree.opentreeoflife.org/curator/study/view/pg_2842/?tab=trees&tree=tree6603
mrcaott6742ott898713		node node1173841 for https://tree.opentreeoflife.org/curator/study/view/pg_2916/?tab=trees&tree=tree6744
mrcaott6742ott898713		node node1173998 for https://tree.opentreeoflife.org/curator/study/view/pg_2917/?tab=trees&tree=tree6745
mrcaott6742ott898713	node node1174657 for https://tree.opentreeoflife.org/curator/study/view/pg_2923/?tab=trees&tree=tree6751
mrcaott6742ott95900	node node1174559 for https://tree.opentreeoflife.org/curator/study/view/pg_2919/?tab=trees&tree=tree6749
mrcaott6742ott95900	node node1174668 for https://tree.opentreeoflife.org/curator/study/view/pg_2923/?tab=trees&tree=tree6751
mrcaott723887ott1023077				node ott5740095 for https://tree.opentreeoflife.org/curator/study/view/pg_2842/?tab=trees&tree=tree6603
mrcaott723887ott1023077				node ott5740095 for https://tree.opentreeoflife.org/curator/study/view/pg_2916/?tab=trees&tree=tree6744
mrcaott723887ott1023077				node ott5740095 for https://tree.opentreeoflife.org/curator/study/view/pg_2917/?tab=trees&tree=tree6745
mrcaott723887ott1023077	node node1174932 for https://tree.opentreeoflife.org/curator/study/view/pg_2923/?tab=trees&tree=tree6751
mrcaott723887ott5740095				node ott5740095 for https://tree.opentreeoflife.org/curator/study/view/pg_2842/?tab=trees&tree=tree6603
mrcaott723887ott5740095				node ott5740095 for https://tree.opentreeoflife.org/curator/study/view/pg_2916/?tab=trees&tree=tree6744
mrcaott723887ott5740095				node ott5740095 for https://tree.opentreeoflife.org/curator/study/view/pg_2917/?tab=trees&tree=tree6745
mrcaott723887ott5740095	node node1174934 for https://tree.opentreeoflife.org/curator/study/view/pg_2923/?tab=trees&tree=tree6751
mrcaott723887ott829498	node node1174936 for https://tree.opentreeoflife.org/curator/study/view/pg_2923/?tab=trees&tree=tree6751
mrcaott735759ott1040189				node ott735759 for https://tree.opentreeoflife.org/curator/study/view/pg_2923/?tab=trees&tree=tree6751
mrcaott735759ott1040189	node node1174577 for https://tree.opentreeoflife.org/curator/study/view/pg_2919/?tab=trees&tree=tree6749
mrcaott741748ott849595				node ott741748 for https://tree.opentreeoflife.org/curator/study/view/ot_71/?tab=trees&tree=tree1
mrcaott741748ott849595				node ott741748 for https://tree.opentreeoflife.org/curator/study/view/ot_74/?tab=trees&tree=tree1
mrcaott741748ott849595	node node1152912 for https://tree.opentreeoflife.org/curator/study/view/pg_2842/?tab=trees&tree=tree6603
mrcaott741748ott849595	node node1173783 for https://tree.opentreeoflife.org/curator/study/view/pg_2916/?tab=trees&tree=tree6744
mrcaott777759ott1071395			node node11 for https://tree.opentreeoflife.org/curator/study/view/ot_74/?tab=trees&tree=tree1
mrcaott777759ott1071395			node node12 for https://tree.opentreeoflife.org/curator/study/view/ot_74/?tab=trees&tree=tree1
mrcaott777759ott1071395	node node1152898 for https://tree.opentreeoflife.org/curator/study/view/pg_2842/?tab=trees&tree=tree6603
mrcaott777759ott1071395	node node1173770 for https://tree.opentreeoflife.org/curator/study/view/pg_2916/?tab=trees&tree=tree6744
mrcaott807574ott902086				node ott902086 for https://tree.opentreeoflife.org/curator/study/view/pg_2842/?tab=trees&tree=tree6603
mrcaott807574ott902086				node ott902086 for https://tree.opentreeoflife.org/curator/study/view/pg_2916/?tab=trees&tree=tree6744
mrcaott807574ott902086	node node1173949 for https://tree.opentreeoflife.org/curator/study/view/pg_2917/?tab=trees&tree=tree6745
mrcaott807574ott902086	node node1175365 for https://tree.opentreeoflife.org/curator/study/view/pg_2918/?tab=trees&tree=tree6755
mrcaott807576ott990038				node ott807576 for https://tree.opentreeoflife.org/curator/study/view/pg_2917/?tab=trees&tree=tree6745
mrcaott807576ott990038				node ott990038 for https://tree.opentreeoflife.org/curator/study/view/ot_615/?tab=trees&tree=Tr76459
mrcaott807576ott990038	node node1175356 for https://tree.opentreeoflife.org/curator/study/view/pg_2918/?tab=trees&tree=tree6755
mrcaott845540ott968069				node ott5740116 for https://tree.opentreeoflife.org/curator/study/view/ot_615/?tab=trees&tree=Tr76459
mrcaott845540ott968069				node ott5740116 for https://tree.opentreeoflife.org/curator/study/view/pg_2842/?tab=trees&tree=tree6603
mrcaott845540ott968069				node ott5740116 for https://tree.opentreeoflife.org/curator/study/view/pg_2916/?tab=trees&tree=tree6744
mrcaott845540ott968069				node ott5740116 for https://tree.opentreeoflife.org/curator/study/view/pg_2917/?tab=trees&tree=tree6745
mrcaott845540ott968069	node node1174463 for https://tree.opentreeoflife.org/curator/study/view/pg_2921/?tab=trees&tree=tree6749
mrcaott845540ott968069	node node1174764 for https://tree.opentreeoflife.org/curator/study/view/pg_2923/?tab=trees&tree=tree6751
mrcaott845546ott874478			node node1174799 for https://tree.opentreeoflife.org/curator/study/view/pg_2923/?tab=trees&tree=tree6751
mrcaott845546ott874478	node node1174455 for https://tree.opentreeoflife.org/curator/study/view/pg_2921/?tab=trees&tree=tree6749
mrcaott872711ott2958735				node ott5740079 for https://tree.opentreeoflife.org/curator/study/view/pg_2842/?tab=trees&tree=tree6603
mrcaott872711ott2958735				node ott5740079 for https://tree.opentreeoflife.org/curator/study/view/pg_2916/?tab=trees&tree=tree6744
mrcaott872711ott2958735				node ott5740079 for https://tree.opentreeoflife.org/curator/study/view/pg_2917/?tab=trees&tree=tree6745
mrcaott872711ott2958735	node node1174866 for https://tree.opentreeoflife.org/curator/study/view/pg_2923/?tab=trees&tree=tree6751
mrcaott874467ott2958413			node node1174782 for https://tree.opentreeoflife.org/curator/study/view/pg_2923/?tab=trees&tree=tree6751
mrcaott874467ott2958413	node node1174460 for https://tree.opentreeoflife.org/curator/study/view/pg_2921/?tab=trees&tree=tree6749
mrcaott898712ott995891				node ott898712 for https://tree.opentreeoflife.org/curator/study/view/ot_615/?tab=trees&tree=Tr76459
mrcaott898712ott995891				node ott898712 for https://tree.opentreeoflife.org/curator/study/view/pg_2842/?tab=trees&tree=tree6603
mrcaott898712ott995891				node ott898712 for https://tree.opentreeoflife.org/curator/study/view/pg_2916/?tab=trees&tree=tree6744
mrcaott898712ott995891	node node1173914 for https://tree.opentreeoflife.org/curator/study/view/pg_2917/?tab=trees&tree=tree6745
mrcaott898714ott1096021				node ott898714 for https://tree.opentreeoflife.org/curator/study/view/pg_2842/?tab=trees&tree=tree6603
mrcaott898714ott1096021				node ott898714 for https://tree.opentreeoflife.org/curator/study/view/pg_2916/?tab=trees&tree=tree6744
mrcaott898714ott1096021				node ott898714 for https://tree.opentreeoflife.org/curator/study/view/pg_2917/?tab=trees&tree=tree6745
mrcaott898714ott1096021	node node1174650 for https://tree.opentreeoflife.org/curator/study/view/pg_2923/?tab=trees&tree=tree6751
mrcaott902066ott902069	node node1173920 for https://tree.opentreeoflife.org/curator/study/view/pg_2917/?tab=trees&tree=tree6745
mrcaott95900ott312998	node node1174598 for https://tree.opentreeoflife.org/curator/study/view/pg_2919/?tab=trees&tree=tree6749
mrcaott95900ott350475	node node1174596 for https://tree.opentreeoflife.org/curator/study/view/pg_2919/?tab=trees&tree=tree6749
mrcaott95900ott735759				node ott735759 for https://tree.opentreeoflife.org/curator/study/view/pg_2923/?tab=trees&tree=tree6751
mrcaott95900ott735759	node node1174576 for https://tree.opentreeoflife.org/curator/study/view/pg_2919/?tab=trees&tree=tree6749
ott1008119				node ott1008117 for https://tree.opentreeoflife.org/curator/study/view/pg_2923/?tab=trees&tree=tree6751
ott1008119	node node101 for https://tree.opentreeoflife.org/curator/study/view/ot_163/?tab=trees&tree=tree1
ott1024428	node node1174915 for https://tree.opentreeoflife.org/curator/study/view/pg_2923/?tab=trees&tree=tree6751
ott1040187	node node1152946 for https://tree.opentreeoflife.org/curator/study/view/pg_2842/?tab=trees&tree=tree6603
ott1040187	node node1173727 for https://tree.opentreeoflife.org/curator/study/view/pg_2916/?tab=trees&tree=tree6744
ott1042709	node node1174893 for https://tree.opentreeoflife.org/curator/study/view/pg_2923/?tab=trees&tree=tree6751
ott1071368	node node1152903 for https://tree.opentreeoflife.org/curator/study/view/pg_2842/?tab=trees&tree=tree6603
ott1071368	node node1173761 for https://tree.opentreeoflife.org/curator/study/view/pg_2916/?tab=trees&tree=tree6744
ott1071368	node node17 for https://tree.opentreeoflife.org/curator/study/view/ot_74/?tab=trees&tree=tree1
ott1085215	node node1152944 for https://tree.opentreeoflife.org/curator/study/view/pg_2842/?tab=trees&tree=tree6603
ott1085215	node node1173721 for https://tree.opentreeoflife.org/curator/study/view/pg_2916/?tab=trees&tree=tree6744
ott1085254				node ott493488 for https://tree.opentreeoflife.org/curator/study/view/ot_615/?tab=trees&tree=Tr76459
ott1085254				node ott902086 for https://tree.opentreeoflife.org/curator/study/view/pg_2842/?tab=trees&tree=tree6603
ott1085254				node ott902086 for https://tree.opentreeoflife.org/curator/study/view/pg_2916/?tab=trees&tree=tree6744
ott1085254	node node1173943 for https://tree.opentreeoflife.org/curator/study/view/pg_2917/?tab=trees&tree=tree6745
ott1085254	node node1175359 for https://tree.opentreeoflife.org/curator/study/view/pg_2918/?tab=trees&tree=tree6755
ott1096022				node ott898714 for https://tree.opentreeoflife.org/curator/study/view/pg_2842/?tab=trees&tree=tree6603
ott1096022				node ott898714 for https://tree.opentreeoflife.org/curator/study/view/pg_2916/?tab=trees&tree=tree6744
ott1096022				node ott898714 for https://tree.opentreeoflife.org/curator/study/view/pg_2917/?tab=trees&tree=tree6745
ott1096022	node node1174648 for https://tree.opentreeoflife.org/curator/study/view/pg_2923/?tab=trees&tree=tree6751
ott143506				node ott791628 for https://tree.opentreeoflife.org/curator/study/view/pg_2842/?tab=trees&tree=tree6603
ott143506				node ott791628 for https://tree.opentreeoflife.org/curator/study/view/pg_2916/?tab=trees&tree=tree6744
ott143506		node Tn11887465 for https://tree.opentreeoflife.org/curator/study/view/ot_615/?tab=trees&tree=Tr76459
ott143506		node node1173894 for https://tree.opentreeoflife.org/curator/study/view/pg_2917/?tab=trees&tree=tree6745
ott143509				node ott791628 for https://tree.opentreeoflife.org/curator/study/view/pg_2842/?tab=trees&tree=tree6603
ott143509				node ott791628 for https://tree.opentreeoflife.org/curator/study/view/pg_2916/?tab=trees&tree=tree6744
ott143509		node Tn11887465 for https://tree.opentreeoflife.org/curator/study/view/ot_615/?tab=trees&tree=Tr76459
ott143509		node node1173894 for https://tree.opentreeoflife.org/curator/study/view/pg_2917/?tab=trees&tree=tree6745
ott152041				node ott437066 for https://tree.opentreeoflife.org/curator/study/view/ot_615/?tab=trees&tree=Tr76459
ott152041				node ott437066 for https://tree.opentreeoflife.org/curator/study/view/pg_2842/?tab=trees&tree=tree6603
ott152041				node ott437066 for https://tree.opentreeoflife.org/curator/study/view/pg_2916/?tab=trees&tree=tree6744
ott152041		node node1173900 for https://tree.opentreeoflife.org/curator/study/view/pg_2917/?tab=trees&tree=tree6745
ott160891				node ott160888 for https://tree.opentreeoflife.org/curator/study/view/pg_2842/?tab=trees&tree=tree6603
ott160891				node ott160888 for https://tree.opentreeoflife.org/curator/study/view/pg_2916/?tab=trees&tree=tree6744
ott160891				node ott990038 for https://tree.opentreeoflife.org/curator/study/view/ot_615/?tab=trees&tree=Tr76459
ott160891	node node1173940 for https://tree.opentreeoflife.org/curator/study/view/pg_2917/?tab=trees&tree=tree6745
ott160891	node node1175354 for https://tree.opentreeoflife.org/curator/study/view/pg_2918/?tab=trees&tree=tree6755
ott191805				node ott191804 for https://tree.opentreeoflife.org/curator/study/view/pg_2923/?tab=trees&tree=tree6751
ott191805				node ott2958469 for https://tree.opentreeoflife.org/curator/study/view/pg_2842/?tab=trees&tree=tree6603
ott191805				node ott2958469 for https://tree.opentreeoflife.org/curator/study/view/pg_2916/?tab=trees&tree=tree6744
ott191805	node node1173987 for https://tree.opentreeoflife.org/curator/study/view/pg_2917/?tab=trees&tree=tree6745
ott198845				node ott5740095 for https://tree.opentreeoflife.org/curator/study/view/pg_2842/?tab=trees&tree=tree6603
ott198845				node ott5740095 for https://tree.opentreeoflife.org/curator/study/view/pg_2916/?tab=trees&tree=tree6744
ott198845		node node1174039 for https://tree.opentreeoflife.org/curator/study/view/pg_2917/?tab=trees&tree=tree6745
ott198845	node node1174920 for https://tree.opentreeoflife.org/curator/study/view/pg_2923/?tab=trees&tree=tree6751
ott211218				node ott473106 for https://tree.opentreeoflife.org/curator/study/view/pg_2842/?tab=trees&tree=tree6603
ott211218				node ott473106 for https://tree.opentreeoflife.org/curator/study/view/pg_2916/?tab=trees&tree=tree6744
ott211218	node Tn11887317 for https://tree.opentreeoflife.org/curator/study/view/ot_615/?tab=trees&tree=Tr76459
ott211218	node node1173972 for https://tree.opentreeoflife.org/curator/study/view/pg_2917/?tab=trees&tree=tree6745
ott211218	node node1175395 for https://tree.opentreeoflife.org/curator/study/view/pg_2918/?tab=trees&tree=tree6755
ott313209		node node1152853 for https://tree.opentreeoflife.org/curator/study/view/pg_2842/?tab=trees&tree=tree6603
ott313209		node node1173825 for https://tree.opentreeoflife.org/curator/study/view/pg_2916/?tab=trees&tree=tree6744
ott313209		node node1173898 for https://tree.opentreeoflife.org/curator/study/view/pg_2917/?tab=trees&tree=tree6745
ott313209		node node1175398 for https://tree.opentreeoflife.org/curator/study/view/pg_2918/?tab=trees&tree=tree6755
ott313209	node Tn11887437 for https://tree.opentreeoflife.org/curator/study/view/ot_615/?tab=trees&tree=Tr76459
ott313214				node ott313212 for https://tree.opentreeoflife.org/curator/study/view/pg_2842/?tab=trees&tree=tree6603
ott313214				node ott313212 for https://tree.opentreeoflife.org/curator/study/view/pg_2916/?tab=trees&tree=tree6744
ott313214				node ott313212 for https://tree.opentreeoflife.org/curator/study/view/pg_2917/?tab=trees&tree=tree6745
ott313214		node node1175334 for https://tree.opentreeoflife.org/curator/study/view/pg_2918/?tab=trees&tree=tree6755
ott313214	node Tn11887347 for https://tree.opentreeoflife.org/curator/study/view/ot_615/?tab=trees&tree=Tr76459
ott313217				node ott313215 for https://tree.opentreeoflife.org/curator/study/view/pg_2842/?tab=trees&tree=tree6603
ott313217				node ott313215 for https://tree.opentreeoflife.org/curator/study/view/pg_2916/?tab=trees&tree=tree6744
ott313217				node ott313215 for https://tree.opentreeoflife.org/curator/study/view/pg_2917/?tab=trees&tree=tree6745
ott313217				node ott313215 for https://tree.opentreeoflife.org/curator/study/view/pg_2918/?tab=trees&tree=tree6755
ott313217		node Tn11887504 for https://tree.opentreeoflife.org/curator/study/view/ot_615/?tab=trees&tree=Tr76459
ott313218				node ott313215 for https://tree.opentreeoflife.org/curator/study/view/pg_2842/?tab=trees&tree=tree6603
ott313218				node ott313215 for https://tree.opentreeoflife.org/curator/study/view/pg_2916/?tab=trees&tree=tree6744
ott313218				node ott313215 for https://tree.opentreeoflife.org/curator/study/view/pg_2917/?tab=trees&tree=tree6745
ott313218				node ott313215 for https://tree.opentreeoflife.org/curator/study/view/pg_2918/?tab=trees&tree=tree6755
ott313218		node Tn11887504 for https://tree.opentreeoflife.org/curator/study/view/ot_615/?tab=trees&tree=Tr76459
ott324423				node ott324422 for https://tree.opentreeoflife.org/curator/study/view/pg_2842/?tab=trees&tree=tree6603
ott324423				node ott324422 for https://tree.opentreeoflife.org/curator/study/view/pg_2916/?tab=trees&tree=tree6744
ott324423		node Tn11887484 for https://tree.opentreeoflife.org/curator/study/view/ot_615/?tab=trees&tree=Tr76459
ott324423		node node1174018 for https://tree.opentreeoflife.org/curator/study/view/pg_2917/?tab=trees&tree=tree6745
ott324423	node node1174739 for https://tree.opentreeoflife.org/curator/study/view/pg_2923/?tab=trees&tree=tree6751
ott324424				node ott324426 for https://tree.opentreeoflife.org/curator/study/view/pg_2842/?tab=trees&tree=tree6603
ott324424				node ott324426 for https://tree.opentreeoflife.org/curator/study/view/pg_2916/?tab=trees&tree=tree6744
ott324424				node ott324426 for https://tree.opentreeoflife.org/curator/study/view/pg_2917/?tab=trees&tree=tree6745
ott324424	node node1174911 for https://tree.opentreeoflife.org/curator/study/view/pg_2923/?tab=trees&tree=tree6751
ott348013				node ott2957916 for https://tree.opentreeoflife.org/curator/study/view/ot_615/?tab=trees&tree=Tr76459
ott348013				node ott5746022 for https://tree.opentreeoflife.org/curator/study/view/pg_2842/?tab=trees&tree=tree6603
ott348013				node ott5746022 for https://tree.opentreeoflife.org/curator/study/view/pg_2916/?tab=trees&tree=tree6744
ott348013				node ott889276 for https://tree.opentreeoflife.org/curator/study/view/pg_2918/?tab=trees&tree=tree6755
ott348013	node node1173955 for https://tree.opentreeoflife.org/curator/study/view/pg_2917/?tab=trees&tree=tree6745
ott363885	node node1152890 for https://tree.opentreeoflife.org/curator/study/view/pg_2842/?tab=trees&tree=tree6603
ott363885	node node1173737 for https://tree.opentreeoflife.org/curator/study/view/pg_2916/?tab=trees&tree=tree6744
ott363891	node node1152939 for https://tree.opentreeoflife.org/curator/study/view/pg_2842/?tab=trees&tree=tree6603
ott363891	node node1173731 for https://tree.opentreeoflife.org/curator/study/view/pg_2916/?tab=trees&tree=tree6744
ott468101				node ott468105 for https://tree.opentreeoflife.org/curator/study/view/ot_74/?tab=trees&tree=tree1
ott468101	node node12 for https://tree.opentreeoflife.org/curator/study/view/ot_71/?tab=trees&tree=tree1
ott472036				node ott472040 for https://tree.opentreeoflife.org/curator/study/view/pg_2923/?tab=trees&tree=tree6751
ott472036	node node52 for https://tree.opentreeoflife.org/curator/study/view/ot_163/?tab=trees&tree=tree1
ott473037				node ott473106 for https://tree.opentreeoflife.org/curator/study/view/pg_2842/?tab=trees&tree=tree6603
ott473037				node ott473106 for https://tree.opentreeoflife.org/curator/study/view/pg_2916/?tab=trees&tree=tree6744
ott473037	node Tn11887317 for https://tree.opentreeoflife.org/curator/study/view/ot_615/?tab=trees&tree=Tr76459
ott473037	node node1173972 for https://tree.opentreeoflife.org/curator/study/view/pg_2917/?tab=trees&tree=tree6745
ott473037	node node1175395 for https://tree.opentreeoflife.org/curator/study/view/pg_2918/?tab=trees&tree=tree6755
ott47717	node node1152910 for https://tree.opentreeoflife.org/curator/study/view/pg_2842/?tab=trees&tree=tree6603
ott47717	node node1173779 for https://tree.opentreeoflife.org/curator/study/view/pg_2916/?tab=trees&tree=tree6744
ott47717	node node29 for https://tree.opentreeoflife.org/curator/study/view/ot_74/?tab=trees&tree=tree1
ott47717	node node7 for https://tree.opentreeoflife.org/curator/study/view/ot_71/?tab=trees&tree=tree1
ott5511741	node node1152950 for https://tree.opentreeoflife.org/curator/study/view/pg_2842/?tab=trees&tree=tree6603
ott5511741	node node1173722 for https://tree.opentreeoflife.org/curator/study/view/pg_2916/?tab=trees&tree=tree6744
ott553783		node node1174713 for https://tree.opentreeoflife.org/curator/study/view/pg_2923/?tab=trees&tree=tree6751
ott5726085		node node1174713 for https://tree.opentreeoflife.org/curator/study/view/pg_2923/?tab=trees&tree=tree6751
ott5726093				node ott1008117 for https://tree.opentreeoflife.org/curator/study/view/pg_2923/?tab=trees&tree=tree6751
ott5726093	node node101 for https://tree.opentreeoflife.org/curator/study/view/ot_163/?tab=trees&tree=tree1
ott5726095				node ott324422 for https://tree.opentreeoflife.org/curator/study/view/pg_2842/?tab=trees&tree=tree6603
ott5726095				node ott324422 for https://tree.opentreeoflife.org/curator/study/view/pg_2916/?tab=trees&tree=tree6744
ott5726095		node Tn11887484 for https://tree.opentreeoflife.org/curator/study/view/ot_615/?tab=trees&tree=Tr76459
ott5726095		node node1174018 for https://tree.opentreeoflife.org/curator/study/view/pg_2917/?tab=trees&tree=tree6745
ott5726095	node node1174739 for https://tree.opentreeoflife.org/curator/study/view/pg_2923/?tab=trees&tree=tree6751
ott5726103				node ott949511 for https://tree.opentreeoflife.org/curator/study/view/pg_2842/?tab=trees&tree=tree6603
ott5726103				node ott949511 for https://tree.opentreeoflife.org/curator/study/view/pg_2916/?tab=trees&tree=tree6744
ott5726103	node node1174025 for https://tree.opentreeoflife.org/curator/study/view/pg_2917/?tab=trees&tree=tree6745
ott5726103	node node1174879 for https://tree.opentreeoflife.org/curator/study/view/pg_2923/?tab=trees&tree=tree6751
ott5726111				node ott579613 for https://tree.opentreeoflife.org/curator/study/view/pg_2842/?tab=trees&tree=tree6603
ott5726111				node ott579613 for https://tree.opentreeoflife.org/curator/study/view/pg_2916/?tab=trees&tree=tree6744
ott5726111				node ott579613 for https://tree.opentreeoflife.org/curator/study/view/pg_2918/?tab=trees&tree=tree6755
ott5726111				node ott579613 for https://tree.opentreeoflife.org/curator/study/view/pg_2923/?tab=trees&tree=tree6751
ott5726111	node Tn11887326 for https://tree.opentreeoflife.org/curator/study/view/ot_615/?tab=trees&tree=Tr76459
ott5726111	node node1173976 for https://tree.opentreeoflife.org/curator/study/view/pg_2917/?tab=trees&tree=tree6745
ott5734250			node Tn11887372 for https://tree.opentreeoflife.org/curator/study/view/ot_615/?tab=trees&tree=Tr76459
ott5734250		node node1175386 for https://tree.opentreeoflife.org/curator/study/view/pg_2918/?tab=trees&tree=tree6755
ott5734250	node node1152861 for https://tree.opentreeoflife.org/curator/study/view/pg_2842/?tab=trees&tree=tree6603
ott5734250	node node1173813 for https://tree.opentreeoflife.org/curator/study/view/pg_2916/?tab=trees&tree=tree6744
ott5734250	node node1173923 for https://tree.opentreeoflife.org/curator/study/view/pg_2917/?tab=trees&tree=tree6745
ott5734253				node ott791628 for https://tree.opentreeoflife.org/curator/study/view/pg_2842/?tab=trees&tree=tree6603
ott5734253				node ott791628 for https://tree.opentreeoflife.org/curator/study/view/pg_2916/?tab=trees&tree=tree6744
ott5734253		node Tn11887465 for https://tree.opentreeoflife.org/curator/study/view/ot_615/?tab=trees&tree=Tr76459
ott5734253		node node1173894 for https://tree.opentreeoflife.org/curator/study/view/pg_2917/?tab=trees&tree=tree6745
ott5740233				node ott756656 for https://tree.opentreeoflife.org/curator/study/view/ot_615/?tab=trees&tree=Tr76459
ott5740233			node node1175391 for https://tree.opentreeoflife.org/curator/study/view/pg_2918/?tab=trees&tree=tree6755
ott5740233	node node1152862 for https://tree.opentreeoflife.org/curator/study/view/pg_2842/?tab=trees&tree=tree6603
ott5740233	node node1173815 for https://tree.opentreeoflife.org/curator/study/view/pg_2916/?tab=trees&tree=tree6744
ott5740233	node node1173925 for https://tree.opentreeoflife.org/curator/study/view/pg_2917/?tab=trees&tree=tree6745
ott579612				node ott579613 for https://tree.opentreeoflife.org/curator/study/view/pg_2842/?tab=trees&tree=tree6603
ott579612				node ott579613 for https://tree.opentreeoflife.org/curator/study/view/pg_2916/?tab=trees&tree=tree6744
ott579612				node ott579613 for https://tree.opentreeoflife.org/curator/study/view/pg_2918/?tab=trees&tree=tree6755
ott579612				node ott579613 for https://tree.opentreeoflife.org/curator/study/view/pg_2923/?tab=trees&tree=tree6751
ott579612	node Tn11887326 for https://tree.opentreeoflife.org/curator/study/view/ot_615/?tab=trees&tree=Tr76459
ott579612	node node1173976 for https://tree.opentreeoflife.org/curator/study/view/pg_2917/?tab=trees&tree=tree6745
ott580064	node node1152811 for https://tree.opentreeoflife.org/curator/study/view/pg_2842/?tab=trees&tree=tree6603
ott580064	node node1173730 for https://tree.opentreeoflife.org/curator/study/view/pg_2916/?tab=trees&tree=tree6744
ott580066	node node1152813 for https://tree.opentreeoflife.org/curator/study/view/pg_2842/?tab=trees&tree=tree6603
ott580066	node node1173786 for https://tree.opentreeoflife.org/curator/study/view/pg_2916/?tab=trees&tree=tree6744
ott593714	node node1174458 for https://tree.opentreeoflife.org/curator/study/view/pg_2921/?tab=trees&tree=tree6749
ott593714	node node1174778 for https://tree.opentreeoflife.org/curator/study/view/pg_2923/?tab=trees&tree=tree6751
ott631696			node Tn11887372 for https://tree.opentreeoflife.org/curator/study/view/ot_615/?tab=trees&tree=Tr76459
ott631696		node node1175386 for https://tree.opentreeoflife.org/curator/study/view/pg_2918/?tab=trees&tree=tree6755
ott631696	node node1152861 for https://tree.opentreeoflife.org/curator/study/view/pg_2842/?tab=trees&tree=tree6603
ott631696	node node1173813 for https://tree.opentreeoflife.org/curator/study/view/pg_2916/?tab=trees&tree=tree6744
ott631696	node node1173923 for https://tree.opentreeoflife.org/curator/study/view/pg_2917/?tab=trees&tree=tree6745
ott663619				node ott5740116 for https://tree.opentreeoflife.org/curator/study/view/ot_615/?tab=trees&tree=Tr76459
ott663619				node ott5740116 for https://tree.opentreeoflife.org/curator/study/view/pg_2842/?tab=trees&tree=tree6603
ott663619				node ott5740116 for https://tree.opentreeoflife.org/curator/study/view/pg_2916/?tab=trees&tree=tree6744
ott663619				node ott5740116 for https://tree.opentreeoflife.org/curator/study/view/pg_2917/?tab=trees&tree=tree6745
ott663619	node node1174465 for https://tree.opentreeoflife.org/curator/study/view/pg_2921/?tab=trees&tree=tree6749
ott663619	node node1174766 for https://tree.opentreeoflife.org/curator/study/view/pg_2923/?tab=trees&tree=tree6751
ott664821				node ott898719 for https://tree.opentreeoflife.org/curator/study/view/pg_2842/?tab=trees&tree=tree6603
ott664821				node ott898719 for https://tree.opentreeoflife.org/curator/study/view/pg_2916/?tab=trees&tree=tree6744
ott664821	node node1174010 for https://tree.opentreeoflife.org/curator/study/view/pg_2917/?tab=trees&tree=tree6745
ott664821	node node1174721 for https://tree.opentreeoflife.org/curator/study/view/pg_2923/?tab=trees&tree=tree6751
ott734627				node ott791628 for https://tree.opentreeoflife.org/curator/study/view/pg_2842/?tab=trees&tree=tree6603
ott734627				node ott791628 for https://tree.opentreeoflife.org/curator/study/view/pg_2916/?tab=trees&tree=tree6744
ott734627		node Tn11887465 for https://tree.opentreeoflife.org/curator/study/view/ot_615/?tab=trees&tree=Tr76459
ott734627		node node1173894 for https://tree.opentreeoflife.org/curator/study/view/pg_2917/?tab=trees&tree=tree6745
ott734628				node ott902121 for https://tree.opentreeoflife.org/curator/study/view/pg_2842/?tab=trees&tree=tree6603
ott734628				node ott902121 for https://tree.opentreeoflife.org/curator/study/view/pg_2916/?tab=trees&tree=tree6744
ott734628		node node1173936 for https://tree.opentreeoflife.org/curator/study/view/pg_2917/?tab=trees&tree=tree6745
ott734628	node node1175368 for https://tree.opentreeoflife.org/curator/study/view/pg_2918/?tab=trees&tree=tree6755
ott739237				node ott259513 for https://tree.opentreeoflife.org/curator/study/view/ot_615/?tab=trees&tree=Tr76459
ott739237				node ott259513 for https://tree.opentreeoflife.org/curator/study/view/pg_2842/?tab=trees&tree=tree6603
ott739237				node ott259513 for https://tree.opentreeoflife.org/curator/study/view/pg_2916/?tab=trees&tree=tree6744
ott739237	node node1173981 for https://tree.opentreeoflife.org/curator/study/view/pg_2917/?tab=trees&tree=tree6745
ott739237	node node1174634 for https://tree.opentreeoflife.org/curator/study/view/pg_2923/?tab=trees&tree=tree6751
ott806710				node ott902121 for https://tree.opentreeoflife.org/curator/study/view/pg_2842/?tab=trees&tree=tree6603
ott806710				node ott902121 for https://tree.opentreeoflife.org/curator/study/view/pg_2916/?tab=trees&tree=tree6744
ott806710		node node1173936 for https://tree.opentreeoflife.org/curator/study/view/pg_2917/?tab=trees&tree=tree6745
ott809945		node Tn11887429 for https://tree.opentreeoflife.org/curator/study/view/ot_615/?tab=trees&tree=Tr76459
ott809945	node node1152885 for https://tree.opentreeoflife.org/curator/study/view/pg_2842/?tab=trees&tree=tree6603
ott809945	node node1173793 for https://tree.opentreeoflife.org/curator/study/view/pg_2916/?tab=trees&tree=tree6744
ott809945	node node1173939 for https://tree.opentreeoflife.org/curator/study/view/pg_2917/?tab=trees&tree=tree6745
ott809945	node node1175353 for https://tree.opentreeoflife.org/curator/study/view/pg_2918/?tab=trees&tree=tree6755
ott899323				node ott949511 for https://tree.opentreeoflife.org/curator/study/view/pg_2842/?tab=trees&tree=tree6603
ott899323				node ott949511 for https://tree.opentreeoflife.org/curator/study/view/pg_2916/?tab=trees&tree=tree6744
ott899323	node node1174025 for https://tree.opentreeoflife.org/curator/study/view/pg_2917/?tab=trees&tree=tree6745
ott899323	node node1174879 for https://tree.opentreeoflife.org/curator/study/view/pg_2923/?tab=trees&tree=tree6751
ott939373		node node36 for https://tree.opentreeoflife.org/curator/study/view/ot_74/?tab=trees&tree=tree1
ott939373	node node1152925 for https://tree.opentreeoflife.org/curator/study/view/pg_2842/?tab=trees&tree=tree6603
ott939373	node node1173754 for https://tree.opentreeoflife.org/curator/study/view/pg_2916/?tab=trees&tree=tree6744
ott989696	node Tn11887312 for https://tree.opentreeoflife.org/curator/study/view/ot_615/?tab=trees&tree=Tr76459
ott989696	node node1152846 for https://tree.opentreeoflife.org/curator/study/view/pg_2842/?tab=trees&tree=tree6603
ott989696	node node1173831 for https://tree.opentreeoflife.org/curator/study/view/pg_2916/?tab=trees&tree=tree6744
ott989696	node node1173980 for https://tree.opentreeoflife.org/curator/study/view/pg_2917/?tab=trees&tree=tree6745
ott989696	node node1174633 for https://tree.opentreeoflife.org/curator/study/view/pg_2923/?tab=trees&tree=tree6751
ott990725				node ott990724 for https://tree.opentreeoflife.org/curator/study/view/ot_615/?tab=trees&tree=Tr76459
ott990725				node ott990724 for https://tree.opentreeoflife.org/curator/study/view/pg_2842/?tab=trees&tree=tree6603
ott990725				node ott990724 for https://tree.opentreeoflife.org/curator/study/view/pg_2916/?tab=trees&tree=tree6744
ott990725	node node1173918 for https://tree.opentreeoflife.org/curator/study/view/pg_2917/?tab=trees&tree=tree6745
ott990746				node ott990724 for https://tree.opentreeoflife.org/curator/study/view/ot_615/?tab=trees&tree=Tr76459
ott990746				node ott990724 for https://tree.opentreeoflife.org/curator/study/view/pg_2842/?tab=trees&tree=tree6603
ott990746				node ott990724 for https://tree.opentreeoflife.org/curator/study/view/pg_2916/?tab=trees&tree=tree6744
ott990746	node node1173918 for https://tree.opentreeoflife.org/curator/study/view/pg_2917/?tab=trees&tree=tree6745
