# Supplementary material for: Towards a barnacle tree of life: integrating diverse phylogenetic efforts into a comprehensive hypothesis of thecostracan evolution
Source: PeerJ. 2019 Aug 16;7:e7387. doi: 10.7717/peerj.7387 (PMC6699479; doi:10.7717/peerj.7387)
Supplement: Supplemental Information 4 — Ranked study identifiers used as input for the propinquity pipeline [file peerj-07-7387-s004.txt]

ot_645@tree1
ot_651@tree2
pg_2919@tree6749
ot_619@tree8
ot_75@tree1
ot_98@tree1
ot_632@tree2
ot_620@tree1
ot_163@tree1
ot_644@tree1
ot_640@tree1
ot_643@tree1
pg_2921@tree6749
pg_2923@tree6751
ot_646@tree1
ot_71@tree1
pg_2922@tree6752
ot_618@tree1
ot_634@tree1
pg_2918@tree6755
ot_652@tree4
ot_74@tree1
ot_639@tree1
ot_615@Tr76459
pg_2917@tree6745
ot_656@tree2
pg_2842@tree6603
