# Supplementary material for: Towards a barnacle tree of life: integrating diverse phylogenetic efforts into a comprehensive hypothesis of thecostracan evolution
Source: PeerJ. 2019 Aug 16;7:e7387. doi: 10.7717/peerj.7387 (PMC6699479; doi:10.7717/peerj.7387)
Supplement: Supplemental Information 5 — Several text files that can be dragged and dropped onto the image of the synthetic tree in iTOL. The files contain labels and colors used to make Fig. 3, as well as support values and labels for all monophyletic families. [file peerj-07-7387-s005.zip › itol_barnacle_annotations/itol_barnacle_phylo_terminals.txt]

DATASET_EXTERNALSHAPE
SEPARATOR COMMA

#label is used in the legend table (can be changed later)
DATASET_LABEL,itol barnacle phylogeny terminals

#dataset color (can be changed later)
COLOR,#000000

#define colors for each individual field column (use hexadecimal, RGB or RGBA notation; if using RGB/RGBA, COMMA cannot be used as SEPARATOR)
FIELD_COLORS,#000000

#field labels
FIELD_LABELS,f1

#left margin, used to increase/decrease the spacing to the next dataset. Can be negative, causing datasets to overlap.
#MARGIN,0

#always show internal values; if set, values associated to internal nodes will be displayed even if these nodes are not collapsed. It could cause overlapping in the dataset display.
#SHOW_INTERNAL,0

#shape height factor; Default shape height will be slightly less than the available space between leaves, but you can set a multiplication factor here to increase/decrease it (values from 0 to 1 will decrease it, values above 1 will increase it)
#HEIGHT_FACTOR,1

#vertical and horizontal grids can be displayed connecting the shapes
#HORIZONTAL_GRID,1
#VERTICAL_GRID,1

#horizontal spacing between shape columns
#SHAPE_SPACING,10

#Shape types:
#1: square
#2: circle
#3: star
#4: right pointing triangle
#5: left pointing triangle
#SHAPE_TYPE,2

#if set to 0, only outlines will be shown
COLOR_FILL,1

DATA
Acasta_pertusa_ott2958863,1
Amigdoscalpellum_elegans_ott2958363,1
Amphibalanus_amphitrite_amphitrite_ott5791982,1
Amphibalanus_eburneus_ott1042705,1
Amphibalanus_poecilotheca_ott4678503,1
Amphibalanus_reticulatus_ott1038966,1
Amphibalanus_variegatus_ott4678504,1
Anelasma_squalicola_ott2958339,1
Arcoscalpellum_africanum_ott418841,1
Arcoscalpellum_beuveti_ott418838,1
Arcoscalpellum_sociabile_ott439494,1
Arcoscalpellum_truncatum_ott2958032,1
Arcticotantulus_pertzovi_ott4678535,1
Armatoglyptes_flexuosus_ott5781962,1
Armatoglyptes_habei_ott749375,1
Armatoglyptes_mitis_ott749396,1
Ashinkailepas_kermadecensis_ott4678521,1
Ashinkailepas_seepiophila_ott756645,1
Auritoglyptes_bicornis_ott325117,1
Austromegabalanus_nigrescens_ott2958742,1
Austromegabalanus_psittacus_ott324426,1
Baccalaureus_maldivensis_ott65027,1
Balanus_balanus_ott323642,1
Balanus_crenatus_crenatus_ott5791952,1
Balanus_glandula_ott404546,1
Balanus_laevis_laevis_ott5791956,1
Balanus_nubilus_ott580073,1
Balanus_trigonus_ott872711,1
Berndtia_purpurea_ott6739,1
Boschmaella_japonica_ott468105,1
Boschmaia_mundicola_ott2959156,1
Calantica_arcuata_ott5791825,1
Calantica_sp._KACb00087_ott807580,1
Calantica_spinosa_ott437066,1
Calantica_villosa_ott152043,1
Cantellius_acutum_ott2958425,1
Cantellius_arcuatum_ott2958421,1
Cantellius_euspinulosum_ott2958426,1
Cantellius_pallidus_ott472001,1
Cantellius_secundus_ott2958428,1
Cantellius_transversalis_ott2958419,1
Capitulum_mitella_ott413459,1
Catomerus_polymerus_ott1096023,1
Catophragmus_imbricatus_ott532964,1
Caudoeuraphia_caudata_ott533022,1
Ceratoconcha_domingensis_ott1008117,1
Ceratoconcha_paucicostata_ott5535559,1
Chamaesipho_brunnea_ott1096021,1
Chamaesipho_columna_ott1069931,1
Chamaesipho_tasmanica_ott898714,1
Chelonibia_caretta_ott968069,1
Chelonibia_manati_crenatibasis_ott5792024,1
Chelonibia_manati_lobatobasis_ott5792023,1
Chelonibia_patula_dentata_ott5792025,1
Chelonibia_testudinaria_solida_ott5792026,1
Chthamalophilus_delagei_ott1049749,1
Chthamalus_angustitergum_ott313000,1
Chthamalus_anisopoma_ott735759,1
Chthamalus_antennatus_ott321155,1
Chthamalus_bisinuatus_ott898717,1
Chthamalus_challengeri_krakatauensis_ott5800015,1
Chthamalus_challengeri_nipponensis_ott5800016,1
Chthamalus_dalli_ott312999,1
Chthamalus_dentatus_ott925928,1
Chthamalus_fissus_ott1040189,1
Chthamalus_fragilis_ott6742,1
Chthamalus_hedgecocki_ott350475,1
Chthamalus_malayensis_ott140026,1
Chthamalus_montagui_ott165468,1
Chthamalus_neglectus_ott140025,1
Chthamalus_panamensis_ott312998,1
Chthamalus_proteus_ott312997,1
Chthamalus_southwardorum_ott350473,1
Chthamalus_stellatus_bisinuatus_ott5800014,1
Chthamalus_stellatus_cornutus_ott5800012,1
Chthamalus_stellatus_thompsoni_ott5800013,1
Clistosaccus_paguri_ott245803,1
Conchoderma_auritum_ott160888,1
Conchoderma_virgatum_ott807576,1
Conopea_calceola_ott1024446,1
Conopea_cymbiformis_ott2958551,1
Conopea_fidelis_ott5092961,1
Conopea_galeata_ott2958550,1
Conopea_saotomensis_ott5092962,1
Cryptolepas_rhachianecti_ott499784,1
Cryptophialus_lanceolatus_ott5092922,1
Cylindrolepas_darwiniana_ott206723,1
Cylindrolepas_sinica_ott499778,1
Darwiniella_angularis_ott212305,1
Darwiniella_conjugatum_ott148174,1
Dendrogaster_asterinae_ott806711,1
Dendrogaster_ludwigi_ott325115,1
Diplothylacus_sinensis_ott741748,1
Dosima_fascicularis_ott2957942,1
Elminius_kingii_ott898719,1
Elminius_modestus_ott664816,1
Epopella_plicata_ott2958592,1
Epopella_simplex_ott2958594,1
Galkinius_altiapiculus_ott674880,1
Galkinius_equus_ott751059,1
Galkinius_indicus_ott222402,1
Glyptelasma_rectum_ott2957928,1
Heteralepas_japonica_ott465806,1
Heteralepas_quadrata_ott990042,1
Heterosaccus_californicus_ott251974,1
Heterosaccus_dollfusi_ott791782,1
Heterosaccus_lunatus_ott859010,1
Heterosaccus_papillosus_ott468102,1
Hexechamaesipho_pilsbryi_ott288146,1
Ibla_cumingi_ott143508,1
Ibla_quadrivalvis_ott791628,1
Jensia_plesionikae_ott5092876,1
Kochlorine_hamata_ott749401,1
Koleolepas_avis_ott413050,1
Lepas_anatifera_ott579400,1
Lepas_anserifera_ott493488,1
Lepas_australis_ott807574,1
Lepas_pectinata_ott902081,1
Lepas_testudinata_ott902086,1
Lernaeodiscus_porcellanae_ott218054,1
Leucolepas_longa_ott283984,1
Lithoglyptes_ivanovi_ott749399,1
Lithoglyptes_mitis_ott5092887,1
Lithotrya_nicobarica_ott2958090,1
Lithotrya_sp._KACb00393_ott902089,1
Lithotrya_valentiana_ott579613,1
Litoscalpellum_discoveryi_ott469361,1
Litoscalpellum_regina_ott898712,1
Loxothylacus_panopaei_ott458843,1
Loxothylacus_texanus_ott579399,1
Megalasma_striatum_ott631695,1
Menesiniella_aquila_aquila_ott5791988,1
Metaverruca_defayeae_ott2958481,1
Metaverruca_recta_ott631699,1
Microdajus_aporosus_ott2959428,1
Microeuraphia_depressa_ott176864,1
Microeuraphia_eastropacensis_ott5792039,1
Microeuraphia_rhizophorae_ott532947,1
Microeuraphia_withersi_ott743821,1
Mycetomorpha_vancouverensis_ott2959339,1
Neotrevathana_elongatum_ott1013019,1
Neoverruca_brachylepadoformis_ott990724,1
Neoverruca_sp._KACb00361_ott902066,1
Neoverruca_sp._KACb00389_ott902069,1
Nesochthamalus_intertextus_ott1019471,1
Nobia_grandis_ott472040,1
Nobia_orbicellae_ott2958434,1
Octolasmis_angulata_ott990044,1
Octolasmis_cor_ott534439,1
Octolasmis_lowei_ott579398,1
Octolasmis_sp._KACb00064_ott333800,1
Octolasmis_warwickii_ott902109,1
Octomeris_angulosa_ott686786,1
Octomeris_brunnea_ott686784,1
Ornatoscalpellum_stroemii_ott990035,1
Oxynaspis_celata_ott313215,1
Oxynaspis_ryukyuensis_ott5265159,1
Pachylasma_giganteum_ott2958406,1
Pachylasma_japonicum_ott553792,1
Paralepas_dannevigi_ott902121,1
Paralepas_palinuri_palinuri_ott5799994,1
Paralepas_xenophorae_ott990028,1
Parthenopea_subterranea_ott741744,1
Peltogaster_paguri_ott971344,1
Peltogasterella_sulcata_ott167279,1
Platylepas_decorata_ott874478,1
Platylepas_hexastylos_hexastylos_ott5800009,1
Platylepas_ophiophila_ott2958412,1
Poecilasma_inaequilaterale_inaequilaterale_ott5799997,1
Poecilasma_kaempferi_f._dubium_ott5799996,1
Poecilasma_obliqua_ott2957916,1
Pollicipes_pollicipes_ott293042,1
Pollicipes_polymerus_ott473106,1
Polyascus_gregaria_ott458844,1
Polyascus_plana_ott458840,1
Polyascus_polygenea_ott458845,1
Polysaccus_japonicus_ott269135,1
Pottsia_serenei_ott47716,1
Pyrgoma_cancellatum_ott580651,1
Pyrgopsella_annandalei_ott2958457,1
Rostratoverruca_kruegeri_ott2958469,1
Rostratoverruca_sp._KACb00435_ott750636,1
Sacculina_carcini_ott664820,1
Sacculina_confragosa_ott1071395,1
Sacculina_leptodiae_ott458842,1
Sacculina_oblonga_ott777759,1
Scalpellum_scalpellum_ott313212,1
Scalpellum_stearnsii_ott990033,1
Semibalanus_balanoides_calcaratus_ott5800020,1
Semibalanus_cariosus_ott949511,1
Septosaccus_rodriguezii_ott167281,1
Smilium_acutum_ott2958165,1
Smilium_peronii_ott182524,1
Smilium_sinense_ott2958166,1
Stephanolepas_muricata_ott845540,1
Stomatolepas_elegans_ott2958413,1
Stomatolepas_muricata_ott5535535,1
Stomatolepas_sp._1_MPL-2014_ott5791941,1
Tesseropora_pacifica_ott2958578,1
Tetrachthamalus_oblitteratus_ott220058,1
Tetraclita_achituvi_ott827098,1
Tetraclita_ehsani_ott851203,1
Tetraclita_japonica_japonica_ott5800005,1
Tetraclita_kuroshioensis_ott1050747,1
Tetraclita_milleporosa_ott5791926,1
Tetraclita_rubescens_ott978974,1
Tetraclita_rufotincta_ott220060,1
Tetraclita_serrata_ott1050743,1
Tetraclita_singaporensis_ott426156,1
Tetraclita_squamosa_squamosa_ott5336735,1
Tetraclita_stalactifera_confinis_ott5799999,1
Tetraclitella_darwini_ott2958584,1
Tetraclitella_divisa_ott324422,1
Tetraclitella_karandei_ott2958581,1
Tetraclitella_multicostata_ott2958582,1
Tetraclitella_pilsbryi_ott2958580,1
Thompsonia_littoralis_ott167276,1
Thylacoplethus_magellani_ott5521195,1
Trevathana_dentata_ott588449,1
Trevathana_paulayi_ott5535555,1
Trianguloscalpellum_balanoides_ott990040,1
Trianguloscalpellum_cf._hirsutum_HCL-2014_ott5799974,1
Trianguloscalpellum_diota_ott2958107,1
Trianguloscalpellum_hirsutum_ott2958098,1
Trianguloscalpellum_regium_ott1083833,1
Trypetesa_habei_ott749408,1
Trypetesa_lampas_ott579397,1
Ulophysema_oeresundense_ott579396,1
Verruca_laevigata_ott750634,1
Verruca_spengleri_ott739238,1
Verruca_stroemia_ott259513,1
Verum_novaezelandiae_ott2958076,1
Vulcanolepas_osheai_ott756656,1
Vulcanolepas_scotiaensis_ott5810130,1
Wanella_milleporae_ott580631,1
Weltneria_bekae_ott5092907,1
Xenobalanus_globicipitis_ott499775,1
Yamaguchiella_coerulescens_ott2958583,1
Yamaguchiella_vitiata_ott5092954,1
Zibrowia_auriculata_ott557067,1
Hansenocaris_itoi_ott636371,1
