# Supplementary material for: Towards a barnacle tree of life: integrating diverse phylogenetic efforts into a comprehensive hypothesis of thecostracan evolution
Source: PeerJ. 2019 Aug 16;7:e7387. doi: 10.7717/peerj.7387 (PMC6699479; doi:10.7717/peerj.7387)
Supplement: Supplemental Information 5 — Several text files that can be dragged and dropped onto the image of the synthetic tree in iTOL. The files contain labels and colors used to make Fig. 3, as well as support values and labels for all monophyletic families. [file peerj-07-7387-s005.zip › itol_barnacle_annotations/itol_barnacle_support.txt]

DATASET_TEXT
SEPARATOR COMMA

#label is used in the legend table (can be changed later)
DATASET_LABEL,itol barnacle support

#dataset color (can be changed later)
COLOR,#ff0000

#left margin, used to increase/decrease the spacing to the next dataset. Can be negative, causing datasets to overlap. Used only for text labels which are displayed on the outside
MARGIN,0

#applies to external text labels only; if set, text labels associated to internal nodes will be displayed even if these nodes are not collapsed. It could cause overlapping in the dataset display.
SHOW_INTERNAL,0

#Rotate all labels by the specified angle
LABEL_ROTATION,0

#If set to 1, tree rotation will not influence the individual label rotation
STRAIGHT_LABELS,0

#applies to external text labels only; If set to 1, labels will be displayed in arcs aligned to the tree (in circular mode) or vertically (in normal mode). All rotation parameters (global or individual) will be ignored.
ALIGN_TO_TREE,0

#font size factor; For external text labels, default font size will be slightly less than the available space between leaves, but you can set a multiplication factor here to increase/decrease it (values from 0 to 1 will decrease it, values above 1 will increase it)
SIZE_FACTOR,1

DATA
Ceratoconcha_domingensis_ott1008117|Megatrema_madreporarum_ott2958433,1/0,0,#000000,normal,1,0.9
Amphibalanus_reticulatus_ott1038966|Amphibalanus_eburneus_ott1042705,1/0,0,#000000,normal,1,0.9
Tetraclita_squamosa_squamosa_ott5336735|Tetraclita_serrata_ott1050743,1/0,0,#000000,normal,1,0.9
Trianguloscalpellum_hirsutum_ott2958098|Trianguloscalpellum_regium_ott1083833,1/0,0,#000000,normal,1,0.9
Nobia_conjugatum_ott129220|Darwiniella_conjugatum_ott148174,1/2,0,#000000,normal,1,0.9
Galkinius_trimegadontus_ott151794|Nobia_conjugatum_ott129220,1/3,0,#000000,normal,1,0.9
Trevathana_sarae_ott214567|Nobia_conjugatum_ott129220,2/0,0,#000000,normal,1,0.9
Nobia_conjugatum_ott129220|Cantellius_hoegi_ott465532,1/0,0,#000000,normal,1,0.9
Nobia_conjugatum_ott129220|Pyrgoma_cancellatum_ott580651,1/2,0,#000000,normal,1,0.9
Chthamalus_montagui_ott165468|Chthamalus_malayensis_ott140026,2/4,0,#000000,normal,1,0.9
Chthamalus_dentatus_ott925928|Chthamalus_malayensis_ott140026,1/4,0,#000000,normal,1,0.9
Tesseropora_wireni_pacifica_ott140028|Tetraclita_serrata_ott1050743,1/0,0,#000000,normal,1,0.9
Calantica_villosa_ott152043|Smilium_peronii_ott182524,5/0,0,#000000,normal,1,0.9
Calantica_villosa_ott152043|Pollicipes_pollicipes_ott293042,3/4,0,#000000,normal,1,0.9
Calantica_villosa_ott152043|Smilium_acutum_ott2958165,2/0,0,#000000,normal,1,0.9
Calantica_villosa_ott152043|Calantica_spinosa_ott437066,2/0,0,#000000,normal,1,0.9
Neoverruca_sp._Ok15_ott191800|Conchoderma_auritum_ott160888,5/0,0,#000000,normal,1,0.9
Paralepas_sp._LMT-2008_ott231050|Conchoderma_auritum_ott160888,5/0,0,#000000,normal,1,0.9
Oxynaspis_celata_ott313215|Conchoderma_auritum_ott160888,5/0,0,#000000,normal,1,0.9
Trianguloscalpellum_balanoides_ott990040|Conchoderma_auritum_ott160888,5/0,0,#000000,normal,1,0.9
Chthamalus_montagui_ott165468|Tetrachthamalus_oblitteratus_ott220058,3/0,0,#000000,normal,1,0.9
Chthamalus_montagui_ott165468|Chthamalus_dalli_ott312999,1/5,0,#000000,normal,1,0.9
Diplothylacus_sinensis_ott741748|Thompsonia_littoralis_ott167276,4/0,0,#000000,normal,1,0.9
Lernaeodiscus_porcellanae_ott218054|Septosaccus_rodriguezii_ott167281,2/0,0,#000000,normal,1,0.9
Peltogaster_postica_ott472394|Septosaccus_rodriguezii_ott167281,3/0,0,#000000,normal,1,0.9
Euraphia_sp._2_MPL-2012_ott281090|Microeuraphia_depressa_ott176864,1/2,0,#000000,normal,1,0.9
Microeuraphia_depressa_ott176864|Chthamalus_angustitergum_ott313000,2/0,0,#000000,normal,1,0.9
Smilium_peronii_ott182524|Smilium_sinense_ott2958166,1/0,0,#000000,normal,1,0.9
Altiverruca_sp._NT02-07&08_ott191797|Rostratoverruca_krugeri_ott191804,4/0,0,#000000,normal,1,0.9
Altiverruca_sp._NT02-07&08_ott191797|Metaverruca_recta_ott631699,1/1,0,#000000,normal,1,0.9
Leucolepas_longa_ott283984|Neoverruca_sp._Ok15_ott191800,5/0,0,#000000,normal,1,0.9
Scalpellum_scalpellum_ott313212|Neoverruca_sp._Ok15_ott191800,4/1,0,#000000,normal,1,0.9
Cylindrolepas_darwiniana_ott206723|Tetraclita_rufotincta_ott220060,3/7,0,#000000,normal,1,0.9
Cylindrolepas_darwiniana_ott206723|Coronula_diadema_ott499772,2/0,0,#000000,normal,1,0.9
Platylepas_ophiophilius_ott5092947|Cylindrolepas_darwiniana_ott206723,2/0,0,#000000,normal,1,0.9
Cylindrolepas_darwiniana_ott206723|Stephanolepas_muricata_ott845540,1/0,0,#000000,normal,1,0.9
Cylindrolepas_darwiniana_ott206723|Tubicinella_cheloniae_ott845546,2/0,0,#000000,normal,1,0.9
Cylindrolepas_darwiniana_ott206723|Stomatolepas_praegustator_ott874467,2/0,0,#000000,normal,1,0.9
Megabalanus_rosa_ott212699|Neoacasta_glans_ott2958855,4/0,0,#000000,normal,1,0.9
Megabalanus_rosa_ott212699|Austromegabalanus_psittacus_ott324426,4/0,0,#000000,normal,1,0.9
Megabalanus_rosa_ott212699|Conopea_cf._galeata_Galapagos_DCS-2011_ott672344,2/0,0,#000000,normal,1,0.9
Trevathana_sarae_ott214567|Hoekia_sp._NSB-344-_ott436305,2/0,0,#000000,normal,1,0.9
Trevathana_sarae_ott214567|Pyrgopsella_sp._SMB-2011_ott474599,1/0,0,#000000,normal,1,0.9
Trevathana_sarae_ott214567|Savignium_milleporum_ott680015,2/0,0,#000000,normal,1,0.9
Tetraclita_rufotincta_ott220060|Newmanella_radiata_ott2958597,1/0,0,#000000,normal,1,0.9
Tetraclitella_purpurascens_ott324421|Tetraclita_rufotincta_ott220060,2/4,0,#000000,normal,1,0.9
Tetraclita_rufotincta_ott220060|Tetraclita_achituvi_ott827098,1/0,0,#000000,normal,1,0.9
Polysaccus_japonicus_ott269135|Clistosaccus_paguri_ott245803,4/0,0,#000000,normal,1,0.9
Clistosaccus_paguri_ott245803|Sylon_hippolytes_ott502933,1/0,0,#000000,normal,1,0.9
Loxothylacus_panopaei_ott458843|Heterosaccus_californicus_ott251974,3/1,0,#000000,normal,1,0.9
Heterosaccus_californicus_ott251974|Sacculina_carcini_ott664820,3/1,0,#000000,normal,1,0.9
Heterosaccus_californicus_ott251974|Heterosaccus_dollfusi_ott791782,2/2,0,#000000,normal,1,0.9
Verruca_stroemia_ott259513|Verruca_laevigata_ott750634,2/0,0,#000000,normal,1,0.9
Euraphia_sp._2_MPL-2012_ott281090|Microeuraphia_rhizophorae_ott532947,2/0,0,#000000,normal,1,0.9
Leucolepas_longa_ott283984|Vulcanolepas_sp._KACb00419_ott889214,1/0,0,#000000,normal,1,0.9
Hexechamaesipho_pilsbryi_ott288146|Nesochthamalus_intertextus_ott1019471,1/0,0,#000000,normal,1,0.9
Catherinum_gracilius_ott2958226|Annandaleum_lambda_ott2958228,1/0,0,#000000,normal,1,0.9
Tetraclitella_multicostata_ott2958582|Tetraclitella_pilsbryi_ott2958580,1/0,0,#000000,normal,1,0.9
Amphibalanus_variegates_ott2958663|Amphibalanus_poecilotheca_ott4678503,1/0,0,#000000,normal,1,0.9
Scalpellum_scalpellum_ott313212|Trianguloscalpellum_diota_ott2958107,2/0,0,#000000,normal,1,0.9
Scalpellum_scalpellum_ott313212|Amigdoscalpellum_sp._Art-10002_ott413057,4/0,0,#000000,normal,1,0.9
Scalpellum_scalpellum_ott313212|Arcoscalpellum_africanum_ott418841,5/6,0,#000000,normal,1,0.9
Scalpellum_scalpellum_ott313212|Litoscalpellum_regina_ott898712,5/0,0,#000000,normal,1,0.9
Scalpellum_scalpellum_ott313212|Arcoscalpellum_sp._Art-10004_ott990030,5/0,0,#000000,normal,1,0.9
Octolasmis_sp._KACb00064_ott333800|Oxynaspis_celata_ott313215,4/1,0,#000000,normal,1,0.9
Acasta_japonica_ott2958798|Balanus_balanus_ott323642,3/1,0,#000000,normal,1,0.9
Balanus_balanus_ott323642|Balanus_glandula_ott404546,3/1,0,#000000,normal,1,0.9
Balanus_balanus_ott323642|Balanus_nubilus_ott580073,1/0,0,#000000,normal,1,0.9
Balanus_balanus_ott323642|Wanella_milleporae_ott580631,3/1,0,#000000,normal,1,0.9
Balanus_balanus_ott323642|Balanus_trigonus_ott872711,3/1,0,#000000,normal,1,0.9
Tetraclitella_purpurascens_ott324421|Epopella_simplex_ott2958594,3/0,0,#000000,normal,1,0.9
Hexelasma_velutinum_ott2958842|Tetraclitella_purpurascens_ott324421,2/2,0,#000000,normal,1,0.9
Tetraclitella_purpurascens_ott324421|Tetraclitella_divisa_ott324422,2/0,0,#000000,normal,1,0.9
Megabalanus_californicus_ott404551|Megabalanus_spinosus_ott324425,2/0,0,#000000,normal,1,0.9
Auritoglyptes_bicornis_ott325117|Trypetesa_lampas_ott579397,2/0,0,#000000,normal,1,0.9
Dianajonesia_amygdalum_ott413058|Octolasmis_sp._KACb00064_ott333800,2/0,0,#000000,normal,1,0.9
Octolasmis_sp._KACb00064_ott333800|Octolasmis_cor_ott534439,2/0,0,#000000,normal,1,0.9
Balanus_glandula_ott404546|Striatobalanus_krugeri_ott4678479,2/0,0,#000000,normal,1,0.9
Semibalanus_cariosus_ott949511|Balanus_glandula_ott404546,2/0,0,#000000,normal,1,0.9
Megabalanus_californicus_ott404551|Megabalanus_stultus_ott436304,2/0,0,#000000,normal,1,0.9
Megabalanus_volcano_ott723887|Megabalanus_californicus_ott404551,2/0,0,#000000,normal,1,0.9
Arcoscalpellum_beuveti_ott418838|Amigdoscalpellum_sp._Art-10002_ott413057,1/5,0,#000000,normal,1,0.9
Amigdoscalpellum_sp._Art-10002_ott413057|Ornatoscalpellum_stroemii_ott990035,1/6,0,#000000,normal,1,0.9
Sacculina_sinensis_ott414909|Polyascus_plana_ott458840,3/0,0,#000000,normal,1,0.9
Sacculina_leptodiae_ott458842|Sacculina_sinensis_ott414909,3/0,0,#000000,normal,1,0.9
Arcoscalpellum_beuveti_ott418838|Litoscalpellum_discoveryi_ott469361,1/1,0,#000000,normal,1,0.9
Amphibalanus_improvisus_ott43613|Nobia_conjugatum_ott129220,4/0,0,#000000,normal,1,0.9
Amphibalanus_improvisus_ott43613|Tesseropora_wireni_pacifica_ott140028,5/0,0,#000000,normal,1,0.9
Amphibalanus_improvisus_ott43613|Cylindrolepas_darwiniana_ott206723,4/7,0,#000000,normal,1,0.9
Megabalanus_rosa_ott212699|Amphibalanus_improvisus_ott43613,4/0,0,#000000,normal,1,0.9
Balanus_balanus_ott323642|Amphibalanus_improvisus_ott43613,4/0,0,#000000,normal,1,0.9
Amphibalanus_improvisus_ott43613|Elminius_modestus_ott664816,5/0,0,#000000,normal,1,0.9
Amphibalanus_improvisus_ott43613|Tetraclita_japonica_formosana_ott980702,4/8,0,#000000,normal,1,0.9
Neotrevathana_elongatum_ott1013019|Hoekia_sp._NSB-344-_ott436305,1/0,0,#000000,normal,1,0.9
Sacculina_oblonga_ott777759|Sacculina_leptodiae_ott458842,2/2,0,#000000,normal,1,0.9
Loxothylacus_panopaei_ott458843|Heterosaccus_lunatus_ott859010,3/0,0,#000000,normal,1,0.9
Polyascus_gregaria_ott458844|Polyascus_polygenea_ott458845,3/0,0,#000000,normal,1,0.9
Cantellius_hoegi_ott465532|Ceratoconcha_domingensis_ott1008117,1/1,0,#000000,normal,1,0.9
Cantellius_hoegi_ott465532|Armatobalanus_nefrens_ott2958602,2/0,0,#000000,normal,1,0.9
Heteralepas_japonica_ott465806|Paralepas_dannevigi_ott902121,1/0,0,#000000,normal,1,0.9
Pottsia_serenei_ott47716|Peltogasterella_sulcata_ott167279,3/1,0,#000000,normal,1,0.9
Pottsia_serenei_ott47716|Clistosaccus_paguri_ott245803,2/3,0,#000000,normal,1,0.9
Pottsia_serenei_ott47716|Heterosaccus_californicus_ott251974,3/1,0,#000000,normal,1,0.9
Pottsia_serenei_ott47716|Sacculina_sinensis_ott414909,2/2,0,#000000,normal,1,0.9
Pottsia_serenei_ott47716|Bosmaella_japonica_ott458891,3/2,0,#000000,normal,1,0.9
Pottsia_serenei_ott47716|Parthenopea_vulcanophila_ott468766,3/0,0,#000000,normal,1,0.9
Lepas_anserifera_ott493488|Lepas_anatifera_ott579400,2/0,0,#000000,normal,1,0.9
Lepas_anserifera_ott493488|Lepas_australis_ott807574,2/0,0,#000000,normal,1,0.9
Coronula_diadema_ott499772|Xenobalanus_globicipitis_ott499775,2/0,0,#000000,normal,1,0.9
Coronula_diadema_ott499772|Cylindrolepas_sinica_ott499778,2/0,0,#000000,normal,1,0.9
Coronula_diadema_ott499772|Cryptolepas_rhachianecti_ott499784,2/0,0,#000000,normal,1,0.9
Catophragmus_imbricatus_ott532964|Catomerus_polymerus_ott1096023,1/0,0,#000000,normal,1,0.9
Pachylasma_japonicum_ott553792|Catophragmus_imbricatus_ott532964,1/0,0,#000000,normal,1,0.9
Caudoeuraphia_caudata_ott533022|Octomeris_brunnea_ott686784,1/0,0,#000000,normal,1,0.9
Octolasmis_cor_ott534439|Octolasmis_warwickii_ott902109,2/0,0,#000000,normal,1,0.9
Pachylasma_japonicum_ott553792|Pseudoctomeris_sulcata_ott630772,1/0,0,#000000,normal,1,0.9
Baccalaureus_maldivensis_ott65027|Ulophysema_oeresundense_ott579396,2/0,0,#000000,normal,1,0.9
Berndtia_purpurea_ott6739|Baccalaureus_maldivensis_ott65027,2/0,0,#000000,normal,1,0.9
Chthamalus_fragilis_ott6742|Chthamalus_neglectus_ott140025,3/0,0,#000000,normal,1,0.9
Chthamalus_fragilis_ott6742|Chthamalus_malayensis_ott140026,3/0,0,#000000,normal,1,0.9
Chthamalus_fragilis_ott6742|Calantica_villosa_ott152043,2/4,0,#000000,normal,1,0.9
Chthamalus_fragilis_ott6742|Chamaesipho_sp._BOLDAAW6872_ott152216,4/0,0,#000000,normal,1,0.9
Chthamalus_fragilis_ott6742|Conchoderma_auritum_ott160888,4/0,0,#000000,normal,1,0.9
Chthamalus_fragilis_ott6742|Brochiverruca_sp._KT02-03a_ott191795,5/0,0,#000000,normal,1,0.9
Chthamalus_fragilis_ott6742|Hexechamaesipho_pilsbryi_ott288146,3/0,0,#000000,normal,1,0.9
Chthamalus_fragilis_ott6742|Chthamalus_proteus_ott312997,2/0,0,#000000,normal,1,0.9
Chthamalus_fragilis_ott6742|Capitulum_mitella_ott413459,2/3,0,#000000,normal,1,0.9
Amphibalanus_improvisus_ott43613|Chthamalus_fragilis_ott6742,5/0,0,#000000,normal,1,0.9
Chthamalus_fragilis_ott6742|Pottsia_serenei_ott47716,2/0,0,#000000,normal,1,0.9
Chthamalus_fragilis_ott6742|Catophragmus_imbricatus_ott532964,3/1,0,#000000,normal,1,0.9
Chthamalus_fragilis_ott6742|Lithotrya_valentiana_ott579613,3/3,0,#000000,normal,1,0.9
Chthamalus_fragilis_ott6742|Octomeris_angulosa_ott686786,4/0,0,#000000,normal,1,0.9
Chthamalus_fragilis_ott6742|Notochthamalus_scabrosus_ott898713,4/0,0,#000000,normal,1,0.9
Megabalanus_volcano_ott723887|Megabalanus_occator_ott1023077,1/0,0,#000000,normal,1,0.9
Megabalanus_volcano_ott723887|Megabalanus_coccopoma_ott829498,1/0,0,#000000,normal,1,0.9
Chthamalus_anisopoma_ott735759|Chthamalus_fissus_ott1040189,1/0,0,#000000,normal,1,0.9
Diplothylacus_sinensis_ott741748|Thompsonia_magellani_ott849595,2/0,0,#000000,normal,1,0.9
Sacculina_oblonga_ott777759|Sacculina_confragosa_ott1071395,2/2,0,#000000,normal,1,0.9
Lepas_australis_ott807574|Lepas_testudinata_ott902086,2/0,0,#000000,normal,1,0.9
Conchoderma_virgatum_ott807576|Conchoderma_hunteri_ott990038,1/0,0,#000000,normal,1,0.9
Chelonibia_caretta_ott968069|Stephanolepas_muricata_ott845540,2/0,0,#000000,normal,1,0.9
Tubicinella_cheloniae_ott845546|Platylepas_decorata_ott874478,1/1,0,#000000,normal,1,0.9
Menesiniella_advena_ott2958735|Balanus_trigonus_ott872711,1/0,0,#000000,normal,1,0.9
Stomatolepas_praegustator_ott874467|Stomatolepas_elegans_ott2958413,1/1,0,#000000,normal,1,0.9
Litoscalpellum_regina_ott898712|Arcoscalpellum_sp._CJS-2008_ott995891,1/0,0,#000000,normal,1,0.9
Chamaesipho_tasmanica_ott898714|Chamaesipho_brunnea_ott1096021,1/0,0,#000000,normal,1,0.9
Neoverruca_sp._KACb00361_ott902066|Neoverruca_sp._KACb00389_ott902069,1/0,0,#000000,normal,1,0.9
Ceratoconcha_creusioides_ott5791948|Ceratoconcha_rangi_latum_ott5800010,1/0,0,#000000,normal,1,0.9
Zibrowia_auriculata_ott557067|Thalassomembracis_orientalis_ott2959213,2/0,0,#000000,normal,1,0.9
Amphibalanus_sp._OPC-2014_ott5782019|Amphibalanus_amphitrite_litoralis_ott5791973,1/0,0,#000000,normal,1,0.9
Polyascus_plana_ott458840|Polyascus_gregaria_ott458844,3/0,0,#000000,normal,1,0.9
Laocoon_paradoxus_ott5517458|Thalassomembracis_orientalis_ott2959213,2/0,0,#000000,normal,1,0.9
Chamaesipho_columna_ott1069931|Chamaesipho_tasmanica_ott898714,1/0,0,#000000,normal,1,0.9
Neoibla_atlantica_ott2957882|Ibla_cumingi_ott143508,2/0,0,#000000,normal,1,0.9
Ibla_quadrivalvis_ott791628|Ibla_cumingi_ott143508,2/0,0,#000000,normal,1,0.9
Conchoderma_indicum_ott5791917|Conchoderma_auritum_ott160888,2/0,0,#000000,normal,1,0.9
Rostratoverruca_kruegeri_ott2958469|Rostratoverruca_krugeri_ott191804,1/0,0,#000000,normal,1,0.9
Megabalanus_linzei_ott5782016|Megabalanus_volcano_ott723887,2/0,0,#000000,normal,1,0.9
Calantica_graphica_ott5791826|Calantica_villosa_ott152043,5/0,0,#000000,normal,1,0.9
Scalpellum_wiltneri_ott5799945|Scalpellum_fischeri_costatum_ott5810136,2/0,0,#000000,normal,1,0.9
Oxynaspis_connectens_ott5535518|Oxynaspis_celata_ott313215,1/0,0,#000000,normal,1,0.9
Scleraspis_connectens_ott5535530|Minyaspis_aurivillii_ott2957949,1/0,0,#000000,normal,1,0.9
Tetraclitella_hyastina_ott5791935|Tetraclitella_chinensis_ott410167,3/0,0,#000000,normal,1,0.9
Austromegabalanus_nigrescens_ott2958742|Austromegabalanus_psittacus_ott324426,1/0,0,#000000,normal,1,0.9
Poecilasma_dubium_ott5093007|Poecilasma_kaempferi_f._dubium_ott5799996,1/0,0,#000000,normal,1,0.9
Heterosaccus_multilacinensis_ott5781951|Thylacoplethus_pilodiae_ott2958944,2/0,0,#000000,normal,1,0.9
Armatoglyptes_egorovi_ott5092886|Cryptophialus_longicollatus_ott5092915,2/0,0,#000000,normal,1,0.9
Bocquetia_rosea_ott2958940|Boschmaella_japonica_ott468105,1/0,0,#000000,normal,1,0.9
Nobia_projectum_ott5781993|Nobia_conjugatum_ott129220,1/0,0,#000000,normal,1,0.9
Pollicipes_caboverdensis_ott896068|Pollicipes_pollicipes_ott293042,3/0,0,#000000,normal,1,0.9
Jensia_plesionikae_ott5092876|Thylacoplethus_pilodiae_ott2958944,4/0,0,#000000,normal,1,0.9
Pachylasma_integrirostrum_ott5792003|Pachylasma_japonicum_ott553792,1/0,0,#000000,normal,1,0.9
Lithotrya_rhodiopus_ott5791837|Lithotrya_valentiana_ott579613,2/0,0,#000000,normal,1,0.9
Armatoglyptes_egorovi_ott5092886|Acasta_sulcata_spinosa_ott5800017,2/0,0,#000000,normal,1,0.9
Pseudoacasta_libera_ott5782132|Acasta_sulcata_spinosa_ott5800017,2/0,0,#000000,normal,1,0.9
Stomatolepas_sp._2_MPL-2014_ott5791942|Stomatolepas_praegustator_ott874467,2/0,0,#000000,normal,1,0.9
Chelonibia_hemisphaerica_ott5782059|Chelonibia_manati_lobatobasis_ott5792023,2/0,0,#000000,normal,1,0.9
Neoibla_atlantica_ott2957882|Chaetolepas_calcitergum_ott5093021,2/0,0,#000000,normal,1,0.9
Verruca_minuta_ott5782031|Verruca_stroemia_ott259513,2/0,0,#000000,normal,1,0.9
Conchoderma_indicum_ott5791917|Lepas_anserifera_ott493488,5/0,0,#000000,normal,1,0.9
Semibalanus_madrasensis_ott5792073|Semibalanus_balanoides_calcaratus_ott5800020,2/0,0,#000000,normal,1,0.9
Loxothylacus_kossmanni_ott2959102|Loxothylacus_panopaei_ott458843,3/0,0,#000000,normal,1,0.9
Cristallinaverruca_allisoni_ott5782044|Altiverruca_sp._NT02-07&08_ott191797,5/0,0,#000000,normal,1,0.9
Neoverruca_sp._1_SH-2015_ott5782068|Neoverruca_sp._KACb00361_ott902066,1/0,0,#000000,normal,1,0.9
