# Supplementary material for: Towards a barnacle tree of life: integrating diverse phylogenetic efforts into a comprehensive hypothesis of thecostracan evolution
Source: PeerJ. 2019 Aug 16;7:e7387. doi: 10.7717/peerj.7387 (PMC6699479; doi:10.7717/peerj.7387)
Supplement: Supplemental Information 5 — Several text files that can be dragged and dropped onto the image of the synthetic tree in iTOL. The files contain labels and colors used to make Fig. 3, as well as support values and labels for all monophyletic families. [file peerj-07-7387-s005.zip › itol_barnacle_annotations/itol_barnacle_high_rank_clade_colors.txt]

TREE_COLORS
SEPARATOR COMMA
DATA

Acrothoracica_ott363891,clade,#1b9e77,normal,1
Thoracica_ott580066,clade,#d95f02,normal,1
Rhizocephala_ott363885,clade,#7570b3,normal,1
Neoibla_atlantica_ott2957882|Chaetolepas_segmentata_ott5799995,clade,#00CED1,normal,1
Bifurgaster_kermadeca_ott2959292|Thalassomembracis_bayeri_ott2959253,clade,#e7298a,normal,1
Tantulocarida_ott5231281,clade,#1E90FF,normal,1
