# Supplementary material for: Towards a barnacle tree of life: integrating diverse phylogenetic efforts into a comprehensive hypothesis of thecostracan evolution
Source: PeerJ. 2019 Aug 16;7:e7387. doi: 10.7717/peerj.7387 (PMC6699479; doi:10.7717/peerj.7387)
Supplement: Supplemental Information 5 — Several text files that can be dragged and dropped onto the image of the synthetic tree in iTOL. The files contain labels and colors used to make Fig. 3, as well as support values and labels for all monophyletic families. [file peerj-07-7387-s005.zip › itol_barnacle_annotations/itol_barnacle_external_clade_labels.txt]

DATASET_TEXT
SEPARATOR COMMA

#label is used in the legend table (can be changed later)
DATASET_LABEL,itol barnacle external clade labels

#dataset color (can be changed later)
COLOR,#ff0000

#left margin, used to increase/decrease the spacing to the next dataset. Can be negative, causing datasets to overlap. Used only for text labels which are displayed on the outside
MARGIN,0

#applies to external text labels only; if set, text labels associated to internal nodes will be displayed even if these nodes are not collapsed. It could cause overlapping in the dataset display.
SHOW_INTERNAL,0

#Rotate all labels by the specified angle
LABEL_ROTATION,0

#If set to 1, tree rotation will not influence the individual label rotation
STRAIGHT_LABELS,0

#applies to external text labels only; If set to 1, labels will be displayed in arcs aligned to the tree (in circular mode) or vertically (in normal mode). All rotation parameters (global or individual) will be ignored.
ALIGN_TO_TREE,0

#font size factor; For external text labels, default font size will be slightly less than the available space between leaves, but you can set a multiplication factor here to increase/decrease it (values from 0 to 1 will decrease it, values above 1 will increase it)
SIZE_FACTOR,1

DATA

Dendrogaster_ramosa_ott2959263,Ascothoracida,-1,#000000,bold,40,0
Hansenocaris_hanseni_ott2959187,Facetotecta,-1,#000000,bold,40,0
Weltneria_reticulata_ott5092906,Acrothoracica,-1,#000000,bold,40,0
Sacculina_hirsuta_ott2959025,Rhizocephala,-1,#000000,bold,40,0
Idioibla_idiotica_ott5093023,Ibliformes,-1,#000000,bold,40,0
Verruca_cookei_ott2958470,Thoracica,-1,#000000,bold,40,0
Basipodella_atlantica_ott5093028,Tantulocarida,-1,#000000,bold,40,0
